# Supplementary material for: Unusual respiratory capacity and nitrogen metabolism in a Parcubacterium (OD1) of the Candidate Phyla Radiation
Source: Sci Rep. 2017 Jan 9;7:40101. doi: 10.1038/srep40101 (PMC5220378; doi:10.1038/srep40101)
Supplement: Supplementary Dataset 1 [file srep40101-s1.txt]

(((((((Bacteria_CP-EM-19_candidate_division_EM_19_bacterium_JGI_0000001-G10_GBS-A_001_117:1.0000005E-6,Bacteria_CP-EM_19_bacterium_JGI_0000001-D5_GBS-A_001_115:1.0000005E-6)18:1.0000005E-6,Bacteria_CP-EM_19_bacterium_SCGC_AAA471-D06_Combined_Assembly_EM19_2__Oct-Spa1-106:1.0000005E-6)11:1.0000005E-6,Bacteria_CP-EM_19_bacterium_JGI_0000054-H05_GBS-A_001_175:1.0000005E-6)38:1.0000005E-6,Bacteria_CP-EM_19_bacterium_JGI_0000001-B9_GBS-A_001_114:0.0038697927)3:1.0000005E-6,Bacteria_CP-EM_19_bacterium_SCGC_AAA471-D06_GBS-N_001_7:1.0000005E-6)100:0.2960633,(Bacteria_CP-EM_3_bacterium_JGI_0000106-B10_GBS-C_001_280:0.4533322,(((Bacteria_CP-EM_19_bacterium_JGI_0000106-I17_GBS-C_001_286:1.0000005E-6,Bacteria_CP-EM-19_candidate_division_EM_19_bacterium_SCGC_AAA471-M6_GBS-N_001_25:1.0000005E-6)91:1.0000005E-6,(((((Bacteria_CP-EM_19_bacterium_JGI_0000106-P5_GBS-C_001_294:1.0000005E-6,Bacteria_CP-EM-19_candidate_division_EM_19_bacterium_JGI_0000106-G12_Combined_Assembly_EM19_1__EM19:1.0000005E-6)43:1.0000005E-6,Bacteria_CP-EM_19_bacterium_JGI_0000106-I5_GBS-C_001_287:1.0000005E-6)71:1.0000005E-6,Bacteria_CP-EM-19_candidate_division_EM_19_bacterium_JGI_0000106-J16_GBS-C_001_289:0.0013115301)81:0.0026239306,Bacteria_CP-EM_19_bacterium_JGI_0000106-G12_GBS-C_001_282:1.0000005E-6)93:0.007937878,Bacteria_CP-EM-19_candidate_division_EM_19_bacterium_JGI_0000106-N7_GBS-C_001_292:1.0000005E-6)80:0.002633127)100:0.5007372,((Bacteria_Aquificae_Aquificae_Aquificales_Aquificaceae_Aquifex_aeolicus_VF5:0.20951669,Bacteria_Aquificae_Aquificae_Aquificales_Aquificaceae_Hydrogenobaculum_sp._HO_Finished_QAed:0.35207585)100:0.2942567,(Bacteria_CP-Dadabacteria_CSP1-2:0.33018684,(((Bacteria_Deinococcus-Thermus_Deinococci_Thermales_Thermaceae_Thermus_oshimai_JL-2:0.12373175,Bacteria_Deinococcus-Thermus_Deinococci_Thermales_Thermaceae_Marinithermus_hydrothermalis_T1_DSM_14884:0.14669354)100:0.3068709,((Bacteria_Thermodesulfobacteria_Thermodesulfobacteria_Thermodesulfobacteriales_Thermodesulfobacteriaceae_Thermodesulfatator_indicus_CIR29812_DSM_15286:0.032263033,Bacteria_Thermodesulfobacteria_Thermodesulfobacteria_Thermodesulfobacteriales_Thermodesulfobacteriaceae_Thermodesulfatator_atlanticus_DSM_21156:0.027525483)100:0.08292603,((Bacteria_Thermodesulfobacteria_Thermodesulfobacteria_Thermodesulfobacteriales_Thermodesulfobacteriaceae_Thermodesulfobacterium_hveragerdense_DSM_12571:0.0081505,Bacteria_Thermodesulfobacteria_Thermodesulfobacteria_Thermodesulfobacteriales_Thermodesulfobacteriaceae_Thermodesulfobacterium_thermophilum_DSM_1276:0.0055995695)100:0.053347398,(Bacteria_Thermodesulfobacteria_Thermodesulfobacteria_Thermodesulfobacteriales_Thermodesulfobacteriaceae_Thermodesulfobacterium_sp._OPB45:0.055463042,Bacteria_Thermodesulfobacteria_Thermodesulfobacteria_Thermodesulfobacteriales_Thermodesulfobacteriaceae_Thermodesulfobacterium_hydrogeniphilum_DSM_14290:0.02351088)79:0.021240337)100:0.10750504)100:0.14657567)10:0.022330059,((((Bacteria_Synergistetes_Synergistia_Synergistales_Synergistaceae_Anaerobaculum_mobile_NGA_DSM_13181:0.20832512,((((Bacteria_Synergistetes_Synergistia_Synergistales_Synergistaceae_Cloacibacillus_evryensis_158_DSM_19522:0.22212401,Bacteria_Synergistetes_Synergistia_Synergistales_Synergistaceae_Aminomonas_paucivorans_GLU-3_DSM_12260:0.13895929)99:0.07600392,Bacteria_Synergistetes_Synergistia_Synergistales_Synergistaceae_Aminiphilus_circumscriptus_DSM_16581:0.11410413)96:0.06948775,Bacteria_Synergistetes_Synergistia_Synergistales_Synergistaceae_Thermovirga_lienii_Cas60314_DSM_17291:0.11042666)74:0.042092297,Bacteria_Synergistetes_Synergistia_Synergistales_Synergistaceae_Dethiosulfovibrio_peptidovorans_SEBR_4207_DSM_11002:0.27510774)59:0.059986804)100:0.10932069,(((Bacteria_Thermotogae_Thermotogae_Thermotogales_Thermotogaceae_Marinitoga_piezophila_KA3:0.3131338,Bacteria_Thermotogae_Thermotogae_Thermotogales_Thermotogales_sp._mesG1.Ag.4.2:0.32790107)89:0.06996382,(Bacteria_Thermotogae_Thermotogae_Thermotogales_Thermotogaceae_Thermotoga_maritima_MSB8:0.07266608,Bacteria_Thermotogae_Thermotogae_Thermotogales_Thermotogaceae_Thermotoga_thermarum_LA3_DSM_5069:0.098704495)95:0.08722227)85:0.109621026,Bacteria_Thermotogae_Thermotogae_Thermotogales_unclassified_Thermotogales_Laodecianella_thermoacidophila_DSM_25116:0.330954)84:0.09923933)70:0.048242226,((Bacteria_unclassified_Bacteria_Atribacteria_Candidatus_Caldatribacterium_californiense_OP9-cSCG:0.06676781,Bacteria_CP-OP9_bacterium_JGI_0000079-F20_TAbiofilm_001_232:0.17977086)100:0.1320035,((((13_1_20cm_4_scaffold_17230_16S_1:0.004685317,14_0903_05_40cm_scaffold_12233_16S_1:0.019624328)100:0.21335787,(SW_scaffold_66_16S_1:0.44569466,((Bacteria_Chloroflexi_Dehalococcoidia_Dehalococcoidia_bacterium_SCGC_AB-539-J10:0.08025164,(Bacteria_Chloroflexi_Dehalococcoidia_Dehalococcoidia_bacterium_DscP2:1.0000005E-6,Bacteria_Chloroflexi_Dehalococcoidia_Dehalococcoidia_bacterium_Dsc1:1.0000005E-6)100:0.10586063)100:0.15765244,Bacteria_Chloroflexi_Dehalococcoidetes_Dehalococcoidales_Dehalococcoidaceae_Dehalococcoides_mccartyi_CBDB1:0.26733914)96:0.100407034)53:0.05948494)54:0.06961671,((ar11r2_scaffold_4228_16S_1:0.443053,Bacteria_Chloroflexi_Anaerolineae_SG8-19:0.26130643)93:0.12585354,((Bacteria_Chloroflexi_unclassified_Chloroflexi_Candidatus_Chlorothrix_halophila:0.3617528,(Bacteria_bacterium_JKG1:0.35613504,Bacteria_Chloroflexi_Chloroflexi_Herpetosiphonales_Herpetosiphonaceae_Herpetosiphon_aurantiacus_DSM_785:0.30484608)71:0.08037318)98:0.13948193,(Bacteria_Chloroflexi_Thermomicrobia_Sphaerobacteridae_Sphaerobacterales_Sphaerobacterineae_Sphaerobacteraceae_Nitrolancetus_hollandicus_Lb:0.30982313,Bacteria_Chloroflexi_Ktedonobacteria_Thermogemmatisporales_Thermogemmatisporaceae_Thermogemmatispora_sp._PM5:0.45029905)66:0.072205976)83:0.088034675)16:0.027401913)21:0.03982416,Bacteria_Chloroflexi_Thermoflexia_Thermoflexales_Thermoflexaceae_Bacterium_sp._JAD2_Draft_Genome:0.2567217)61:0.1172048)12:0.042135615)9:0.042326394,((((Bacteria_Firmicutes_Clostridia_Thermoanaerobacterales_Thermoanaerobacteraceae_Carboxydothermus_hydrogenoformans_Z-2901_DSM_6008:0.23858476,(((((Bacteria_Firmicutes_Clostridia_Clostridiales_Clostridiaceae_Thermobrachium_celere_JW_YL-NZ35_DSM_8682:0.1746408,(Bacteria_Firmicutes_Clostridia_Clostridiales_Clostridiales_incertae_sedis_Clostridiales_Family_XVIII._Incertae_Sedis_Symbiobacterium_thermophilum_IAM_14863:0.2688288,((Bacteria_Firmicutes_Clostridia_Thermoanaerobacterales_Thermoanaerobacteraceae_Caldanaerobius_polysaccharolyticum_KMTHCJ_DSM_13641:0.16965872,Bacteria_Firmicutes_Clostridia_Thermoanaerobacterales_Thermoanaerobacterales_Family_III._Incertae_Sedis_Thermoanaerobacterium_thermosaccharolyticum_M0795:0.16099931)97:0.056523543,Bacteria_Firmicutes_Clostridia_Thermoanaerobacterales_Thermoanaerobacterales_Family_IV._Incertae_Sedis_Mahella_australiensis_50-1_BON_DSM_15567:0.25319707)34:0.052222673)18:0.012572324)19:0.03253684,Bacteria_Firmicutes_Clostridia_Clostridiales_Caldicoprobacteraceae_Caldicoprobacter_oshimai_DSM_21659:0.21482156)39:0.05627681,(((((((Bacteria_Firmicutes_Bacilli_Bacillales_Paenibacillaceae_Paenibacillus_lactis_154:0.07836322,Bacteria_Firmicutes_Bacilli_Bacillales_Paenibacillaceae_Saccharibacillus_sacchari_GR21_DSM_19268:0.121597975)39:0.023274763,((Bacteria_Gemmatimonadetes_Gemmatimonadetes_Gemmatimonadetes_bacterium_JGI_0000112-M07:0.14607479,Bacteria_Firmicutes_Bacilli_Bacillales_Paenibacillaceae_Cohnella_panacarvi_Gsoil_349_DSM_18696:0.096210085)66:0.048020303,Bacteria_Firmicutes_Bacilli_Bacillales_Paenibacillaceae_Thermobacillus_composti_KWC4_DSM_18247:0.092140585)40:0.02233187)99:0.068765104,Bacteria_Firmicutes_Bacilli_Bacillales_Bacillales_incertae_sedis_Bacillales_Family_X._Incertae_Sedis_Thermicanus_aegyptius_DSM_12793:0.22644912)25:0.027884426,((Bacteria_Firmicutes_Bacilli_Bacillales_Thermoactinomycetaceae_Shimazuella_kribbensis_DSM_45090:0.15563238,Bacteria_Firmicutes_Bacilli_Bacillales_Thermoactinomycetaceae_Thermoactinomyces_sp._Gus2-1:0.07095558)100:0.08415048,(Bacteria_Firmicutes_Bacilli_Bacillales_Paenibacillaceae_Aneurinibacillus_group_Aneurinibacillus_terranovensis_DSM_18919:0.12802501,((Bacteria_Firmicutes_Bacilli_Bacillales_Bacillaceae_Geobacillus_debilis_gb1_GenePRIMP:0.085695945,Bacteria_Firmicutes_Bacilli_Bacillales_Bacillaceae_Geobacillus_kaustophilus_HTA426:0.050226457)96:0.06896281,((Bacteria_Firmicutes_Bacilli_Bacillales_Planococcaceae_Kurthia_massiliensis_JC30:0.078597434,Bacteria_Firmicutes_Bacilli_Bacillales_Planococcaceae_Paenisporosarcina_sp._TG-14:0.060981125)71:0.030864902,(((Bacteria_Firmicutes_Bacilli_Bacillales_Listeriaceae_Listeria_innocua_sv._6a_Clip11262:0.08468464,Bacteria_Firmicutes_Bacilli_Bacillales_Bacillaceae_Bacillus_gelatini_DSM_15865:0.07387235)32:0.021822298,(((Bacteria_Firmicutes_Bacilli_Bacillales_Staphylococcaceae_Salinicoccus_carnicancri_Crm:0.053406645,(Bacteria_Firmicutes_Bacilli_Bacillales_Staphylococcaceae_Jeotgalicoccus_psychrophilus_DSM_19085:0.10829428,Bacteria_Firmicutes_Bacilli_Bacillales_Staphylococcaceae_Nosocomiicoccus_sp._NP2:0.07744815)72:0.042194452)100:0.095795296,((Bacteria_Firmicutes_Bacilli_Lactobacillales_Carnobacteriaceae_Allofustis_seminis_DSM_15817:0.21115243,(Bacteria_Firmicutes_Bacilli_Lactobacillales_Carnobacteriaceae_Lacticigenium_naphtae_DSM_19658:0.06259944,Bacteria_Firmicutes_Bacilli_Lactobacillales_Carnobacteriaceae_Atopococcus_tabaci_DSM_17538:0.07589435)59:0.034587625)40:0.033297595,((Bacteria_Firmicutes_Bacilli_Lactobacillales_Aerococcaceae_Globicatella_sulfidifaciens_DSM_15739:0.11414132,(Bacteria_unclassified_Bacteria_Candidatus_Saccharibacteria_Candidatus_TM7_s8_Draft1_Illumina_Assembly:0.20782615,((Bacteria_Tenericutes_Mollicutes_Acholeplasmatales_Acholeplasmataceae_Candidatus_Phytoplasma_aster_yellows_witches_-broom_AY-WB:0.37515143,(Bacteria_Tenericutes_Mollicutes_Mollicutes_bacterium_HR2:0.06067163,Bacteria_Tenericutes_Mollicutes_Mollicutes_bacterium_HR1:0.06201237)100:0.17296796)65:0.105657905,((Bacteria_Firmicutes_Erysipelotrichi_Erysipelotrichales_Erysipelotrichaceae_Erysipelotrichaceae_bacterium_AP9:0.09580364,Bacteria_Firmicutes_Erysipelotrichia_Erysipelotrichales_Erysipelotrichaceae_Eggerthia_catenaformis_DSM_20559:0.2947072)100:0.18638742,(((Bacteria_Firmicutes_Erysipelotrichia_Erysipelotrichales_Erysipelotrichaceae_Dielma_fastidiosa_JC13:0.10865495,(Bacteria_Firmicutes_Bacilli_Lactobacillales_Streptococcaceae_Streptococcus_pleomorphus_DSM_20574:0.078003414,Bacteria_Firmicutes_Erysipelotrichi_Erysipelotrichales_Erysipelotrichaceae_Allobaculum_stercoricanis_DSM_13633:0.31096953)100:0.101765566)83:0.038109563,Bacteria_Firmicutes_Erysipelotrichi_Erysipelotrichales_Erysipelotrichaceae_Holdemania_sp._AP2:0.1381365)94:0.06751232,Bacteria_Tenericutes_Mollicutes_Entomoplasmatales_Entomoplasmataceae_Entomoplasma_luminosum_ATCC_49195:0.3094965)55:0.03196977)43:0.03957314)75:0.10166129)12:0.05165356)8:0.026683634,((Bacteria_Firmicutes_Bacilli_Lactobacillales_Enterococcaceae_Bavariicoccus_seileri_DSM_19936:0.062445983,Bacteria_Firmicutes_Bacilli_Lactobacillales_Carnobacteriaceae_Atopobacter_phocae_ATCC_BAA-285:0.04482073)95:0.03767388,(Bacteria_Firmicutes_Bacilli_Lactobacillales_Lactobacillaceae_Lactobacillus_acidophilus_NCFM:0.21528658,Bacteria_Firmicutes_Bacilli_Lactobacillales_Leuconostocaceae_Weissella_ceti_WS74:0.13122942)48:0.039240696)21:0.008712237)4:0.024539335)22:0.056672987)13:0.03711599,((Bacteria_Firmicutes_Bacilli_Bacillales_Bacillaceae_Paucisalibacillus_globulus_DSM_18846:0.050640084,Bacteria_Firmicutes_Bacilli_Bacillales_Bacillaceae_Oceanobacillus_iheyensis_HTE831:0.067519516)55:0.0137684345,((Bacteria_Firmicutes_Bacilli_Bacillales_Bacillaceae_Pontibacillus_halophilus_DSM_19796:0.068568006,(((Bacteria_Firmicutes_Bacilli_Bacillales_Bacillaceae_Alkalibacillus_haloalkaliphilus_C5:0.046941765,Bacteria_Firmicutes_Bacilli_Bacillales_Bacillaceae_Halalkalibacillus_halophilus_DSM_18494:0.0650559)68:0.014853677,(Bacteria_Firmicutes_Bacilli_Bacillales_Bacillaceae_Marinococcus_halotolerans_DSM_16375:0.13347612,Bacteria_Firmicutes_Bacilli_Bacillales_Bacillaceae_Salsuginibacillus_kocurii_DSM_18087:0.1164534)96:0.0532789)46:0.0124732135,(Bacteria_Firmicutes_Bacilli_Bacillales_Bacillaceae_Thalassobacillus_devorans_MSP14:0.040077977,(Bacteria_Firmicutes_Bacilli_Bacillales_Bacillaceae_Lentibacillus_sp._Grbi:0.07444993,Bacteria_Firmicutes_Bacilli_Bacillales_Bacillaceae_Gracilibacillus_lacisalsi_DSM_19029:0.041852307)59:0.030052386)14:0.012195095)76:0.028158516)83:0.01883819,(Bacteria_Firmicutes_Bacilli_Bacillales_Sporolactobacillaceae_Tuberibacillus_calidus_DSM_17572:0.058174167,Bacteria_Firmicutes_Bacilli_Bacillales_Sporolactobacillaceae_Sporolactobacillus_terrae_HKM-1:0.0877567)98:0.05545574)35:0.018665325)31:0.015925493)1:0.009242505)2:0.005640387,Bacteria_Firmicutes_Bacilli_Bacillales_Bacillaceae_Bacillus_anthracis_52-G:0.061788067)14:0.021411566)33:0.047659118)17:0.025993802)25:0.029863764)15:0.034719042)49:0.1016332,(((Bacteria_Firmicutes_Clostridia_Clostridiales_unclassified_Clostridiales_Epulopiscium_sp._N.t._morphotype_B:0.21566385,(Bacteria_Firmicutes_Clostridia_Clostridiales_Lachnospiraceae_Pseudobutyrivibrio_ruminis_HUN009:0.10945806,Bacteria_Firmicutes_Clostridia_Clostridiales_Lachnospiraceae_Robinsoniella_sp._KNHs210:0.10770743)99:0.10331903)100:0.14588404,(((Bacteria_Firmicutes_Clostridia_Clostridiales_unclassified_Clostridiales_Proteocatella_sphenisci_DSM_23131:0.1861158,(Bacteria_Firmicutes_Clostridia_Clostridiales_Clostridiaceae_Clostridium_glycolicum_DSM_1288:0.03876398,Bacteria_Firmicutes_Clostridia_Clostridiales_Clostridiaceae_Clostridium_difficile_CF5:0.07533935)69:0.05033943)100:0.08443678,Bacteria_Firmicutes_Clostridia_Clostridiales_Clostridiales_incertae_sedis_Clostridiales_Family_XIII._Incertae_Sedis_Anaerovorax_odorimutans_DSM_5092:0.1717845)67:0.061588783,((Bacteria_Firmicutes_Clostridia_Clostridiales_Clostridiales_incertae_sedis_Clostridiales_Family_XI._Incertae_Sedis_Helcococcus_sueciensis_DSM_17243:0.28350994,Bacteria_Firmicutes_Clostridia_Clostridiales_Clostridiales_incertae_sedis_Clostridiales_Family_XI._Incertae_Sedis_Sedimentibacter_sp._B4:0.16090907)36:0.024799637,((Bacteria_Firmicutes_Clostridia_Clostridiales_unclassified_Clostridiales_Proteiniborus_ethanoligenes_DSM_21650:0.107846715,Bacteria_Firmicutes_Clostridia_Clostridiales_Clostridiaceae_Clostridiisalibacter_paucivorans_DSM_22131:0.14936927)34:0.028156053,NECEvent2014_3_2_scaffold_191_16S_1:0.15198386)36:0.034487564)90:0.05184574)47:0.05096686)87:0.06947233,Bacteria_Firmicutes_Clostridia_Clostridiales_Peptococcaceae_Desulfonispora_thiosulfatigenes_GKNTAUT__DSM_11270:0.11921293)33:0.03859919)13:0.040978905,((Bacteria_Firmicutes_Clostridia_Clostridiales_Peptococcaceae_Desulfurispora_thermophila_DSM_16022:0.17070448,Bacteria_Firmicutes_Clostridia_Clostridiales_Peptococcaceae_Desulfotomaculum_gibsoniae_Groll_DSM_7213:0.14213668)99:0.070247225,Bacteria_Firmicutes_Clostridia_Clostridiales_Peptococcaceae_Desulfitibacter_alkalitolerans_DSM_16504:0.16647683)29:0.01923239)6:0.017913181,(((Bacteria_Firmicutes_Negativicutes_Selenomonadales_Acidaminococcaceae_Succinispira_mobilis_DSM_6222:0.12610221,(Bacteria_Firmicutes_Negativicutes_Selenomonadales_Veillonellaceae_Zymophilus_raffinosivorans_DSM_20765:0.11782922,(Bacteria_Firmicutes_Negativicutes_Selenomonadales_Veillonellaceae_Allisonella_histaminiformans_DSM_15230:0.28122768,(Bacteria_Firmicutes_Negativicutes_Selenomonadales_Veillonellaceae_Anaeroarcus_burkinensis_DSM_6283:1.0000005E-6,Bacteria_Firmicutes_Negativicutes_Selenomonadales_Veillonellaceae_Anaeromusa_acidaminophila_DSM_3853:0.0036680957)100:0.0749343)29:0.026376013)54:0.057579055)100:0.16855332,(Bacteria_Proteobacteria_Gammaproteobacteria_Chromatiales_Halothiobacillaceae_Halothiobacillaceae_bacterium_SCGC_AB-674-E03:0.18557486,(Bacteria_Firmicutes_Clostridia_Clostridiales_Clostridiaceae_Clostridium_orbiscindens_1_3_50AFAA:0.18606171,(Bacteria_Firmicutes_Clostridia_Clostridiales_Clostridiaceae_Clostridium_clariflavum_EBR_45_DSM_19732:0.048397508,Bacteria_Firmicutes_Clostridia_Clostridiales_Ruminococcaceae_Acetivibrio_cellulolyticus_CD2_DSM_1870_ORNL_annotation:0.03845014)100:0.099312246)100:0.11929285)41:0.023838669)49:0.04227278,(Bacteria_Firmicutes_Clostridia_Clostridiales_Peptococcaceae_Dehalobacter_restrictus_DSM_9455:0.104332216,(Bacteria_Firmicutes_Clostridia_Clostridiales_Peptococcaceae_Desulfitobacterium_hafniense_Y51:0.089370094,Bacteria_Firmicutes_Clostridia_Clostridiales_Peptococcaceae_Desulfosporosinus_orientis_Singapore_I_DSM_765:0.06415941)95:0.04114776)100:0.09298249)20:0.017481053)5:0.03801437)5:0.033380702,Bacteria_Firmicutes_Clostridia_Clostridiales_Syntrophomonadaceae_Syntrophomonas_wolfei_Goettingen_DSM_2245B:0.22879712)10:0.048352156,Bacteria_Firmicutes_Clostridia_Thermoanaerobacterales_Thermoanaerobacteraceae_Moorella_group_Moorella_thermoacetica_ATCC_39073:0.09834285)8:0.030800605)7:0.04160366,((Bacteria_Firmicutes_Clostridia_Thermoanaerobacterales_Thermoanaerobacteraceae_Thermanaeromonas_toyohensis_ToBE_DSM_14490:0.0688691,Bacteria_Firmicutes_Clostridia_Thermoanaerobacterales_Thermoanaerobacteraceae_Desulfovirgula_thermocuniculi_DSM_16036:0.1288775)78:0.04319269,Bacteria_Firmicutes_Clostridia_Thermoanaerobacterales_Thermoanaerobacteraceae_Caldanaerobacter_subterraneus_tengcongensis_MB4T:0.12945032)77:0.053268842)18:0.03639881,((Bacteria_Actinobacteria_Actinobacteria_Rubrobacteridae_Rubrobacterales_Rubrobacterineae_Rubrobacteraceae_Rubrobacter_xylanophilus_DSM_9941:0.23382305,(Bacteria_Actinobacteria_Actinobacteria_Rubrobacteridae_Solirubrobacterales_Solirubrobacteraceae_Solirubrobacter_soli_DSM_22325:0.14723428,Bacteria_Actinobacteria_Actinobacteria_Rubrobacteridae_Thermoleophilales_Thermoleophilaceae_Thermoleophilum_album_ATCC_35263:0.087026134)100:0.07540641)48:0.040391136,(Bacteria_CP-novel_BJP_IG2158_Novel_57_21:0.22810493,(((Bacteria_Actinobacteria_Actinobacteria_unclassified_Actinobacteria_Candidatus_Microthrix_parvicella_Bio17-1:0.19923934,Bacteria_Actinobacteria_Actinobacteria_Acidimicrobidae_Acidimicrobiales_Acidimicrobineae_Acidimicrobiaceae_Ferrimicrobium_acidiphilum_DSM_19497:0.15146773)100:0.07895852,(Bacteria_Actinobacteria_Actinobacteria_Nitriliruptoridae_Nitriliruptorales_Nitriliruptoraceae_Nitriliruptor_alkaliphilus_DSM_45188:0.24965952,((Bacteria_Actinobacteria_Actinobacteria_Actinobacteridae_Actinomycetales_Frankineae_Frankiaceae_Frankia_alni_ACN14a:0.084616184,((((((Bacteria_Actinobacteria_Actinobacteria_Actinobacteridae_Actinomycetales_Micrococcineae_Dermatophilaceae_Dermatophilus_congolensis_DSM_44180:0.08241073,(Bacteria_Actinobacteria_Actinobacteria_Actinobacteridae_Actinomycetales_Micrococcineae_Intrasporangiaceae_Arsenicicoccus_bolidensis_DSM_15745:0.048456803,(Bacteria_Actinobacteria_Actinobacteria_Actinobacteridae_Actinomycetales_Micrococcineae_Intrasporangiaceae_Ornithinimicrobium_pekingense_DSM_21552:0.025415363,(Bacteria_Actinobacteria_Actinobacteria_Actinobacteridae_Actinomycetales_Micrococcineae_Intrasporangiaceae_Serinicoccus_marinus_MCCC_1A05965:0.0366292,Bacteria_Actinobacteria_Actinobacteria_Actinobacteridae_Actinomycetales_Micrococcineae_Dermacoccaceae_Demetria_terragena_DSM_11295:0.09339933)61:0.038102776)48:0.030564424)36:0.013450948)34:0.014581808,(Bacteria_Actinobacteria_Actinobacteria_Actinobacteridae_Actinomycetales_Micrococcineae_Intrasporangiaceae_Terracoccus_sp._273MFTsu3.1:0.02738112,(Bacteria_Actinobacteria_Actinobacteria_Actinobacteridae_Actinomycetales_Micrococcineae_Intrasporangiaceae_Tetrasphaera_elongata_DSM_14184:0.052984923,Bacteria_Actinobacteria_Actinobacteria_Actinobacteridae_Actinomycetales_Micrococcineae_Intrasporangiaceae_Janibacter_sp._HTCC2649:0.021959621)99:0.026820954)95:0.035441943)41:0.017543478,((((Bacteria_Actinobacteria_Actinobacteria_Actinobacteridae_Actinomycetales_Micrococcineae_Microbacteriaceae_Gulosibacter_molinativorax_DSM_13485:0.052176017,Bacteria_Actinobacteria_Actinobacteria_Micrococcales_Microbacteriaceae_Zimmermannella_faecalis_ATCC_13722:0.014303891)100:0.065352835,((Bacteria_Actinobacteria_Actinobacteria_Actinobacteridae_Actinomycetales_Micrococcineae_Microbacteriaceae_Rathayibacter_toxicus_DSM_7488:0.040263154,(((Bacteria_Actinobacteria_Actinobacteria_Actinobacteridae_Actinomycetales_Micrococcineae_Microbacteriaceae_Microbacterium_paraoxydans_DH1b:0.057897486,((Bacteria_Actinobacteria_Actinobacteria_Actinobacteridae_Actinomycetales_Micrococcineae_Microbacteriaceae_Leucobacter_chromiiresistens_JG_31:0.07497967,Bacteria_Actinobacteria_Actinobacteria_Actinobacteridae_Actinomycetales_Micrococcineae_Microbacteriaceae_Salinibacterium_amurskyense_PAMC_21357:0.06214721)23:0.015574194,(Bacteria_Actinobacteria_Actinobacteria_Actinobacteridae_Actinomycetales_Micrococcineae_Microbacteriaceae_Glaciibacter_superstes_DSM_21135:0.038290195,(Bacteria_Actinobacteria_Actinobacteria_Actinobacteridae_Actinomycetales_Micrococcineae_Microbacteriaceae_Herbiconiux_sp._YR403:0.02277611,((Bacteria_Actinobacteria_Actinobacteria_Micrococcales_Microbacteriaceae_Candidatus_Rhodoluna_lacicola_MWH-Ta8_Sequence_finished_Aug._2010:0.09947056,Bacteria_Actinobacteria_Actinobacteria_Actinobacteridae_Actinomycetales_Micrococcineae_Microbacteriaceae_Cryobacterium_sp._MLB-32:0.017259538)94:0.019197451,Bacteria_Actinobacteria_Actinobacteria_Actinobacteridae_Actinomycetales_Micrococcineae_Microbacteriaceae_Agrococcus_lahaulensis_DSM_17612:0.034832757)90:0.037238993)41:0.016443623)32:0.015653223)11:0.007600472)27:0.013500159,(Bacteria_Actinobacteria_Actinobacteria_Actinobacteridae_Actinomycetales_Micrococcineae_Microbacteriaceae_Humibacter_albus_DSM_18994:0.047769234,(Bacteria_Actinobacteria_Actinobacteria_Actinobacteridae_Actinomycetales_Micrococcineae_Microbacteriaceae_Leifsonia_xyli_xyli_CTCB07:0.014816467,Bacteria_Actinobacteria_Actinobacteria_Actinobacteridae_Actinomycetales_Micrococcineae_Microbacteriaceae_Cryocola_sp._340MFSha3.1:0.008973472)99:0.025300726)33:0.010268085)16:0.01366918,Bacteria_Actinobacteria_Actinobacteria_Actinobacteridae_Actinomycetales_Micrococcineae_Microbacteriaceae_Agromyces_subbeticus_DSM_16689:0.07671852)36:0.024780134)14:0.00810621,(Bacteria_Actinobacteria_Actinobacteria_Actinobacteridae_Actinomycetales_Micrococcineae_Microbacteriaceae_Curtobacterium_ginsengisoli_DSM_22003:0.06638703,(Bacteria_Actinobacteria_Actinobacteria_Actinobacteridae_Actinomycetales_Micrococcineae_Microbacteriaceae_Curtobacterium_sp._9128:0.0039626164,Bacteria_Actinobacteria_Actinobacteria_Actinobacteridae_Actinomycetales_Micrococcineae_Microbacteriaceae_Curtobacterium_flaccumfaciens_UCD-AKU:1.0000005E-6)100:0.016138697)63:0.01881657)25:0.013605308)88:0.032852165,(Bacteria_Actinobacteria_Actinobacteria_Actinobacteridae_Actinomycetales_Micrococcineae_Cellulomonadaceae_Paraoerskovia_marina_DSM_21750:0.049002413,(((Bacteria_Actinobacteria_Actinobacteria_Actinobacteridae_Actinomycetales_Micrococcineae_Promicromonosporaceae_Promicromonospora_kroppenstedtii_RS16_DSM_19349:0.051846124,Bacteria_Actinobacteria_Actinobacteria_Actinobacteridae_Actinomycetales_Micrococcineae_Promicromonosporaceae_Isoptericola_variabilis_225:0.024795042)63:0.016809598,Bacteria_Actinobacteria_Actinobacteria_Actinobacteridae_Actinomycetales_Micrococcineae_Promicromonosporaceae_Cellulosimicrobium_cellulans_J36_ICCI:0.02892737)49:0.017688854,Bacteria_Actinobacteria_Actinobacteria_Actinobacteridae_Actinomycetales_Micrococcineae_unclassified_Micrococcineae_Ruania_albidiflava_DSM_18029:0.09946494)33:0.013730679)67:0.034876436)26:0.013334951,((((Bacteria_Actinobacteria_Actinobacteria_Actinobacteridae_Actinomycetales_Micrococcineae_Micrococcaceae_Nesterenkonia_alba_DSM_19423:0.04458039,Bacteria_Actinobacteria_Actinobacteria_Actinobacteridae_Actinomycetales_Micrococcineae_Micrococcaceae_Acaricomes_phytoseiuli_DSM_14247:0.070780955)75:0.019205257,Bacteria_Actinobacteria_Actinobacteria_Actinobacteridae_Actinomycetales_Micrococcineae_Yaniellaceae_Yaniella_halotolerans_DSM_15476:0.06986819)57:0.018109158,Bacteria_Actinobacteria_Actinobacteria_Actinobacteridae_Actinomycetales_Micrococcineae_Micrococcaceae_Citricoccus_sp._CH26A:0.046125736)76:0.04195537,(Bacteria_Actinobacteria_Actinobacteria_Actinobacteridae_Bifidobacteriales_Bifidobacteriaceae_Alloscardovia_omnicolens_DSM_21503:0.30277148,Bacteria_Actinobacteria_Actinobacteria_Actinobacteridae_Actinomycetales_Micrococcineae_Brevibacteriaceae_Brevibacterium_linens_BL2:0.13106465)5:0.03343035)4:0.018180527)1:0.004264605)34:0.044837512,(Bacteria_Actinobacteria_Actinobacteria_Actinobacteridae_Actinomycetales_Streptomycineae_Streptomycetaceae_Streptacidiphilus_oryzae_TH49:0.04866309,(Bacteria_Actinobacteria_Actinobacteria_Actinobacteridae_Actinomycetales_Streptomycineae_Streptomycetaceae_Streptomycetaceae_bacterium_MP113-05:0.025066355,Bacteria_Actinobacteria_Actinobacteria_Actinobacteridae_Actinomycetales_Streptomycineae_Streptomycetaceae_Streptomyces_coelicolor_A32:0.061062742)86:0.027386157)100:0.067325965)12:0.018939484,(Bacteria_Actinobacteria_Actinobacteria_Actinobacteridae_Actinomycetales_Frankineae_Geodermatophilaceae_Geodermatophilus_obscurus_DSM_43160:0.07213023,(Bacteria_Actinobacteria_Actinobacteria_Actinobacteridae_Actinomycetales_Frankineae_Sporichthyaceae_Sporichthya_polymorpha_DSM_43042:0.055460732,Bacteria_Actinobacteria_Actinobacteria_Actinobacteridae_Actinomycetales_Frankineae_Cryptosporangiaceae_Cryptosporangium_arvum_YU_629-21_DSM_44712:0.07457106)13:0.009598725)26:0.019155668)3:0.018129006,Bacteria_Actinobacteria_Actinobacteria_Actinobacteridae_Actinomycetales_Catenulisporineae_Actinospicaceae_Actinospica_robiniae_DSM_44927:0.13405772)4:0.018224608)8:0.013677961,(((Bacteria_Actinobacteria_Actinobacteria_Actinobacteridae_Actinomycetales_Propionibacterineae_Nocardioidaceae_Actinopolymorpha_alba_DSM_45243:0.09089272,(Bacteria_Actinobacteria_Actinobacteria_Actinobacteridae_Actinomycetales_Propionibacterineae_Nocardioidaceae_Marmoricola_sp._URHB0036:0.106461376,((Bacteria_Actinobacteria_Actinobacteria_Actinobacteridae_Actinomycetales_Propionibacterineae_Propionibacteriaceae_Aestuariimicrobium_kwangyangense_DSM_21549:0.05151219,(Bacteria_Actinobacteria_Actinobacteria_Actinobacteridae_Actinomycetales_Propionibacterineae_Propionibacteriaceae_Propionimicrobium_lymphophilum_DSM_4903:0.104303256,Bacteria_Actinobacteria_Actinobacteria_Actinobacteridae_Actinomycetales_Propionibacterineae_Propionibacteriaceae_Propionibacterium_acnes_KPA171202:0.14022638)95:0.037975222)99:0.033304553,Bacteria_Actinobacteria_Actinobacteria_Actinobacteridae_Actinomycetales_Propionibacterineae_Nocardioidaceae_Propionicicella_superfundia_DSM_22317:0.08527633)100:0.053162538)99:0.05616306)39:0.027687958,((Bacteria_Actinobacteria_Actinobacteria_Actinobacteridae_Actinomycetales_Streptosporangineae_Nocardiopsaceae_Thermobifida_fusca_YX:0.043330137,Bacteria_Actinobacteria_Actinobacteria_Actinobacteridae_Actinomycetales_Streptosporangineae_Nocardiopsaceae_Marinactinospora_thermotolerans_DSM_45154:0.03747962)100:0.06441366,(Bacteria_Actinobacteria_Actinobacteria_Actinobacteridae_Actinomycetales_Streptosporangineae_Thermomonosporaceae_Actinomadura_madurae_LIID-AJ290:0.059393786,Bacteria_Actinobacteria_Actinobacteria_Actinobacteridae_Actinomycetales_Streptosporangineae_Streptosporangiaceae_Nonomuraea_coxensis_DSM_45129:0.0720614)77:0.015761627)98:0.05608784)19:0.016688602,((Bacteria_Actinobacteria_Actinobacteria_Actinobacteridae_Actinomycetales_Pseudonocardineae_Pseudonocardiaceae_Jiangella_gansuensis_YIM_002_DSM_44835:0.07060397,(Bacteria_Actinobacteria_Actinobacteria_Actinobacteridae_Actinomycetales_Pseudonocardineae_Pseudonocardiaceae_Actinomycetospora_chiangmaiensis_DSM_45062:0.08278617,((Bacteria_Actinobacteria_Actinobacteria_Actinobacteridae_Actinomycetales_Pseudonocardineae_Pseudonocardiaceae_Actinokineospora_inagensis_DSM_44258:0.05760539,Bacteria_Actinobacteria_Actinobacteria_Actinobacteridae_Actinomycetales_Pseudonocardineae_Pseudonocardiaceae_Actinoalloteichus_cyanogriseus_DSM_43889:0.06302442)65:0.025120683,((Bacteria_Actinobacteria_Actinobacteria_Corynebacteriales_Gordoniaceae_Gordonia_bronchialis_DSM_43247:0.066975445,(Bacteria_Actinobacteria_Actinobacteria_Actinobacteridae_Actinomycetales_Corynebacterineae_Nocardiaceae_Rhodococcus_sp._BCP1:0.048943873,Bacteria_Actinobacteria_Actinobacteria_Actinobacteridae_Actinomycetales_Corynebacterineae_Nocardiaceae_Smaragdicoccus_niigatensis_DSM_44881:0.07846391)54:0.015558789)99:0.051758736,((Bacteria_Actinobacteria_Actinobacteria_Actinobacteridae_Actinomycetales_Pseudonocardineae_Pseudonocardiaceae_Sciscionella_marina_DSM_45152:0.102073915,(Bacteria_Actinobacteria_Actinobacteria_Actinobacteridae_Actinomycetales_Pseudonocardineae_Pseudonocardiaceae_Thermocrispum_agreste_DSM_44070:0.0640531,(((Bacteria_Actinobacteria_Actinobacteria_Actinobacteridae_Actinomycetales_Glycomycineae_Glycomycetaceae_Haloglycomyces_albus_DSM_45210:0.11714669,Bacteria_Actinobacteria_Actinobacteria_Actinobacteridae_Actinomycetales_Glycomycineae_Glycomycetaceae_Glycomyces_arizonensis_DSM_44726:0.055371102)100:0.12589465,Bacteria_Actinobacteria_Actinobacteria_Actinobacteridae_Actinomycetales_Actinomycineae_Actinomycetaceae_Varibaculum_cambriense_DSM_15806:0.21015221)55:0.073696464,Bacteria_Actinobacteria_Actinobacteria_Actinobacteridae_Actinomycetales_Actinopolysporineae_Actinopolysporaceae_Actinopolyspora_mortivallis_HS-1_DSM_44261:0.18561587)24:0.02995601)21:0.030493492)21:0.022532972,Bacteria_Actinobacteria_Actinobacteria_Actinobacteridae_Actinomycetales_Pseudonocardineae_Pseudonocardiaceae_Prauserella_rugosa_DSM_43194:0.08869923)24:0.033217162)9:0.009581636)3:0.014264129)31:0.042559907)6:0.020887246,(Bacteria_Actinobacteria_Actinobacteria_Actinobacteridae_Actinomycetales_Micromonosporineae_Micromonosporaceae_Longispora_albida_DSM_44784:0.039428383,(Bacteria_Actinobacteria_Actinobacteria_Actinobacteridae_Actinomycetales_Micromonosporineae_Micromonosporaceae_Micromonosporaceae_bacterium_URHE0070:0.037177097,(Bacteria_Actinobacteria_Actinobacteria_Actinobacteridae_Actinomycetales_Micromonosporineae_Micromonosporaceae_Hamadaea_tsunoensis_DSM_44101:0.029734386,Bacteria_Actinobacteria_Actinobacteria_Actinobacteridae_Actinomycetales_Micromonosporineae_Micromonosporaceae_Catelliglobosispora_koreensis_DSM_44566:0.08969717)75:0.0449893)36:0.028930996)88:0.047154233)5:0.0053564035)8:0.012993704)97:0.073589146)49:0.042404637)54:0.060041565,((Bacteria_Actinobacteria_Actinobacteria_Coriobacteridae_Coriobacteriales_Coriobacterineae_Coriobacteriaceae_Coriobacterium_glomerans_PW2_DSM_20642:0.06800906,Bacteria_Actinobacteria_Coriobacteriia_Coriobacteriales_Coriobacteriaceae_Enorma_massiliensis_phI:0.15518367)99:0.09114575,(Bacteria_Actinobacteria_Actinobacteria_Coriobacteridae_Coriobacteriales_Coriobacterineae_Coriobacteriaceae_Denitrobacterium_detoxificans_DSM_21843:0.11440469,(Bacteria_Actinobacteria_Coriobacteriia_Coriobacteriales_Coriobacteriaceae_Senegalemassilia_anaerobia_JC110:0.12742187,(Bacteria_Actinobacteria_Actinobacteria_Coriobacteridae_Coriobacteriales_Coriobacterineae_Coriobacteriaceae_Enterorhabdus_mucosicola_DSM_19490:0.039281808,Bacteria_Actinobacteria_Actinobacteria_Coriobacteridae_Coriobacteriales_Coriobacterineae_Coriobacteriaceae_Adlercreutzia_equolifaciens_DSM_19450:0.048919853)89:0.04053847)42:0.02750749)68:0.04534745)100:0.24094364)68:0.05298624)41:0.020102695)85:0.09199193)5:0.023675606,(((Bacteria_CP-NC10_Candidatus_Methylomirabilis_oxyfera:0.16326538,Bacteria_CP-NC10_CSP1-5:0.10784)100:0.08766608,((Bacteria_Armatimonadetes_Chthonomonadetes_Chthonomonadales_Chthonomonadaceae_Chthonomonas_calidirosea_T49_EMBL-Bank_version_circular_IHQD:0.4080086,Bacteria_KD3-62_DG-56:0.32447135)75:0.11489034,Bacteria_CP-Rokubacteria_CSP1-6:0.26844698)18:0.04040457)20:0.03630112,((Bacteria_Firmicutes_Clostridia_Thermoanaerobacterales_Thermodesulfobiaceae_Thermodesulfobium_narugense_Na82_DSM_14796:0.37737864,(((Bacteria_CP-OP9_bacterium_JGI_0000014-F07_Etoliko_001_227:0.069824345,(Bacteria_CP-OP9_bacterium_JGI_0000079-L04_TAbiofilm_001_231:0.105456084,(((Bacteria_CP-OP9_candidate_division_OP9_bacterium_SCGC_AAA255-N14_SAK_001_136:1.0000005E-6,Bacteria_CP-OP9_candidate_division_OP9_bacterium_SCGC_AAA252-M02_SAK_001_71:1.0000005E-6)24:1.0000005E-6,Bacteria_CP-OP9_candidate_division_OP9_bacterium_SCGC_AAA255-G05_SAK_001_130:1.0000005E-6)64:1.0000005E-6,((Bacteria_CP-OP9_candidate_division_OP9_bacterium_SCGC_AAA252-M02_Combined_Assembly_OP9_1__OP9:1.0000005E-6,(Bacteria_CP-OP9_bacterium_SCGC_AB-164-P05_SAK_001_215:1.0000005E-6,Bacteria_CP-OP9_bacterium_SCGC_AAA255-E04_SAK_001_124:0.0011815358)68:9.973239E-4)40:1.0000005E-6,Bacteria_CP-OP9_bacterium_SCGC_AB-164-M20_SAK_001_218:1.0000005E-6)65:1.8304335E-4)100:0.02750858)80:0.041481122)100:0.20782487,(Bacteria_Firmicutes_Clostridia_Halanaerobiales_Halobacteroidaceae_Halobacteroides_halobius_MD-1_DSM_5150:0.15351067,(Bacteria_Firmicutes_Clostridia_Halanaerobiales_Halobacteroidaceae_Halonatronum_saccharophilum_Z-7986_DSM_13868:0.10785207,Bacteria_Firmicutes_Clostridia_Halanaerobiales_Halobacteroidaceae_Orenia_marismortui_DSM_5156:0.022804005)99:0.06333162)100:0.18073778)49:0.0486889,(Bacteria_CP-CD12_bacterium_SCGC_AAA255-F10_SAK_001_129:0.20271192,Bacteria_CP-CD12_bacterium_JGI_0000014-A15_Etoliko_001_223:0.13277473)100:0.28067696)17:0.014141351)17:0.044016793,((Bacteria_Elusimicrobia_Endomicrobia_Candidatus_Endomicrobium_trichonymphae_submission_450:0.42255583,(((Bacteria_CP-OP8_bacterium_SCGC_AAA252-K07_SAK_001_61:1.0000005E-6,Bacteria_CP-OP8_bacterium_SCGC_AAA255-F06_SAK_001_127:1.0000005E-6)41:1.0000005E-6,Bacteria_CP-OP8_candidate_division_OP8_bacterium_SCGC_AAA252-F08_Combined_Assembly_OP8_2__OP8:1.0000005E-6)62:1.0000005E-6,(((((Bacteria_CP-OP8_bacterium_SCGC_AAA252-O03_SAK_001_81:1.0000005E-6,Bacteria_CP-OP8_bacterium_SCGC_AAA252-G05_SAK_001_48:1.0000005E-6)2:1.0000005E-6,(Bacteria_CP-OP8_bacterium_SCGC_AAA252-J09_SAK_001_57:1.0000005E-6,((((Bacteria_CP-OP8_candidate_division_OP8_bacterium_SCGC_AAA252-A02_Combined_Assembly_OP8_1__OP8:1.0000005E-6,Bacteria_CP-OP8_bacterium_SCGC_AAA252-O10_SAK_001_84:1.0000005E-6)0:1.0000005E-6,Bacteria_CP-OP8_bacterium_SCGC_AAA252-J21_SAK_001_59:1.0000005E-6)0:1.0000005E-6,Bacteria_CP-OP8_bacterium_SCGC_AAA252-P19_SAK_001_93:1.0000005E-6)0:1.0000005E-6,(((Bacteria_CP-OP8_bacterium_SCGC_AAA252-B17_SAK_001_33:1.0000005E-6,(Bacteria_CP-OP8_bacterium_SCGC_AAA252-A02_SAK_001_31:1.0000005E-6,Bacteria_CP-OP8_bacterium_SCGC_AAA252-I14_SAK_001_54:1.0000005E-6)0:1.0000005E-6)0:1.0000005E-6,Bacteria_CP-OP8_bacterium_SCGC_AAA255-F09_SAK_001_128:1.0000005E-6)0:1.0000005E-6,Bacteria_CP-OP8_bacterium_SCGC_AAA252-D06_SAK_001_38:1.0000005E-6)0:1.0000005E-6)0:1.0000005E-6)0:1.0000005E-6)0:1.0000005E-6,((Bacteria_CP-OP8_candidate_division_OP8_bacterium_SCGC_AAA252-O09_SAK_001_83:1.0000005E-6,Bacteria_CP-OP8_bacterium_SCGC_AAA255-E05_SAK_001_125:1.0000005E-6)1:1.0000005E-6,(Bacteria_CP-OP8_bacterium_SCGC_AAA252-O19_SAK_001_88:1.0000005E-6,(Bacteria_CP-OP8_bacterium_SCGC_AAA252-D18_SAK_001_40:1.0000005E-6,Bacteria_CP-OP8_bacterium_SCGC_AAA252-C08_SAK_001_36:1.0000005E-6)1:1.0000005E-6)0:1.0000005E-6)0:1.0000005E-6)2:1.0000005E-6,Bacteria_CP-OP8_bacterium_SCGC_AAA252-G21_SAK_001_52:1.0000005E-6)31:1.0000005E-6,Bacteria_CP-OP8_bacterium_SCGC_AAA252-L02_SAK_001_64:1.0000005E-6)59:0.0012288202)100:0.31162527)44:0.08656289,((((Bacteria_CP-OP3_candidate_division_OP3_bacterium_SCGC_AAA011-A17_Dusel_001_263:0.22621384,Bacteria_CP-OP3_candidate_division_OP3_bacterium_SCGC_AAA257-O07_Etoliko_001_147:0.19290304)100:0.23961075,((Bacteria_Candidatus_Poribacteria_sp._WGA-4E_final_clean_version:0.13336055,(Bacteria_unclassified_Bacteria_Poribacteria_Candidatus_Poribacteria_sp._WGA-4C_final_clean_version:0.045835573,(Bacteria_unclassified_Bacteria_Poribacteria_Candidatus_Poribacteria_sp._WGA-4G_final_clean_version:0.01814901,Bacteria_unclassified_Bacteria_Poribacteria_Candidatus_Poribacteria_sp._WGA-A3_final_clean_version:0.023051485)57:0.016160702)100:0.08902824)100:0.2980383,((((Bacteria_Planctomycetes_Planctomycetia_Planctomycetales_Planctomycetaceae_Blastopirellula_marina_SH_106T_DSM_3645:0.12549822,Bacteria_Planctomycetes_Planctomycetia_Planctomycetales_Planctomycetaceae_Rhodopirellula_baltica_SH_1:0.18996112)100:0.15602517,(Bacteria_Planctomycetes_Planctomycetia_Planctomycetales_Planctomycetaceae_Singulisphaera_acidiphila_MOB10_DSM_18658:0.4453818,(Bacteria_Planctomycetes_Planctomycetia_Planctomycetales_Planctomycetaceae_Schlesneria_paludicola_DSM_18645:0.2775195,Bacteria_Planctomycetes_Planctomycetia_Planctomycetales_Planctomycetaceae_Zavarzinella_formosa_DSM_19928:0.42863896)30:0.03356282)24:0.050248366)98:0.09787019,Bacteria_Plantomycetes_Phycisphaerae_SMTZ-30:0.42530257)100:0.14475776,((Bacteria_Planctomycetes_SMTZ-65:1.0000005E-6,Bacteria_Plantomycetes_DG-58:1.0000005E-6)100:0.3261146,(Bacteria_Planctomyce_SM23-32:0.37502098,Bacteria_Planctomycetes_Planctomycetia_Candidatus_Brocadiales_Candidatus_Brocadiaceae_Candidatus_Kuenenia_stuttgartiensis_RU1:0.2667896)90:0.07932468)38:0.03155705)100:0.080920115)13:0.016335366)23:0.029191837,(((Bacteria_TA06_SMTZ1-40:0.00328046,Bacteria_TA06_SM23-40:1.0000005E-6)100:0.17550623,Bacteria_WS3_DG-63:0.26545647)98:0.1629994,(Bacteria_CP-BRC1_BJP_IG2102_BRC1_58_13:0.2456312,Bacteria_BRC1_SMTZ-51:0.2004631)100:0.17656356)8:0.025170982)6:0.018501997,(((Bacteria_Proteobacteria_delta_epsilon_subdivisions_Deltaproteobacteria_Desulfurellales_Desulfurellaceae_Hippea_maritima_MH2_DSM_10411:0.09545859,Bacteria_Proteobacteria_delta_epsilon_subdivisions_Deltaproteobacteria_Desulfurellales_Desulfurellaceae_Desulfurella_acetivorans_A63_DSM_5264:0.21846099)100:0.17756945,(Bacteria_Nitrospirae_Nitrospirae_bacterium_SCGC_AB-219-C22:0.29958674,(Bacteria_Nitrospirae_BJP_IG2158_Nitrospirae_45_240:0.14816274,Bacteria_Nitrospirae_Nitrospira_Nitrospirales_Nitrospiraceae_Candidatus_Magnetobacterium_sp._MYR-1:0.13666779)100:0.24782932)37:0.067129135)7:0.03785728,((((Bacteria_Modulibacteria_KSB3_bacterium_UASB270:0.13310403,Bacteria_Modulibacteria_KSB3_bacterium_UASB14:0.15164801)100:0.24754995,((Bacteria_CP-NKB19_candidate_division_NKB19_bacterium_JGI_0000039-J10_Combined_Assembly_NKB19_1__NKB19:1.0000005E-6,Bacteria_CP-NKB19_candidate_division_NKB19_bacterium_JGI_0000077-O16_TAbiofilm_001_237:1.0000005E-6)35:1.0000005E-6,Bacteria_CP-NKB19_bacterium_JGI_0000039-J10_TAsludge_001_156:1.0000005E-6)100:0.35738194)8:0.06934764,((Bacteria_Gemmatimonadetes_Gemmatimonadetes_Gemmatimonadales_Gemmatimonadaceae_Gemmatimonas_sp._AP64:0.3763966,(Bacteria_Gemmatimonadetes_Gemmatimonadetes_Gemmatimonadetes_bacterium_SCGC_AAA003-K10:0.077349246,Bacteria_Gemmatimonadetes_Gemmatimonadetes_Gemmatimonadetes_bacterium_SCGC_AAA240-J22:0.10590564)100:0.182419)98:0.107298106,(((Bacteria_CP-TA06_BJP_IG2158_TA06_novel_48_33:0.15614834,(Bacteria_CP-Zixibacteria_RBG1:0.24807155,Bacteria_Zixibacteria_SMTZ1-73:0.099608965)100:0.109583214)100:0.093650624,(Bacteria_CP-WS3_bacterium_SCGC_AAA257-K07_Etoliko_001_145:0.15768881,(Bacteria_CP-WS3_candidate_division_WS3_bacterium_SCGC_AAA252-E07_SAK_001_42:0.0310652,Bacteria_CP-WS3_candidate_division_WS3_bacterium_SCGC_AAA252-D10_SAK_001_39:0.0957176)100:0.12646508)96:0.08008975)39:0.036482822,((((Bacteria_Marine_group_A_SAR406_SAR406_cluster_bacterium_sp._SCGC_AAA003-E22_Tropical_gyre_001_268:0.11106299,Bacteria_Marine_group_A_SAR406_cluster_bacterium_sp._SCGC_AAA003-L08_Tropical_gyre_001_269:0.08896625)100:0.11375719,(Bacteria_Marine_group_A_SAR406_SAR406_cluster_bacterium_JGI_0000113-D11:0.09280641,(Bacteria_Marine_group_A_SAR406_SAR406_cluster_bacterium_SCGC_AAA298-D23:0.020649007,((Bacteria_Marine_group_A_SAR406_SAR406_cluster_bacterium_JGI_0000113-G11:1.0000005E-6,Bacteria_Marine_group_A_SAR406_SAR406_cluster_bacterium_SCGC_AAA160-I06:1.0000005E-6)33:1.0000005E-6,Bacteria_Marine_group_A_SAR406_SAR406_cluster_bacterium_SCGC_AAA160-I06_Combined_Assembly_SAR406_2__SAR406:1.0000005E-6)100:0.05061625)100:0.21543919)99:0.09114867)100:0.15300538,((((Bacteria_Marine_group_A_SAR406_SAR406_cluster_bacterium_JGI_0000039-E15_TAsludge_001_150:1.0000005E-6,Bacteria_Marine_group_A_SAR406_cluster_bacterium_JGI_0000039-O11_TAsludge_001_161:1.0000005E-6)4:1.0000005E-6,Bacteria_CP-WS3_bacterium_JGI_0000090-C20_Etoliko_001_259:1.0000005E-6)1:1.0000005E-6,Bacteria_Marine_group_A_SAR406_cluster_bacterium_JGI_0000059-E23_TAbiofilm_001_165:1.0000005E-6)2:1.0000005E-6,((Bacteria_Marine_group_A_SAR406_SAR406_cluster_bacterium_JGI_0000039-D08_Combined_Assembly_SAR406_1__SAR406:1.0000005E-6,Bacteria_Marine_group_A_SAR406_SAR406_cluster_bacterium_JGI_0000059-D20_TAbiofilm_001_164:1.0000005E-6)1:1.0000005E-6,Bacteria_Marine_group_A_SAR406_SAR406_cluster_bacterium_JGI_0000039-D08_TAsludge_001_149:1.0000005E-6)0:1.0000005E-6)100:0.23669846)88:0.08252906,(Bacteria_unclassified_Bacteria_Caldithrix_abyssi_LF13_DSM_13497:0.23944196,Bacteria_KSB1_SMTZ-31:0.26588893)10:0.019991929)14:0.04818176)13:0.041504003)7:0.021954644)2:0.025216682,((((Bacteria_Proteobacteria_delta_epsilon_subdivisions_Deltaproteobacteria_Desulfovibrionales_Desulfohalobiaceae_Desulfovermiculus_halophilus_DSM_18834:0.13866994,Bacteria_Proteobacteria_delta_epsilon_subdivisions_Deltaproteobacteria_Desulfovibrionales_Desulfohalobiaceae_Desulfonatronovibrio_hydrogenovorans_DSM_9292:0.13767515)91:0.04741504,(Bacteria_Proteobacteria_delta_epsilon_subdivisions_Deltaproteobacteria_Desulfovibrionales_Desulfonatronumaceae_Desulfonatronum_thioautotrophicum_ASO4-1:0.14422114,(Bacteria_Proteobacteria_delta_epsilon_subdivisions_Deltaproteobacteria_Desulfovibrionales_Desulfovibrionaceae_Lawsonia_intracellularis_PHE_MN1-00:0.24250141,Bacteria_Proteobacteria_delta_epsilon_subdivisions_Deltaproteobacteria_Desulfovibrionales_Desulfovibrionaceae_Desulfocurvus_vexinensis_DSM_17965:0.11275854)35:0.02061346)86:0.037270293)100:0.14362086,(Bacteria_Nitrospinae_Nitrospinia_Nitrospinales_Nitrospinaceae_Nitrospina_sp._SCGC_AAA288-L16:0.30886093,(((Bacteria_Proteobacteria_delta_epsilon_subdivisions_Deltaproteobacteria_Bdellovibrionales_Bdellovibrionaceae_Bdellovibrio_bacteriovorus_HD100:0.36305904,(((Bacteria_Proteobacteria_delta_epsilon_subdivisions_Deltaproteobacteria_Desulfobacterales_Desulfobulbaceae_Desulfotalea_psychrophila_LSv54:0.25316358,((Bacteria_Proteobacteria_delta_epsilon_subdivisions_Deltaproteobacteria_Syntrophobacterales_Syntrophobacteraceae_Thermodesulforhabdus_norvegica_DSM_9990:0.29069555,Bacteria_Proteobacteria_delta_epsilon_subdivisions_Deltaproteobacteria_Syntrophobacterales_Syntrophaceae_Desulfobacca_acetoxidans_DSM_11109:0.10164976)9:0.04774762,(Bacteria_Proteobacteria_delta_epsilon_subdivisions_Deltaproteobacteria_Desulfobacterales_Desulfobacteraceae_Desulfobacterium_anilini_DSM_4660:0.1779503,((Bacteria_Proteobacteria_delta_epsilon_subdivisions_Deltaproteobacteria_Desulfobacterales_Desulfobacteraceae_Desulforegula_conservatrix_Mb1Pa_DSM_13527:0.13369556,((Bacteria_Proteobacteria_delta_epsilon_subdivisions_Deltaproteobacteria_Desulfobacterales_Desulfobacteraceae_Desulfonema_limicola:0.12191032,(Bacteria_Proteobacteria_delta_epsilon_subdivisions_Deltaproteobacteria_Desulfobacterales_Desulfobacteraceae_Desulfosarcina_variabilis:0.041693904,Bacteria_Proteobacteria_Deltaproteobacteria_SG8-13:0.08889269)72:0.03553073)95:0.04110848,Bacteria_Proteobacteria_delta_epsilon_subdivisions_Deltaproteobacteria_Desulfobacterales_Desulfobacteraceae_Desulfatirhabdium_butyrativorans_DSM_18734:0.09258051)54:0.022378678)70:0.030241095,Bacteria_Proteobacteria_delta_epsilon_subdivisions_Deltaproteobacteria_Desulfobacterales_Desulfobacteraceae_Desulfobacter_postgatei_2ac9:0.24512948)98:0.051363785)38:0.031227753)7:0.03328439)6:0.029630467,(Bacteria_Proteobacteria_Deltaproteobacteria_SM23-61:0.15886521,(Bacteria_Proteobacteria_delta_epsilon_subdivisions_Deltaproteobacteria_Syntrophobacterales_Syntrophaceae_Syntrophus_aciditrophicus_SB:0.062381454,Bacteria_Proteobacteria_delta_epsilon_subdivisions_Deltaproteobacteria_Syntrophobacterales_Syntrophaceae_Smithella_sp._F21:0.08960837)100:0.094536535)37:0.018333718)3:0.017776243,Bacteria_Proteobacteria_delta_epsilon_subdivisions_Deltaproteobacteria_Syntrophobacterales_Syntrophaceae_Desulfomonile_tiedjei_DCB-1_DSM_6799:0.18124908)7:0.015795061)7:0.030904064,((((Bacteria_Proteobacteria_delta_epsilon_subdivisions_Deltaproteobacteria_Desulfuromonadales_Geobacteraceae_Geopsychrobacter_electrodiphilus_DSM_16401:0.07574325,Bacteria_Proteobacteria_delta_epsilon_subdivisions_Deltaproteobacteria_Desulfuromonadales_Desulfuromonadaceae_Desulfuromusa_kysingii_DSM_7343:0.061804254)100:0.07639842,(Bacteria_Proteobacteria_delta_epsilon_subdivisions_Deltaproteobacteria_Desulfuromonadales_Desulfuromonadaceae_Desulfuromonas_acetoxidans_DSM_684:0.076575026,Bacteria_Proteobacteria_delta_epsilon_subdivisions_Deltaproteobacteria_Desulfuromonadales_Pelobacteraceae_Pelobacter_carbinolicus_DSM_2380:0.035627417)78:0.022009103)84:0.042232033,Bacteria_Proteobacteria_delta_epsilon_subdivisions_Deltaproteobacteria_Desulfuromonadales_Geobacteraceae_Geoalkalibacter_ferrihydriticus_DSM_17813:0.0763885)100:0.10788028,((Bacteria_Proteobacteria_delta_epsilon_subdivisions_Deltaproteobacteria_Myxococcales_Sorangiineae_Sandaracinaceae_Sandaracinus_amylolyticus_DSM_53668:0.15550944,Bacteria_Proteobacteria_delta_epsilon_subdivisions_Deltaproteobacteria_Myxococcales_Nannocystineae_Nannocystaceae_Nannocystis_exedens_ATCC_25963:0.12228895)100:0.22614391,(Bacteria_Proteobacteria_delta_epsilon_subdivisions_Deltaproteobacteria_Myxococcales_Cystobacterineae_Myxococcaceae_Myxococcus_xanthus_DK_1622:0.15933214,Bacteria_Proteobacteria_delta_epsilon_subdivisions_Deltaproteobacteria_Myxococcales_Cystobacterineae_Myxococcaceae_Anaeromyxobacter_dehalogenans_2CP-C:0.06739591)100:0.098192275)93:0.06355964)9:0.005388108)3:0.018193869,Bacteria_Proteobacteria_delta_epsilon_subdivisions_Deltaproteobacteria_Syntrophobacterales_Syntrophorhabdaceae_Syntrophorhabdus_aromaticivorans_UI:0.27582768)4:0.009891748)1:0.024853721)1:0.03308433,(((((Bacteria_Chlamydiae_Verrucomicrobia_group_Verrucomicrobia_Verrucomicrobiae_Verrucomicrobiales_Verrucomicrobiaceae_Rubritalea_marina_DSM_17716:0.031251486,Bacteria_Chlamydiae_Verrucomicrobia_group_Verrucomicrobia_Verrucomicrobiae_Verrucomicrobiales_Verrucomicrobiaceae_Rubritalea_marina_DSM_17716_SAORIC-165:0.0690501)100:0.3748866,(Bacteria_Chlamydiae_Verrucomicrobia_group_Verrucomicrobia_Opitutae_Opitutales_Opitutaceae_Opitutaceae_sp._TAV5:0.02810605,Bacteria_Chlamydiae_Verrucomicrobia_group_Verrucomicrobia_Opitutae_Opitutales_Opitutaceae_Opitutaceae_sp._TAV2:0.05994505)100:0.27858326)100:0.13298482,(((Bacteria_Chlamydiae_Verrucomicrobia_group_Chlamydiae_Chlamydiia_Chlamydiales_Parachlamydiaceae_Candidatus_Protochlamydia_amoebophila_UWE25:0.10049281,Bacteria_Chlamydiae_Verrucomicrobia_group_Chlamydiae_Chlamydiia_Chlamydiales_Parachlamydiaceae_Neochlamydia_sp._S13:0.069375366)94:0.056723297,Bacteria_Chlymidae_SMTZ-39:0.238615)95:0.054584697,(Bacteria_Chlamydiae_Verrucomicrobia_group_Chlamydiae_Chlamydiia_Chlamydiales_Chlamydiaceae_Chlamydia_Chlamydophila_group_Chlamydophila_pneumoniae_AR39:0.03709006,Bacteria_Chlamydiae_Verrucomicrobia_group_Chlamydiae_Chlamydiia_Chlamydiales_Chlamydiaceae_Chlamydia_Chlamydophila_group_Chlamydophila_abortus_S26_3:0.03928472)100:0.0995454)100:0.39215526)60:0.07687518,((Bacteria_CP_TM6-GWF2_TM6_37_49:0.21042642,((((Bacteria_CP_TM6-gwf2_TM6_43_87:0.060986437,Bacteria_CP_TM6-GWE2_TM6_42_60:0.070899814)100:0.09571311,(Bacteria_CP_TM6-GWE2_TM6_41_16:0.11418552,Bacteria_CP_TM6-GWE2_TM6_36_25:0.15252088)71:0.055671226)45:0.02259524,((((Bacteria_CP_TM6-candidate_division_TM6_bacterium_JCVI_TM6SC1__Phylum_TM6:1.0000005E-6,Bacteria_TM6_bacterium_JCVI_TM6SC1:1.0000005E-6)100:1.0000005E-6,Bacteria_CP-TM6_candidate_division_TM6_bacterium_JCVI_TM6SC1_Phylum_TM6_:1.0000005E-6)100:0.14840811,Bacteria_CP_TM6-GWF2_TM6_32_72:0.12531035)33:0.02481635,Bacteria_CP_TM6-GWF2_TM6_30_66:0.17554161)47:0.029122299)85:0.053697214,Bacteria_CP_TM6-GWF2_TM6_33_332:0.1702479)64:0.04850667)100:0.30407166,((Bacteria_Fibrobacteres_Acidobacteria_group_Acidobacteria_Holophagae_Holophagales_Holophagaceae_Holophaga_foetida_TMBS4_DSM_6591:0.048413265,Bacteria_Fibrobacteres_Acidobacteria_group_Acidobacteria_Holophagae_Holophagales_Holophagaceae_Geothrix_fermentans_DSM_14018:0.068483)100:0.22061692,(Bacteria_Fibrobacteres_Acidobacteria_group_Acidobacteria_unclassified_Acidobacteria_Bryobacter_aggregatus_DSM_18758:0.29773954,((Bacteria_Fibrobacteres_Acidobacteria_group_Acidobacteria_Acidobacteriia_Acidobacteriales_Acidobacteriaceae_Acidobacterium_sp._MP5ACTX8:0.07808503,Bacteria_Fibrobacteres_Acidobacteria_group_Acidobacteria_Acidobacteriia_Acidobacteriales_Acidobacteriaceae_Edaphobacter_aggregans_DSM_19364:0.021467058)100:0.06771401,Bacteria_Fibrobacteres_Acidobacteria_group_Acidobacteria_Acidobacteriia_Acidobacteriales_Acidobacteriaceae_Candidatus_Koribacter_versatilis_Ellin345:0.09561697)100:0.11927883)98:0.12390009)94:0.092419125)44:0.01848559)19:0.08123255,((((Bacteria_Proteobacteria_Zetaproteobacteria_Mariprofundales_Mariprofundaceae_Mariprofundus_sp._EKF-M39:0.053812776,((Bacteria_Proteobacteria_Zetaproteobacteria_zeta_proteobacterium_SCGC_AB-137-I08:0.035673767,(Bacteria_Proteobacteria_Zetaproteobacteria_zeta_proteobacterium_SCGC_AB-137-C09:0.007352603,Bacteria_Proteobacteria_Zetaproteobacteria_zeta_proteobacterium_SCGC_AB-133-G06:0.022270888)100:0.035302926)97:0.024707189,(Bacteria_Proteobacteria_Zetaproteobacteria_zeta_proteobacterium_SCGC_AB-137-J06:0.028773172,Bacteria_Proteobacteria_Zetaproteobacteria_Zetaproteobacteria_bacterium_TAG-1:0.067970134)47:0.013619824)93:0.022581048)99:0.040413853,((Bacteria_Proteobacteria_Zetaproteobacteria_zeta_proteobacterium_SCGC_AC-675-C07:0.0048517203,(Bacteria_Proteobacteria_Zetaproteobacteria_zeta_proteobacterium_SCGC_AC-673-C02:1.0000005E-6,Bacteria_Proteobacteria_Zetaproteobacteria_zeta_proteobacterium_SCGC_AB-604-O16:1.0000005E-6)100:0.024213772)100:0.027232049,(Bacteria_Proteobacteria_Zetaproteobacteria_zeta_proteobacterium_SCGC_AC-673-N02:0.0038548314,Bacteria_Proteobacteria_Zetaproteobacteria_zeta_proteobacterium_SCGC_AC-673-B17:0.0012378857)100:0.08220466)73:0.051105767)100:0.17892535,((((((((((Bacteria_Proteobacteria_Alphaproteobacteria_Sphingomonadales_Erythrobacteraceae_Erythrobacter_litoralis_HTCC2594:0.033647023,Bacteria_Proteobacteria_Alphaproteobacteria_Sphingomonadales_Erythrobacteraceae_Porphyrobacter_sp._AAP82:0.03492391)94:0.03189599,Bacteria_Proteobacteria_Alphaproteobacteria_Sphingomonadales_Erythrobacteraceae_Altererythrobacter_ishigakiensis_ATCC_BAA-2084:0.035878863)95:0.03513214,(Bacteria_Proteobacteria_Alphaproteobacteria_Sphingomonadales_Sphingomonadaceae_Sphingopyxis_alaskensis_RB2256:0.047462497,(Bacteria_Proteobacteria_Alphaproteobacteria_Sphingomonadales_Sphingomonadaceae_Sandarakinorhabdus_sp._AAP62:0.102083825,Bacteria_Proteobacteria_Alphaproteobacteria_Sphingomonadales_Sphingomonadaceae_Blastomonas_sp._AAP53:0.033832733)89:0.057056975)68:0.017318439)100:0.13085708,((((Bacteria_Proteobacteria_Alphaproteobacteria_Rhodobacterales_Hyphomonadaceae_Maricaulis_maris_MCS10:0.07020499,(Bacteria_Proteobacteria_Alphaproteobacteria_Rhodobacterales_Hyphomonadaceae_Oceanicaulis_alexandrii_HTCC2633:0.10047645,Bacteria_Proteobacteria_Alphaproteobacteria_Caulobacterales_Caulobacteraceae_Woodsholea_maritima_DSM_17123:0.07529414)82:0.033306256)93:0.02763314,((Bacteria_Proteobacteria_Alphaproteobacteria_Rhodobacterales_Hyphomonadaceae_Hyphomonas_neptunium_ATCC_15444:0.058689613,Bacteria_Proteobacteria_Alphaproteobacteria_Rhodobacterales_Hyphomonadaceae_Henriciella_marina_DSM_19595:0.11506015)100:0.058148697,(Bacteria_Proteobacteria_Alphaproteobacteria_Rhodobacterales_Hyphomonadaceae_Robiginitomaculum_antarcticum_DSM_21748:0.0774674,Bacteria_Proteobacteria_Alphaproteobacteria_Rhodobacterales_Hyphomonadaceae_Hellea_balneolensis_DSM_19091:0.057816338)100:0.068338394)87:0.056169722)87:0.047328513,((((((((Bacteria_Proteobacteria_Alphaproteobacteria_Rhodobacterales_Rhodobacteraceae_Sulfitobacter_sp._NAS-14.1:0.039201822,Bacteria_Proteobacteria_Alphaproteobacteria_Rhodobacterales_Rhodobacteraceae_Nereida_ignava_DSM_16309:0.07204696)82:0.021834914,(((Bacteria_Proteobacteria_Alphaproteobacteria_Rhodobacterales_Rhodobacteraceae_Oceanicola_granulosus_HTCC2516:0.024414392,(Bacteria_Proteobacteria_Alphaproteobacteria_Rhodobacterales_Rhodobacteraceae_Wenxinia_marina_DSM_24838:0.049314067,Bacteria_Proteobacteria_Alphaproteobacteria_Rhodobacterales_Rhodobacteraceae_Rubellimicrobium_thermophilum_DSM_16684:0.14782946)77:0.056827538)71:0.041005917,Bacteria_Proteobacteria_Alphaproteobacteria_Rhodobacterales_Rhodobacteraceae_Loktanella_vestfoldensis_SKA53:0.07384191)43:0.032861546,((Bacteria_Proteobacteria_Alphaproteobacteria_Rhodobacterales_Rhodobacteraceae_Sediminimonas_qiaohouensis_DSM_21189:0.083949074,(Bacteria_Proteobacteria_Alphaproteobacteria_Rhodobacterales_Rhodobacteraceae_Donghicola_xiamenensis_DSM_18339:0.03386009,Bacteria_Proteobacteria_Alphaproteobacteria_Rhodobacterales_Rhodobacteraceae_Salipiger_mucosus_DSM_16094_scaffold_version:0.08104357)61:0.03010974)41:0.026773864,(Bacteria_Proteobacteria_Alphaproteobacteria_Rhodobacterales_Rhodobacteraceae_Sedimentitalea_cNanh_4411:0.03102514,(Bacteria_Proteobacteria_Alphaproteobacteria_Rhodobacterales_Rhodobacteraceae_cMeth_4145:0.018766906,Bacteria_Proteobacteria_Alphaproteobacteria_Rhodobacterales_Rhodobacteraceae_cArct_4215:0.057390533)49:0.014879661)49:0.020866796)20:0.010069123)49:0.021040274)51:0.02894739,(Bacteria_Proteobacteria_Alphaproteobacteria_Rhodobacterales_Rhodobacteraceae_Jannaschia_sp._CCS1:0.0686787,Bacteria_Proteobacteria_Alphaproteobacteria_Rhodobacterales_Rhodobacteraceae_Thalassobacter_arenae_DSM_19593:0.05488388)41:0.0094846515)66:0.026940474,Bacteria_Proteobacteria_Alphaproteobacteria_Rhodobacterales_Rhodobacteraceae_Roseovarius_sp._217:0.09614119)15:0.024839964,Bacteria_Proteobacteria_Alphaproteobacteria_Rhodobacterales_Rhodobacteraceae_Maritimibacter_sp._HL-12:0.05018386)13:0.010804405,Bacteria_Proteobacteria_Alphaproteobacteria_Rhodobacterales_Rhodobacteraceae_Dinoroseobacter_shibae_DFL-12:0.07614573)17:0.018663283,Bacteria_Proteobacteria_Alphaproteobacteria_Rhodobacterales_Rhodobacteraceae_Maribius_sp._MOLA_401:0.06838109)35:0.025493704,(Bacteria_Proteobacteria_Alphaproteobacteria_Rhodobacterales_Rhodobacteraceae_Pseudorhodobacter_ferrugineus_DSM_5888:0.0991723,(Bacteria_Proteobacteria_Alphaproteobacteria_Rhodobacterales_Rhodobacteraceae_Catellibacterium_nectariphilum_DSM_15620:0.089727275,Bacteria_Proteobacteria_Alphaproteobacteria_Rhodobacterales_Rhodobacteraceae_Haematobacter_missouriensis_CCUG_52307:0.04709853)74:0.014467771)95:0.03532647)99:0.077513166)88:0.052083448,(Bacteria_Proteobacteria_Alphaproteobacteria_Kordiimonadales_Kordiimonas_gwangyangensis_DSM_19435:0.15307416,((((Bacteria_Proteobacteria_Alphaproteobacteria_Rickettsiales_Anaplasmataceae_Neorickettsia_sennetsu_Miyayama:0.23523384,(Bacteria_Proteobacteria_Alphaproteobacteria_Rickettsiales_Anaplasmataceae_Anaplasma_marginale_St._Maries:0.13730668,Bacteria_Proteobacteria_Alphaproteobacteria_Rickettsiales_Anaplasmataceae_Wolbachieae_Wolbachia_endosymbiont_of_Drosophila_melanogaster:0.15796119)84:0.052600738)100:0.10473968,Bacteria_Proteobacteria_Alphaproteobacteria_Rickettsiales_Rickettsiaceae_Rickettsieae_Rickettsia_conorii_Malish_7:0.1767287)99:0.11019872,(Bacteria_Proteobacteria_Alphaproteobacteria_Rhizobiales_Methylocystaceae_Terasakiella_pusilla_DSM_6293:0.16351478,Bacteria_Proteobacteria_Alphaproteobacteria_Kiloniellales_Kiloniellaceae_Kiloniella_laminariae_DSM_19542:0.13569835)71:0.06642019)19:0.030883653,Bacteria_Proteobacteria_Alphaproteobacteria_Sneathiellales_Sneathiellaceae_Sneathiella_glossodoripedis_JCM_23214:0.16399258)5:0.0065626497)13:0.028923418)8:0.00830499)13:0.023154058,((((Bacteria_Proteobacteria_Alphaproteobacteria_Rhizobiales_unclassified_Rhizobiales_Amorphus_coralli_DSM_19760:0.09612037,(Bacteria_Proteobacteria_Alphaproteobacteria_Rhizobiales_Methylocystaceae_Pleomorphomonas_oryzae_DSM_16300:0.119204044,(Bacteria_Proteobacteria_Alphaproteobacteria_Rhodobacterales_Rhodobacteraceae_Nesiotobacter_exalbescens_DSM_16456:0.083345935,(Bacteria_Proteobacteria_Alphaproteobacteria_Rhodobacterales_Rhodobacteraceae_Labrenzia_alexandrii_DFL-11:0.035871096,(Bacteria_Proteobacteria_Alphaproteobacteria_Rhodobacterales_Rhodobacteraceae_Stappia_stellulata_DSM_5886:0.079188734,Bacteria_Proteobacteria_Alphaproteobacteria_Rhodobacterales_Rhodobacteraceae_Pannonibacter_phragmitetus_DSM_14782:0.058539394)32:0.02293613)38:0.02469332)99:0.059155617)33:0.029965248)11:0.012352714,Bacteria_Proteobacteria_Alphaproteobacteria_unclassified_Alphaproteobacteria_Thermopetrobacter_sp._TC1:0.18339941)6:0.023773279,(Bacteria_Proteobacteria_Alphaproteobacteria_Rhizobiales_Hyphomicrobiaceae_Hyphomicrobium_nitrativorans_NL23:0.14252982,(((((Bacteria_Proteobacteria_Alphaproteobacteria_Rhizobiales_Beijerinckiaceae_Methylocapsa_acidiphila_B2:0.03579701,Bacteria_Proteobacteria_Alphaproteobacteria_Rhizobiales_Beijerinckiaceae_Methyloferula_stellata_AR4:0.037372474)95:0.043678258,((Bacteria_Proteobacteria_Alphaproteobacteria_Rhizobiales_Bradyrhizobiaceae_Rhodopseudomonas_palustris_BisB18:0.043225702,Bacteria_Proteobacteria_Alphaproteobacteria_Rhizobiales_Bradyrhizobiaceae_Afipia_sp._OHSU_I-C6:0.028084908)100:0.10714569,(Bacteria_Proteobacteria_Alphaproteobacteria_Rhizobiales_Bradyrhizobiaceae_Bosea_sp._UNC402CLCol:0.06374683,((Bacteria_Proteobacteria_Alphaproteobacteria_Rhizobiales_Methylobacteriaceae_Microvirga_sp._WSM3557:0.083105534,Bacteria_Proteobacteria_Alphaproteobacteria_Rhizobiales_Bradyrhizobiaceae_Salinarimonas_rosea_DSM_21201:0.06501022)81:0.025377605,Bacteria_Proteobacteria_Alphaproteobacteria_Rhizobiales_Beijerinckiaceae_Chelatococcus_sp._GW1:0.06962921)41:0.021201149)94:0.039318666)35:0.019088391)31:0.0154017,(Bacteria_Proteobacteria_Alphaproteobacteria_Rhizobiales_Methylobacteriaceae_Meganema_perideroedes_DSM_15528:0.15592308,Bacteria_Proteobacteria_Alphaproteobacteria_Rhizobiales_Methylocystaceae_Methylosinus_sp._PW1:0.05262721)41:0.03623404)21:0.022112967,(Bacteria_Proteobacteria_Alphaproteobacteria_Rhizobiales_Xanthobacteraceae_Ancylobacter_sp._FA202:0.10648125,Bacteria_Proteobacteria_Alphaproteobacteria_Rhizobiales_Methylocystaceae_Methylopila_sp._M107:0.1086772)36:0.026728237)16:0.03169495,Bacteria_Proteobacteria_Alphaproteobacteria_Rhizobiales_Rhizobiaceae_Kaistia_adipata_DSM_17808:0.073337935)9:0.020407334)10:0.024915816)5:0.01251506,((Bacteria_Proteobacteria_Alphaproteobacteria_Rhizobiales_Rhodobiaceae_Afifella_pfennigii_DSM_17143:0.080424674,Bacteria_Proteobacteria_Alphaproteobacteria_Rhizobiales_unclassified_Rhizobiales_Bauldia_litoralis_ATCC_35022:0.08557135)26:0.01132237,(((Bacteria_Proteobacteria_Alphaproteobacteria_Rhizobiales_unclassified_Rhizobiales_Vasilyevaea_enhydra_ATCC_23634:0.066039205,Bacteria_Proteobacteria_Alphaproteobacteria_Rhizobiales_Hyphomicrobiaceae_Devosia_sp._17-2-E-8:0.030920058)99:0.042291876,(Bacteria_Proteobacteria_Alphaproteobacteria_Rhizobiales_Hyphomicrobiaceae_Cucumibacter_marinus_DSM_18995:0.07145034,Bacteria_Proteobacteria_Alphaproteobacteria_Rhizobiales_Hyphomicrobiaceae_Maritalea_myrionectae_DSM_19524:0.12732606)49:0.01550491)76:0.03748458,(((((Bacteria_Proteobacteria_Alphaproteobacteria_Rhizobiales_Phyllobacteriaceae_Aminobacter_sp._J41:0.015576181,((Bacteria_Proteobacteria_Alphaproteobacteria_Rhizobiales_Phyllobacteriaceae_Chelativorans_sp._BNC1:0.040708587,Bacteria_Proteobacteria_Alphaproteobacteria_Rhizobiales_Phyllobacteriaceae_Aliihoeflea_sp._2WW:0.0396335)23:0.014611365,Bacteria_Proteobacteria_Alphaproteobacteria_Rhizobiales_Phyllobacteriaceae_Mesorhizobium_australicum_WSM2073:0.020206189)14:0.006123345)6:0.018099794,Bacteria_Proteobacteria_Alphaproteobacteria_Rhizobiales_Phyllobacteriaceae_Phyllobacterium_sp._YR531:0.050520953)7:0.012225568,Bacteria_Proteobacteria_Alphaproteobacteria_Rhizobiales_unclassified_Rhizobiales_Candidatus_Hodgkinia_cicadicola_Dsem:0.61533046)6:0.004788038,(Bacteria_Proteobacteria_Alphaproteobacteria_Rhizobiales_Phyllobacteriaceae_Nitratireductor_aquibiodomus_JCM_21793:0.04975196,Bacteria_Proteobacteria_Alphaproteobacteria_Rhodobacterales_Rhodobacteraceae_Ahrensia_sp._13_GOM-1096m:0.09197183)77:0.033452235)43:0.0075995703,((Bacteria_Proteobacteria_Alphaproteobacteria_Rhizobiales_Rhizobiaceae_Rhizobium_Agrobacterium_group_Rhizobium_leguminosarum_bv._trifolii_CB782:0.0695636,((Bacteria_Proteobacteria_Alphaproteobacteria_Rhizobiales_Aurantimonadaceae_Aurantimonas_manganoxydans_SI85-9A1:0.053402722,Bacteria_Proteobacteria_Alphaproteobacteria_Rhizobiales_Aurantimonadaceae_Aurantimonas_ureilytica_DSM_18598:0.080333665)99:0.044226427,Bacteria_Proteobacteria_Alphaproteobacteria_Rhizobiales_Aurantimonadaceae_Martelella_mediterranea_DSM_17316:0.09400805)74:0.03175798)42:0.026305443,Bacteria_Proteobacteria_Alphaproteobacteria_Rhizobiales_Brucellaceae_Pseudochrobactrum_sp._AO18b:0.076905765)56:0.040017895)33:0.021511892)14:0.018073369)8:0.007268038)6:0.017759433)6:0.044171084,Bacteria_Proteobacteria_Alphaproteobacteria_Rhodospirillales_Rhodospirillaceae_Novispirillum_itersonii_ATCC_12639:0.14295536)5:0.033784274,(Bacteria_Proteobacteria_Alphaproteobacteria_Rhodospirillales_Rhodospirillaceae_Inquilinus_limosus_DSM_16000:0.13507113,((Bacteria_Proteobacteria_Alphaproteobacteria_Rhodospirillales_unclassified_Rhodospirillales_Reyranella_Reyranella_massiliensis_521_DSM_23428:0.20757736,(Bacteria_Proteobacteria_Alphaproteobacteria_Rickettsiales_Rickettsiales_genera_incertae_sedis_Candidatus_Odyssella_thessalonicensis_L13:0.24786401,Bacteria_Proteobacteria_Alphaproteobacteria_Rhodospirillales_Rhodospirillaceae_Dongia_sp._URHE0060:0.09306418)41:0.039065372)18:0.024111267,((Bacteria_Proteobacteria_Alphaproteobacteria_Rhodospirillales_Rhodospirillaceae_Rhodovibrio_salinarum_DSM_9154:0.16623534,Bacteria_Proteobacteria_Alphaproteobacteria_Rhodospirillales_Rhodospirillaceae_Fodinicurvata_sediminis_DSM_21159:0.07875748)92:0.080963224,(Bacteria_Proteobacteria_Alphaproteobacteria_Rhodospirillales_Rhodospirillaceae_Thalassobaculum_salexigens_DSM_19539:0.10705447,Bacteria_Proteobacteria_Alphaproteobacteria_Rhodospirillales_Rhodospirillaceae_Nisaea_denitrificans_DSM_18348:0.048410006)99:0.06352549)29:0.038165044)8:0.017830625)9:0.029566154)5:0.03537524,((Bacteria_Proteobacteria_Alphaproteobacteria_Rhodospirillales_Rhodospirillaceae_Azospirillum_irakense_DSM_11586:0.10913312,Bacteria_Proteobacteria_Alphaproteobacteria_Rhodospirillales_Rhodospirillaceae_Azospirillum_amazonense_CBAmc:0.0808181)97:0.09056822,(Bacteria_Proteobacteria_Alphaproteobacteria_Rhodospirillales_Rhodospirillaceae_Rhodospirillum_rubrum_S1_ATCC_11170:0.15544246,Bacteria_Proteobacteria_Alphaproteobacteria_Rhodospirillales_Rhodospirillaceae_Magnetospirillum_magneticum_AMB-1:0.1405853)13:0.021051759)10:0.029884167)19:0.029881261,(Bacteria_Proteobacteria_Alphaproteobacteria_unclassified_Alphaproteobacteria_Geminicoccus_roseus_DSM_18922:0.26276308,(((Bacteria_Proteobacteria_Alphaproteobacteria_Rhodospirillales_Acetobacteraceae_Acidocella_facilis_ATCC_35904:0.08921744,((((Bacteria_Proteobacteria_Alphaproteobacteria_Rhodospirillales_Acetobacteraceae_Saccharibacter_floricola_DSM_15669:0.09835215,Bacteria_Proteobacteria_Alphaproteobacteria_Rhodospirillales_Acetobacteraceae_Gluconobacter_oxydans_621H:0.036711965)91:0.03906405,Bacteria_Proteobacteria_Alphaproteobacteria_Rhodospirillales_Acetobacteraceae_Commensalibacter_sp._MX-MONARCH01:0.1264767)45:0.013704176,(Bacteria_Proteobacteria_Alphaproteobacteria_Rhodospirillales_Acetobacteraceae_Kozakia_baliensis_SR-745:0.029074049,Bacteria_Proteobacteria_Alphaproteobacteria_Rhodospirillales_Acetobacteraceae_Asaia_platycodi_JCM_25414:0.02470491)34:0.01168573)83:0.030818503,Bacteria_Proteobacteria_Alphaproteobacteria_Rhodospirillales_Acetobacteraceae_Granulibacter_bethesdensis_CGDNIH1:0.047504432)76:0.021618169)98:0.057005018,(Bacteria_Proteobacteria_Alphaproteobacteria_Rhodospirillales_Acetobacteraceae_Rubritepida_flocculans_DSM_14296:0.08282963,Bacteria_Proteobacteria_Alphaproteobacteria_Rhodospirillales_Acetobacteraceae_Roseomonas_mucosa_ATCC_BAA-692:0.10762857)70:0.055642772)75:0.034290794,Bacteria_Proteobacteria_Alphaproteobacteria_Rhodospirillales_unclassified_Rhodospirillales_Elioraea_tepidiphila_DSM_17972:0.1586689)100:0.075204134)66:0.051394474)100:0.15093668,((((((Bacteria_Proteobacteria_Gammaproteobacteria_Xanthomonadales_Sinobacteraceae_Polycyclovorans_algicola_TG408:0.06611704,(Bacteria_Proteobacteria_Gammaproteobacteria_Xanthomonadales_Sinobacteraceae_Nevskia_ramosa_DSM_11499:0.10234156,(Bacteria_Proteobacteria_Gammaproteobacteria_unclassified_Gammaproteobacteria_Solimonas_soli_DSM_21787:0.024119763,Bacteria_Proteobacteria_Gammaproteobacteria_Xanthomonadales_Sinobacteraceae_Singularimonas_variicoloris_DSM_15731:0.012244559)100:0.1283842)54:0.037812524)99:0.061878406,Bacteria_Proteobacteria_Gammaproteobacteria_Xanthomonadales_Algiphilaceae_Algiphilus_aromaticivorans_DG1253:0.12290827)99:0.07841866,(((((Bacteria_Proteobacteria_Gammaproteobacteria_Xanthomonadales_Xanthomonadaceae_Luteibacter_sp._9145:0.059286885,Bacteria_Proteobacteria_Gammaproteobacteria_Xanthomonadales_Xanthomonadaceae_Frateuria_aurantia_Kondo_67_DSM_6220:0.023327092)33:0.017038755,Bacteria_Proteobacteria_Gammaproteobacteria_Xanthomonadales_Xanthomonadaceae_Frateuria_terrea_CGMCC_1.7053:0.02998033)68:0.018157903,Bacteria_Proteobacteria_Gammaproteobacteria_Xanthomonadales_Xanthomonadaceae_Rhodanobacter_sp._2APBS1:0.041482545)99:0.04817497,((Bacteria_Proteobacteria_Gammaproteobacteria_Xanthomonadales_Xanthomonadaceae_Arenimonas_oryziterrae_DSM_21050:0.069433965,(((Bacteria_Proteobacteria_Gammaproteobacteria_Xanthomonadales_Xanthomonadaceae_Stenotrophomonas_maltophilia_ATCC_19867:0.05128623,Bacteria_Proteobacteria_Gammaproteobacteria_Xanthomonadales_Xanthomonadaceae_Xanthomonas_oryzae_ATCC_35933:0.022869239)60:0.013347652,(Bacteria_Proteobacteria_Gammaproteobacteria_Xanthomonadales_Xanthomonadaceae_Xylella_fastidiosa_multiplex_ATCC_35871:0.054629024,Bacteria_Proteobacteria_Gammaproteobacteria_Xanthomonadales_Xanthomonadaceae_Thermomonas_fusca_DSM_15424:0.07805892)32:0.01461952)46:0.02958855,((((Bacteria_Proteobacteria_Gammaproteobacteria_Xanthomonadales_Xanthomonadaceae_Arenimonas_donghaensis_DSM_18148_HO3-R19:0.0623467,Bacteria_Proteobacteria_Gammaproteobacteria_Xanthomonadales_Xanthomonadaceae_Silanimonas_lenta_DSM_16282:0.075394)19:0.012380117,Bacteria_Proteobacteria_Gammaproteobacteria_Xanthomonadales_Xanthomonadaceae_Luteimonas_sp._J16:0.031653717)30:0.022162108,(Bacteria_Proteobacteria_Gammaproteobacteria_Xanthomonadales_Xanthomonadaceae_Lysobacter_antibioticus_HS124:0.016922152,Bacteria_Proteobacteria_Gammaproteobacteria_Xanthomonadales_Xanthomonadaceae_Lysobacter_defluvii_DSM_18482:0.07480533)28:0.008023091)38:0.022443589,Bacteria_Proteobacteria_Gammaproteobacteria_Xanthomonadales_Xanthomonadaceae_Luteimonas_mephitis_DSM_12574:0.057831902)18:0.008490414)32:0.033563994)96:0.049997456,Bacteria_Proteobacteria_Gammaproteobacteria_Xanthomonadales_Xanthomonadaceae_Rudaea_cellulosilytica_DSM_22992:0.06423948)92:0.04240549)100:0.09249851,((Bacteria_Proteobacteria_Gammaproteobacteria_Xanthomonadales_Xanthomonadaceae_Wohlfahrtiimonas_chitiniclastica_DSM_18708:0.07385823,Bacteria_Proteobacteria_Gammaproteobacteria_Xanthomonadales_Xanthomonadaceae_Ignatzschineria_larvae_DSM_13226:0.0625731)100:0.15519033,Bacteria_Nitrospirae_Nitrospirae_bacterium_SCGC_AC-310-I22:0.20583023)33:0.055371486)8:0.018118853)16:0.023816364,(Bacteria_Proteobacteria_Betaproteobacteria_Hydrogenophilales_Hydrogenophilaceae_Tepidiphilus_margaritifer_DSM_15129:0.10344623,(((((Bacteria_Proteobacteria_Betaproteobacteria_Rhodocyclales_Rhodocyclaceae_Methyloversatilis_universalis_EHg5:0.10249289,((Bacteria_Proteobacteria_Betaproteobacteria_Burkholderiales_Alcaligenaceae_Derxia_gummosa_DSM_723:0.08683507,(((Bacteria_Proteobacteria_Betaproteobacteria_Burkholderiales_Burkholderiaceae_Ralstonia_solanacearum_GMI1000:0.050095912,(Bacteria_Proteobacteria_Betaproteobacteria_Burkholderiales_Burkholderiaceae_Ralstonia_eutropha_JMP134:0.0106800655,Bacteria_Proteobacteria_Betaproteobacteria_Burkholderiales_Burkholderiaceae_Polynucleobacter_necessarius_asymbioticus_MWH-MoK4_closed_genome:0.12345515)79:0.027717264)100:0.051101267,(Bacteria_Proteobacteria_Betaproteobacteria_Burkholderiales_Burkholderiaceae_Burkholderia_cenocepacia_AU_1054:0.04663054,Bacteria_Proteobacteria_Betaproteobacteria_Burkholderiales_Burkholderiaceae_Glomeribacter_sp._1016415:0.0919295)98:0.057296544)47:0.025607968,(((((((Bacteria_Proteobacteria_Betaproteobacteria_Burkholderiales_Comamonadaceae_Ottowia_thiooxydans_DSM_14619:0.05678946,((Bacteria_Proteobacteria_Betaproteobacteria_Burkholderiales_Comamonadaceae_Simplicispira_psychrophila_DSM_11588:0.060144797,((Bacteria_Proteobacteria_Betaproteobacteria_Burkholderiales_Comamonadaceae_Brachymonas_chironomi_DSM_19884:0.05106373,Bacteria_Proteobacteria_Betaproteobacteria_Burkholderiales_Comamonadaceae_Comamonas_testosteroni_TK102:0.04161851)96:0.040141758,Bacteria_Proteobacteria_Betaproteobacteria_Burkholderiales_Comamonadaceae_Xenophilus_azovorans_DSM_13620:0.029144285)36:0.017736603)35:0.019357936,Bacteria_Proteobacteria_Betaproteobacteria_Burkholderiales_Comamonadaceae_Giesbergeria_anulus_ATCC_35958:0.04209433)23:0.0075150095)44:0.011453539,Bacteria_Proteobacteria_Betaproteobacteria_Burkholderiales_Comamonadaceae_Pseudacidovorax_intermedius_NH-1:0.028494244)69:0.02090232,((Bacteria_Proteobacteria_Betaproteobacteria_Burkholderiales_Comamonadaceae_Curvibacter_lanceolatus_ATCC_14669:0.03803516,Bacteria_Proteobacteria_Betaproteobacteria_Burkholderiales_Comamonadaceae_Limnohabitans_sp._Rim28_Limnohabitans_sp._Rim28_73_Contigs:0.040725283)35:0.009192546,Bacteria_Proteobacteria_Betaproteobacteria_Burkholderiales_Comamonadaceae_Rhodoferax_ferrireducens_T118:0.032894563)65:0.017440462)100:0.07912706,(Bacteria_Proteobacteria_Betaproteobacteria_Burkholderiales_Comamonadaceae_Pelomonas_sp._JGI_001013-K11_contamination_screened:0.024806082,Bacteria_Proteobacteria_Betaproteobacteria_Burkholderiales_unclassified_Burkholderiales_Burkholderiales_Genera_incertae_sedis_Mitsuaria_sp._H24L5A:0.030184476)93:0.016508823)31:0.023284947,(Bacteria_Proteobacteria_Betaproteobacteria_Burkholderiales_Alcaligenaceae_Azohydromonas_australica_DSM_1124:0.055977765,Bacteria_Proteobacteria_Betaproteobacteria_Burkholderiales_unclassified_Burkholderiales_Burkholderiales_Genera_incertae_sedis_Ideonella_sp._B508-1:0.035572577)32:0.017427506)42:0.024965556,Bacteria_Proteobacteria_Betaproteobacteria_Burkholderiales_Comamonadaceae_Caldimonas_manganoxidans_ATCC_BAA-369:0.038562797)100:0.063858315,((Bacteria_Proteobacteria_Betaproteobacteria_Burkholderiales_Alcaligenaceae_Bordetella_bronchiseptica_RB50:0.04935019,((Bacteria_Proteobacteria_Betaproteobacteria_Burkholderiales_Alcaligenaceae_Oligella_ureolytica_DSM_18253:0.09889751,Bacteria_Proteobacteria_Betaproteobacteria_Burkholderiales_Alcaligenaceae_Brackiella_oedipodis_DSM_13743:0.050662234)99:0.05231588,Bacteria_Proteobacteria_Betaproteobacteria_Burkholderiales_Alcaligenaceae_Alcaligenes_faecalis_phenolicus_DSM_16503:0.05842329)55:0.027343111)66:0.025286239,Bacteria_Proteobacteria_Betaproteobacteria_Burkholderiales_Alcaligenaceae_Basilea_psittacipulmonis_DSM_24701:0.098568276)100:0.0503819)8:0.0047306763)24:0.017303362)18:0.023018025,(Bacteria_Proteobacteria_Betaproteobacteria_Burkholderiales_Oxalobacteraceae_Massilia_alkalitolerans_DSM_17462:0.037616804,((Bacteria_Proteobacteria_Betaproteobacteria_Rhodocyclales_Rhodocyclaceae_Zoogloea_ramigera_ATCC_19544:1.0000005E-6,Bacteria_Proteobacteria_Betaproteobacteria_Burkholderiales_Oxalobacteraceae_Duganella_zoogloeoides_ATCC_25935:1.0000005E-6)100:0.017591855,Bacteria_Proteobacteria_Gammaproteobacteria_Pseudomonadales_Pseudomonadaceae_Rugamonas_rubra_ATCC_43154:0.020406885)99:0.039516084)100:0.08878953)39:0.023425018)24:0.017770844,((Bacteria_Proteobacteria_Betaproteobacteria_Nitrosomonadales_Nitrosomonadaceae_Nitrosomonas_europaea_ATCC_19718:0.112141125,Bacteria_Proteobacteria_Betaproteobacteria_Nitrosomonadales_Nitrosomonadaceae_Nitrosospira_multiformis_ATCC_25196:0.051062774)100:0.0829213,(((Bacteria_Proteobacteria_Betaproteobacteria_Rhodocyclales_Rhodocyclaceae_Propionivibrio_dicarboxylicus_DSM_5885:0.062141243,((Bacteria_Proteobacteria_Betaproteobacteria_Rhodocyclales_Rhodocyclaceae_Dechloromonas_aromatica_RCB:0.06003827,(Bacteria_Proteobacteria_Betaproteobacteria_Rhodocyclales_Rhodocyclaceae_Dechlorobacter_hydrogenophilus_LT-1:0.040858593,Bacteria_Proteobacteria_Betaproteobacteria_Rhodocyclales_Rhodocyclaceae_Azonexus_hydrophilus_DSM_23864:0.02132206)100:0.04478321)97:0.04569563,Bacteria_Proteobacteria_Betaproteobacteria_Rhodocyclales_Rhodocyclaceae_Dechlorosoma_suillum_PS:0.036661252)34:0.0110573)74:0.03586427,Bacteria_Proteobacteria_Betaproteobacteria_Gallionellales_Gallionellaceae_Ferriphaselus_sp._R-1:0.087597966)53:0.03023109,((((Bacteria_Proteobacteria_Betaproteobacteria_Neisseriales_Neisseriaceae_Microvirgula_aerodenitrificans_DSM_15089:0.0753012,Bacteria_Proteobacteria_Betaproteobacteria_Neisseriales_Neisseriaceae_Leeia_oryzae_DSM_17879:0.06497979)76:0.04426961,Bacteria_Proteobacteria_Betaproteobacteria_Burkholderiales_Burkholderiaceae_Chitinimonas_koreensis_DSM_17726:0.116665274)34:0.01787675,(((((Bacteria_Proteobacteria_Betaproteobacteria_Neisseriales_Neisseriaceae_Conchiformibius_steedae_DSM_2580:0.062069762,Bacteria_Proteobacteria_Betaproteobacteria_Neisseriales_Neisseriaceae_Neisseria_gonorrhoeae_FA_1090:0.08050673)41:0.024133695,(Bacteria_Proteobacteria_Betaproteobacteria_Neisseriales_Neisseriaceae_Chromobacterium_group_Vitreoscilla_stercoraria_DSM_513:0.08038415,Bacteria_Proteobacteria_Betaproteobacteria_Neisseriales_Neisseriaceae_Stenoxybacter_acetivorans_DSM_19021:0.058118448)38:0.023108203)23:0.01685665,Bacteria_Proteobacteria_Betaproteobacteria_Neisseriales_Neisseriaceae_Alysiella_crassa_DSM_2578:0.060666878)100:0.067979924,(Bacteria_Proteobacteria_Betaproteobacteria_Neisseriales_Neisseriaceae_Chromobacterium_group_Chromobacterium_violaceum_ATCC_12472:0.056190986,Bacteria_Proteobacteria_Betaproteobacteria_Neisseriales_Neisseriaceae_Paludibacterium_yongneupense_DSM_18731:0.051754557)79:0.031577334)73:0.035503317,(Bacteria_Proteobacteria_Betaproteobacteria_Neisseriales_Neisseriaceae_Formivibrio_citricus_DSM_6150:0.06557344,Bacteria_Proteobacteria_Betaproteobacteria_Neisseriales_Neisseriaceae_Deefgea_rivuli_DSM_18356:0.08806233)100:0.080995314)47:0.028018778)10:0.018756568,Bacteria_Proteobacteria_Betaproteobacteria_Hydrogenophilales_Hydrogenophilaceae_Thiobacillus_denitrificans_ATCC_25259:0.09025381)28:0.019854378)11:0.008197496)3:0.009522379)2:0.012508584,(Bacteria_Proteobacteria_Betaproteobacteria_Methylophilales_Methylophilaceae_Methylophilus_methylotrophus_ATCC_53528:0.07651393,Bacteria_Proteobacteria_Betaproteobacteria_Methylophilales_Methylophilaceae_Methylobacillus_flagellatus_KT:0.027457172)100:0.111978844)35:0.036361318,Bacteria_Proteobacteria_Betaproteobacteria_Rhodocyclales_Rhodocyclaceae_Azovibrio_restrictus_DSM_23866:0.05958181)35:0.02317757,(Bacteria_Proteobacteria_Betaproteobacteria_Rhodocyclales_Rhodocyclaceae_Uliginosibacterium_gangwonense_DSM_18521:0.09728005,(Bacteria_Proteobacteria_Betaproteobacteria_Rhodocyclales_Rhodocyclaceae_Thauera_sp._MZ1T:0.045074977,Bacteria_Proteobacteria_Betaproteobacteria_Rhodocyclales_Rhodocyclaceae_Aromatoleum_aromaticum_EbN1:0.056213815)74:0.031194933)46:0.017177118)46:0.037268396)100:0.13093047)24:0.04208201,((Bacteria_Proteobacteria_Gammaproteobacteria_Chromatiales_Chromatiaceae_Nitrosococcus_oceani_C-107_ATCC_19707:0.14412603,((Bacteria_Proteobacteria_Gammaproteobacteria_Methylococcales_Methylococcaceae_Methylococcus_capsulatus_Bath:0.050640192,Bacteria_Proteobacteria_Gammaproteobacteria_Methylococcales_Methylococcaceae_Methylocaldum_szegediense_O-12:0.110092334)91:0.047180463,(((Bacteria_Proteobacteria_Gammaproteobacteria_Chromatiales_Ectothiorhodospiraceae_Thiohalospira_halophilus_HL3:0.11820218,(Bacteria_Proteobacteria_Gammaproteobacteria_unclassified_Gammaproteobacteria_Thiohalomonas_denitrificans_HLD2:0.06838637,(((((Bacteria_Proteobacteria_Gammaproteobacteria_Oceanospirillales_Oceanospirillaceae_Balneatrix_alpica_DSM_16621:0.115082234,(Bacteria_Proteobacteria_Gammaproteobacteria_Oceanospirillales_Hahellaceae_Endozoicomonas_montiporae_LMG_24815:0.09385126,Bacteria_Proteobacteria_Gammaproteobacteria_Oceanospirillales_Hahellaceae_Zooshikella_ganghwensis_DSM_15267:0.09465118)57:0.012702731)23:0.030252159,((Bacteria_Proteobacteria_Gammaproteobacteria_unclassified_Gammaproteobacteria_Porticoccus_hydrocarbonoclasticus_MCTG13d:0.084797725,(Bacteria_Proteobacteria_Gammaproteobacteria_Alteromonadales_Alteromonadaceae_Alteromonas_sp._S89:0.086332865,(((Bacteria_Proteobacteria_Gammaproteobacteria_Pseudomonadales_unclassified_Pseudomonadales_Dasania_marina_DSM_21967:0.10205634,((Bacteria_Proteobacteria_Gammaproteobacteria_Alteromonadales_Alteromonadaceae_Haliea_salexigens_DSM_19537:0.019735567,Bacteria_Proteobacteria_Gammaproteobacteria_unclassified_Gammaproteobacteria_OMG_group_OM60_clade_Congregibacter_litoralis_KT71:0.06334377)100:0.06933408,(Bacteria_Proteobacteria_Gammaproteobacteria_Alteromonadales_Alteromonadaceae_Melitea_salexigens_DSM_19753:0.038956296,Bacteria_Proteobacteria_Gammaproteobacteria_unclassified_Gammaproteobacteria_Spongiibacter_tropicus_DSM_19543:0.045364507)100:0.061849393)58:0.019105189)41:0.034588974,(((Bacteria_Proteobacteria_Gammaproteobacteria_Alteromonadales_Alteromonadales_genera_incertae_sedis_Teredinibacter_turnerae_T7902:0.05814194,Bacteria_Proteobacteria_Gammaproteobacteria_Pseudomonadales_B._setacea_BS12:0.022188382)99:0.049491916,Bacteria_Proteobacteria_Gammaproteobacteria_Alteromonadales_Alteromonadaceae_Saccharophagus_degradans_2-40:0.056372058)86:0.030606437,Bacteria_Proteobacteria_Gammaproteobacteria_Alteromonadales_Alteromonadales_genera_incertae_sedis_Gilvimarinus_chinensis_DSM_19667:0.08001771)47:0.02794425)23:0.013821579,Bacteria_Proteobacteria_Gammaproteobacteria_Alteromonadales_Alteromonadaceae_Marinimicrobium_agarilyticum_DSM_16975:0.08248446)11:0.015228915)10:0.005878961)59:0.028761987,Bacteria_Proteobacteria_Gammaproteobacteria_Oceanospirillales_Alcanivoracaceae_Alcanivorax_borkumensis_SK2:0.12837861)51:0.023591967)13:0.023830874,(((((Bacteria_Proteobacteria_Gammaproteobacteria_Alteromonadales_Colwelliaceae_Colwellia_psychrerythraea_34H:0.10081177,Bacteria_Proteobacteria_Gammaproteobacteria_Alteromonadales_Idiomarinaceae_Idiomarina_loihiensis_L2TR:0.12597941)14:0.030085336,(Bacteria_Proteobacteria_Gammaproteobacteria_Alteromonadales_Pseudoalteromonadaceae_Algicola_sagamiensis_DSM_14643:0.08201365,(Bacteria_Proteobacteria_Gammaproteobacteria_Alteromonadales_Alteromonadaceae_Gayadomonas_joobiniege_G7:0.055331197,Bacteria_Proteobacteria_Gammaproteobacteria_Alteromonadales_Alteromonadaceae_Catenovulum_agarivorans_YM01:0.02942062)100:0.10086996)19:0.032452777)15:0.013809337,(((Bacteria_Proteobacteria_Gammaproteobacteria_Alteromonadales_Pseudoalteromonadaceae_Pseudoalteromonas_atlantica_T6c:0.050155867,(Bacteria_Proteobacteria_Gammaproteobacteria_Alteromonadales_Alteromonadaceae_Salinimonas_chungwhensis_DSM_16280:0.09674316,Bacteria_Proteobacteria_Gammaproteobacteria_Alteromonadales_Alteromonadaceae_Aestuariibacter_salexigens_DSM_15300:0.0814746)60:0.034114357)99:0.09112189,Bacteria_Proteobacteria_Gammaproteobacteria_Alteromonadales_Alteromonadaceae_Agarivorans_albus_MKT_106:0.073339336)46:0.052219335,(((Bacteria_Proteobacteria_Gammaproteobacteria_Vibrionales_Vibrionaceae_Photobacterium_profundum_SS9:0.056518372,Bacteria_Proteobacteria_Gammaproteobacteria_Vibrionales_Vibrionaceae_Salinivibrio_costicola_costicola_ATCC_33508:0.14456226)92:0.046275973,((Bacteria_Proteobacteria_Gammaproteobacteria_Enterobacteriales_Enterobacteriaceae_Brenneria_salicis_ATCC_15712:0.064564735,((Bacteria_Proteobacteria_Gammaproteobacteria_Enterobacteriales_Enterobacteriaceae_Buttiauxella_agrestis_MCE:0.037854873,Bacteria_Proteobacteria_Gammaproteobacteria_Enterobacteriales_Enterobacteriaceae_Hafnia_alvei_FB1:0.021350058)43:0.014589095,(((Bacteria_Proteobacteria_Gammaproteobacteria_Pseudomonadales_Pseudomonadaceae_Pseudomonas_flectens_ATCC_12775:0.051862873,(Bacteria_Proteobacteria_Gammaproteobacteria_Enterobacteriales_Enterobacteriaceae_Shigella_flexneri_2003036:1.0000005E-6,Bacteria_Proteobacteria_Gammaproteobacteria_Enterobacteriales_Enterobacteriaceae_Escherichia_coli_K12-_W3110:0.0071217474)100:0.057358317)38:0.017613191,(Bacteria_Proteobacteria_Gammaproteobacteria_Enterobacteriales_Enterobacteriaceae_Lonsdalea_quercina_quercina_NCCB_100489:0.027718112,((((Bacteria_Proteobacteria_Gammaproteobacteria_Enterobacteriales_Enterobacteriaceae_Thorsellia_anophelis_DSM_18579:0.118354626,Bacteria_Proteobacteria_Gammaproteobacteria_Enterobacteriales_Enterobacteriaceae_Arsenophonus_nasoniae_DSM_15247:0.07061335)33:0.008266401,((((Bacteria_Proteobacteria_Gammaproteobacteria_Pasteurellales_Pasteurellaceae_Histophilus_somni_129P:0.08005051,(Bacteria_Proteobacteria_Gammaproteobacteria_Pasteurellales_Pasteurellaceae_Avibacterium_paragallinarum_AVPAR72:0.06515885,Bacteria_Proteobacteria_Gammaproteobacteria_Pasteurellales_Pasteurellaceae_Pasteurella_multocida_43137:0.05113048)71:0.023084024)68:0.023875901,Bacteria_Proteobacteria_Gammaproteobacteria_Pasteurellales_Pasteurellaceae_Mannheimia_succiniciproducens_MBEL55E:0.04945352)100:0.09264357,((Bacteria_Proteobacteria_Gammaproteobacteria_Aeromonadales_Succinivibrionaceae_Succinimonas_amylolytica_DSM_2873:0.1563469,Bacteria_Proteobacteria_Gammaproteobacteria_Aeromonadales_Succinivibrionaceae_WG-1_Wallaby_Group_1_isolate:0.06375372)99:0.08376767,(Bacteria_Proteobacteria_Gammaproteobacteria_Aeromonadales_Succinivibrionaceae_Anaerobiospirillum_succiniciproducens_DSM_6400:0.07350394,Bacteria_Proteobacteria_Gammaproteobacteria_Aeromonadales_Succinivibrionaceae_Succinivibrio_dextrinosolvens_ACV-10:0.09958278)99:0.07092098)100:0.12432054)35:0.04688701,Bacteria_Proteobacteria_Gammaproteobacteria_Orbales_Orbaceae_bacterium_Bimp:0.11197459)28:0.044927634)18:0.03200091,Bacteria_Proteobacteria_Gammaproteobacteria_Enterobacteriales_Enterobacteriaceae_Photorhabdus_luminescens_laumondii_TTO1:0.12806928)14:0.030403849,((Bacteria_Proteobacteria_Gammaproteobacteria_Enterobacteriales_Enterobacteriaceae_unclassified_Enterobacteriaceae_Candidatus_Blochmannia_floridanus:0.11195594,Bacteria_Proteobacteria_Gammaproteobacteria_Enterobacteriales_Enterobacteriaceae_Wigglesworthia_glossinidia_endosymbiont_of_Glossina_brevipalpis:0.12557076)100:0.07605616,Bacteria_Proteobacteria_Gammaproteobacteria_Enterobacteriales_Enterobacteriaceae_Sodalis_glossinidius_morsitans:0.017898321)97:0.02558741)3:0.0050600944)4:0.012627337)2:0.011296983,(Bacteria_Proteobacteria_Gammaproteobacteria_Enterobacteriales_Enterobacteriaceae_Budvicia_aquatica_DSM_5075:0.033022627,Bacteria_Proteobacteria_Gammaproteobacteria_Enterobacteriales_Enterobacteriaceae_Yersinia_pestis_Nepal516:0.03878122)51:0.012570055)8:0.016503261)8:0.012946874)18:0.024902087,Bacteria_Proteobacteria_Gammaproteobacteria_Enterobacteriales_Enterobacteriaceae_Plesiomonas_sp._ZOR0011:0.047035597)55:0.07854082)18:0.011126702,(Bacteria_Proteobacteria_Gammaproteobacteria_Alteromonadales_Moritellaceae_Moritella_marina_ATCC_15381:0.13782829,Bacteria_Proteobacteria_Gammaproteobacteria_Alteromonadales_Shewanellaceae_Shewanella_oneidensis_MR-1:0.12190056)50:0.04212778)27:0.029791247)8:0.01844742)93:0.11708083,((Bacteria_Proteobacteria_Gammaproteobacteria_Oceanospirillales_Hahellaceae_Hahella_chejuensis_KCTC_2396:0.107029274,(((Bacteria_Proteobacteria_Gammaproteobacteria_Pseudomonadales_Moraxellaceae_Psychrobacter_cryohalolentis_K5:0.09654004,Bacteria_Proteobacteria_Gammaproteobacteria_Pseudomonadales_Moraxellaceae_Moraxella_Moraxella_Moraxella_catarrhalis_25240:0.07601365)99:0.061681706,(Bacteria_Proteobacteria_Gammaproteobacteria_Pseudomonadales_Moraxellaceae_Acinetobacter_baumannii_AB30:0.06475149,Bacteria_Proteobacteria_Gammaproteobacteria_Pseudomonadales_Moraxellaceae_Alkanindiges_illinoisensis_DSM_15370:0.07632937)88:0.045833226)67:0.031607483,Bacteria_Proteobacteria_Gammaproteobacteria_Pseudomonadales_Moraxellaceae_Perlucidibaca_piscinae_DSM_21586:0.11683532)100:0.09288851)14:0.020989735,(Bacteria_Proteobacteria_Gammaproteobacteria_Oceanospirillales_Oceanospirillaceae_Marinospirillum_insulare_DSM_21763:0.12937635,((Bacteria_Proteobacteria_Gammaproteobacteria_Oceanospirillales_Halomonadaceae_Carnimonas_nigrificans_ATCC_BAA-78:0.03867104,(Bacteria_Proteobacteria_Gammaproteobacteria_Oceanospirillales_Halomonadaceae_Zymobacter_group_Zymobacter_palmae_DSM_10491:0.05094737,Bacteria_Proteobacteria_Gammaproteobacteria_Oceanospirillales_Halomonadaceae_Halotalea_alkalilenta_DSM_17697:0.01815643)42:0.013934139)89:0.039010048,(Bacteria_Proteobacteria_Gammaproteobacteria_Oceanospirillales_Halomonadaceae_Cobetia_marina_KMM_296:0.0659564,(Bacteria_Proteobacteria_Gammaproteobacteria_Oceanospirillales_Halomonadaceae_Chromohalobacter_salexigens_1H11_DSM_3043:0.052587017,Bacteria_Proteobacteria_Gammaproteobacteria_Oceanospirillales_Halomonadaceae_Kushneria_aurantia_DSM_21353:0.09219203)93:0.04543503)74:0.025304828)100:0.045566473)26:0.019509297)5:0.011036945)21:0.026247194,((Bacteria_Proteobacteria_Gammaproteobacteria_unclassified_Gammaproteobacteria_Reinekea_blandensis_MED297:0.08942368,Bacteria_Proteobacteria_Gammaproteobacteria_Oceanospirillales_Saccharospirillaceae_Saccharospirillum_impatiens_DSM_12546:0.04285686)100:0.07754736,(Bacteria_Proteobacteria_Gammaproteobacteria_Alteromonadales_Alteromonadaceae_Marinobacterium_litorale_DSM_23545:0.09595944,((Bacteria_Proteobacteria_Gammaproteobacteria_Oceanospirillales_Oceanospirillaceae_Oceanobacter_kriegii_DSM_6294:0.10301655,Bacteria_Proteobacteria_Gammaproteobacteria_Oceanospirillales_Oceanospirillaceae_Marinomonas_mediterranea_MMB-1:0.100968435)53:0.027326467,((Bacteria_Proteobacteria_Gammaproteobacteria_Oceanospirillales_Oceanospirillaceae_Neptunomonas_japonica_DSM_18939:0.04794415,Bacteria_Proteobacteria_Gammaproteobacteria_Oceanospirillales_Oceanospirillaceae_Amphritea_japonica_ATCC_BAA-1530:0.06442813)80:0.016283395,Bacteria_Proteobacteria_Gammaproteobacteria_Oceanospirillales_Oceanospirillaceae_Oceanospirillum_maris_DSM_6286:0.093920216)50:0.03690817)12:0.013791153)16:0.026027136)13:0.017207652)3:0.014512851)23:0.034282178,((Bacteria_Proteobacteria_Gammaproteobacteria_Thiotrichales_Piscirickettsiaceae_Thioalkalimicrobium_cyclicum_ALM1:0.07349436,Bacteria_Proteobacteria_Gammaproteobacteria_Thiotrichales_Piscirickettsiaceae_Thiomicrospira_crunogena_XCL-2:0.13524789)100:0.1282729,((Bacteria_Proteobacteria_Gammaproteobacteria_Legionellales_Legionellaceae_Legionella_micdadei_ATCC_33218:0.08084626,Bacteria_Proteobacteria_Gammaproteobacteria_Legionellales_Legionellaceae_Fluoribacter_dumoffii_Tex-KL_ATCC_33343:0.035574295)100:0.11078202,Bacteria_Proteobacteria_Gammaproteobacteria_Thiotrichales_Francisellaceae_Francisella_FSC776:0.31348753)34:0.054307744)23:0.03891869)6:0.03155227,(Bacteria_Proteobacteria_Gammaproteobacteria_unclassified_Gammaproteobacteria_Dechloromarinus_chlorophilus_NSS:0.104856364,((Bacteria_Proteobacteria_Gammaproteobacteria_Thiotrichales_Thiotrichaceae_Thiothrix_flexilis_DSM_14609:0.21831279,Bacteria_Proteobacteria_Gammaproteobacteria_Thiotrichales_Thiotrichaceae_Leucothrix_mucor_DSM_2157:0.08223032)71:0.05769146,(Bacteria_Proteobacteria_Gammaproteobacteria_Methylococcales_Methylococcaceae_Methylomarinum_vadi_IT-4:0.07638197,(Bacteria_Proteobacteria_Gammaproteobacteria_Methylococcales_Methylococcaceae_Methylomonas_mecanica_MC09:0.057644594,(Bacteria_Proteobacteria_Gammaproteobacteria_Methylococcales_Methylococcaceae_Methylosarcina_lacus_LW14:0.037362028,(Bacteria_Proteobacteria_Gammaproteobacteria_Methylococcales_Methylococcaceae_Methylovulum_miyakonense_HT12:0.13583784,Bacteria_Proteobacteria_Gammaproteobacteria_Methylococcales_Methylococcaceae_Methylobacter_tundripaludum_21_22:0.023341982)38:0.024540335)24:0.01583683)62:0.048328355)91:0.044911075)24:0.021597859)35:0.034236155)13:0.041204676)4:0.017424555)8:0.020700967,Bacteria_Proteobacteria_Gammaproteobacteria_Chromatiales_Ectothiorhodospiraceae_Thiorhodospira_sibirica_A12_ATCC_700588:0.0751737)1:0.012134341,((Bacteria_Proteobacteria_Gammaproteobacteria_Oceanospirillales_Oceanospirillales_bacterium_SCGC_AAA298-N10:0.2620013,Bacteria_Proteobacteria_Gammaproteobacteria_Thiotrichales_Thiotrichaceae_Thiomargarita_sp._Thio36:0.1441452)25:0.053969488,((Bacteria_Proteobacteria_Gammaproteobacteria_Chromatiales_Ectothiorhodospiraceae_Alkalilimnicola_ehrlichii_MLHE-1:0.037575815,(Bacteria_Proteobacteria_Gammaproteobacteria_Chromatiales_Ectothiorhodospiraceae_Nitrococcus_mobilis_Nb-231:0.07846393,Bacteria_Proteobacteria_Gammaproteobacteria_Chromatiales_Ectothiorhodospiraceae_Arhodomonas_aquaeolei_DSM_8974:0.066656634)88:0.03434116)91:0.05108608,(Bacteria_Proteobacteria_Gammaproteobacteria_Methylococcales_Methylococcaceae_Methylohalobius_crimeensis_10Ki:0.1756054,(Bacteria_Proteobacteria_Gammaproteobacteria_Chromatiales_Chromatiaceae_Thioflavicoccus_mobilis_8321:0.061437324,(Bacteria_Proteobacteria_Gammaproteobacteria_Chromatiales_Chromatiaceae_Thiorhodovibrio_sp._970:0.043993756,(((Bacteria_Proteobacteria_Gammaproteobacteria_Chromatiales_Chromatiaceae_Lamprocystis_purpurea_DSM_4197:0.058079198,Bacteria_Proteobacteria_Gammaproteobacteria_Chromatiales_Chromatiaceae_Thiocapsa_marina_5811_DSM_5653:0.050243646)74:0.02816996,(Bacteria_Proteobacteria_Gammaproteobacteria_Chromatiales_Chromatiaceae_Thiocystis_violascens_611_DSM_198:0.079242,Bacteria_Proteobacteria_Gammaproteobacteria_Chromatiales_Chromatiaceae_Thiorhodococcus_drewsii_AZ1:0.018103702)65:0.021187756)76:0.01862247,Bacteria_Proteobacteria_Gammaproteobacteria_Chromatiales_Chromatiaceae_Marichromatium_purpuratum_987:0.050704673)69:0.014578444)50:0.0074333013)96:0.042682208)59:0.029241443)50:0.022993794)8:0.012491542)10:0.030092053)4:0.023492541)8:0.013821874,Bacteria_Proteobacteria_Gammaproteobacteria_Acidithiobacillales_Thermithiobacillaceae_Thermithiobacillus_tepidarius_DSM_3134:0.19723944)3:0.012037776)2:0.02299468,(Bacteria_Proteobacteria_Gammaproteobacteria_Legionellales_Coxiellaceae_Diplorickettsia_massiliensis_20B:0.30007774,Bacteria_Proteobacteria_Gammaproteobacteria_Acidithiobacillales_SM1-46:0.15176673)21:0.03777422)99:0.08411935)77:0.051621877)81:0.03864996,((((Bacteria_Bacteroidetes_Chlorobi_group_Chlorobi_Chlorobia_Chlorobiales_Chlorobiaceae_Chlorobium_Pelodictyon_group_Pelodictyon_luteolum_DSM_273:0.42603928,(Bacteria_Bacteroidetes_Chlorobi_group_Bacteroidetes_Bacteroidetes_Order_II._Incertae_sedis_Rhodothermaceae_Salisaeta_longa_DSM_21114:0.30724058,(((Bacteria_Bacteroidetes_Chlorobi_group_Bacteroidetes_Cytophagia_Cytophagales_Cytophagaceae_Flexibacter_litoralis_Fx_l1_DSM_6794:0.3516797,Bacteria_Bacteroidetes_Chlorobi_group_Bacteroidetes_Bacteroidetes_Order_III._Incertae_sedis_Thermonema_rossianum_DSM_10300:0.28309307)22:0.056764178,(((Bacteria_Bacteroidetes_Chlorobi_group_Bacteroidetes_Cytophagia_Cytophagales_Flammeovirgaceae_Nafulsella_turpanensis_ZLM-10:0.20691256,(((Bacteria_Bacteroidetes_Chlorobi_group_Bacteroidetes_Sphingobacteriia_Sphingobacteriales_Sphingobacteriaceae_Solitalea_canadensis_USAM_9D_DSM_3403:0.120898925,((Bacteria_Bacteroidetes_Chlorobi_group_Bacteroidetes_Sphingobacteriia_Sphingobacteriales_Sphingobacteriaceae_Sphingobacterium_sp._21:0.059779182,Bacteria_Bacteroidetes_Chlorobi_group_Bacteroidetes_Sphingobacteriia_Sphingobacteriales_Sphingobacteriaceae_Olivibacter_sitiensis_DSM_17696:0.1833047)100:0.10551491,Bacteria_Bacteroidetes_Chlorobi_group_Bacteroidetes_Sphingobacteriia_Sphingobacteriales_Sphingobacteriaceae_Mucilaginibacter_paludis_TPT56_DSM_18603:0.06302462)100:0.10359197)100:0.11697553,(Bacteria_Bacteroidetes_Chlorobi_group_Bacteroidetes_Flavobacteriia_Flavobacteriales_Cryomorphaceae_Owenweeksia_Owenweeksia_hongkongensis_DSM_17368:0.17045927,(((Bacteria_Bacteroidetes_Chlorobi_group_Bacteroidetes_Bacteroidia_Bacteroidales_Rikenellaceae_Alistipes_finegoldii_AHN_2437_DSM_17242:0.18777527,Bacteria_Bacteroidetes_Chlorobi_group_Bacteroidetes_Bacteroidia_Bacteroidales_Rikenellaceae_Rikenella_microfusus_Q-1_DSM_15922:0.17082939)99:0.104587145,(Bacteria_Bacteroidetes_Chlorobi_group_Bacteroidetes_unclassified_Bacteroidetes_Prolixibacter_bellariivorans_ATCC_BAA-1284:0.21200678,(((Bacteria_Bacteroidetes_Chlorobi_group_Bacteroidetes_Bacteroidia_Bacteroidales_Marinilabiaceae_Anaerophaga_thermohalophila_Fru22_DSM_12881:0.11541263,Bacteria_Bacteroidetes_Chlorobi_group_Bacteroidetes_Bacteroidia_Bacteroidales_Marinilabiaceae_Marinilabilia_salmonicolor_JCM_21150:0.05905503)98:0.052319158,((Bacteria_Bacteroidetes_Chlorobi_group_Bacteroidetes_Bacteroidia_Bacteroidales_Porphyromonadaceae_Butyricimonas_virosa_DSM_23226:0.3787386,((Bacteria_Bacteroidetes_Chlorobi_group_Bacteroidetes_Bacteroidia_Bacteroidales_Porphyromonadaceae_Porphyromonas_gingivalis_W83:0.22551359,Bacteria_Bacteroidetes_Chlorobi_group_Bacteroidetes_Bacteroidia_Bacteroidales_Porphyromonadaceae_Proteiniphilum_acetatigenes_DSM_18083:0.17535368)89:0.044739533,((Bacteria_Bacteroidetes_Chlorobi_group_Bacteroidetes_Bacteroidia_Bacteroidales_Bacteroidaceae_Bacteroides_fragilis_NCTC_9343:0.13197841,(Bacteria_Bacteroidetes_Chlorobi_group_Bacteroidetes_Bacteroidia_Bacteroidales_Prevotellaceae_Hallella_seregens_ATCC_51272:0.0024522038,Bacteria_Bacteroidetes_Chlorobi_group_Bacteroidetes_Bacteroidia_Bacteroidales_Prevotellaceae_Prevotella_dentalis_ES_2772_DSM_3688:1.0000005E-6)100:0.40959293)94:0.065758586,Bacteria_Bacteroidetes_Chlorobi_group_Bacteroidetes_Bacteroidia_Bacteroidales_Porphyromonadaceae_Barnesiella_viscericola_C46_DSM_18177:0.2734418)72:0.044967666)95:0.071950525)71:0.0663849,Bacteria_Bacteroidetes_Chlorobi_group_Bacteroidetes_Bacteroidia_Bacteroidales_Marinilabiaceae_Alkaliflexus_imshenetskii_Z-7010_DSM_15055:0.11061645)35:0.019039376)66:0.050707735,Bacteria_Bacteroidetes_Chlorobi_group_Bacteroidetes_Cytophagia_Cytophagales_Cytophagaceae_Cytophaga_fermentans_IAM_14302_DSM_9555:0.102670036)78:0.033766996)49:0.012851339)92:0.05347648,((Bacteria_Bacteroidetes_Chlorobi_group_Bacteroidetes_Flavobacteriia_Flavobacteriales_Cryomorphaceae_Crocinitomix_catalasitica_ATCC_23190:0.124304846,Bacteria_Bacteroidetes_Chlorobi_group_Bacteroidetes_Flavobacteriia_Flavobacteriales_Cryomorphaceae_Fluviicola_taffensis_RW262_DSM_16823:0.15761799)80:0.050365094,(((Bacteria_Bacteroidetes_Chlorobi_group_Bacteroidetes_Flavobacteriia_Flavobacteriales_Flavobacteriaceae_Polaribacter_sp._MED152:0.052571956,(Bacteria_Bacteroidetes_Chlorobi_group_Bacteroidetes_Flavobacteriia_Flavobacteriales_Flavobacteriaceae_Lutibacter_sp._Hel_I_33_5:0.030641982,Bacteria_Bacteroidetes_Chlorobi_group_Bacteroidetes_Flavobacteriia_Flavobacteriales_Flavobacteriaceae_Tenacibaculum_ovolyticum_DSM_18103:0.06461461)89:0.031075029)100:0.06413145,((Bacteria_Bacteroidetes_Chlorobi_group_Bacteroidetes_Flavobacteriia_Flavobacteriales_Flavobacteriaceae_Salinimicrobium_xinjiangense_DSM_19287:0.085359946,((Bacteria_Bacteroidetes_Chlorobi_group_Bacteroidetes_Flavobacteriia_Flavobacteriales_Flavobacteriaceae_Mesonia_mobilis_DSM_19841:0.07598227,Bacteria_Bacteroidetes_Chlorobi_group_Bacteroidetes_Flavobacteriia_Flavobacteriales_Flavobacteriaceae_Salegentibacter_sp._Hel_I_6:0.05235041)69:0.024210658,Bacteria_Bacteroidetes_Chlorobi_group_Bacteroidetes_Flavobacteriia_Flavobacteriales_Flavobacteriaceae_Gillisia_sp._CAL575:0.080675855)36:0.011804842)86:0.039807685,((Bacteria_Bacteroidetes_Chlorobi_group_Bacteroidetes_Flavobacteriia_Flavobacteriales_Flavobacteriaceae_Gelidibacter_mesophilus_DSM_14095:0.12445915,(((Bacteria_Bacteroidetes_Chlorobi_group_Bacteroidetes_Flavobacteriia_Flavobacteriales_Flavobacteriaceae_Sinomicrobium_oceani_CGMCC_1.12145:0.08387446,Bacteria_Bacteroidetes_Chlorobi_group_Bacteroidetes_Flavobacteriia_Flavobacteriales_Flavobacteriaceae_Joostella_marina_En5_DSM_19592:0.08195678)84:0.027927164,Bacteria_Bacteroidetes_Chlorobi_group_Bacteroidetes_Flavobacteriia_Flavobacteriales_Flavobacteriaceae_Aquimarina_megaterium_XH134:0.10270638)48:0.014888632,(Bacteria_Bacteroidetes_Chlorobi_group_Bacteroidetes_Flavobacteriia_Flavobacteriales_Flavobacteriaceae_Cellulophaga_lytica_HI1:0.07220793,((Bacteria_Bacteroidetes_Chlorobi_group_Bacteroidetes_Flavobacteriia_Flavobacteriales_Flavobacteriaceae_Arenibacter_certesii_DSM_19833:0.105856605,((Bacteria_Bacteroidetes_Chlorobi_group_Bacteroidetes_Flavobacteriia_Flavobacteriales_Flavobacteriaceae_Zobellia_uliginosa_MAR_2009_138:0.082567655,Bacteria_Bacteroidetes_Chlorobi_group_Bacteroidetes_Flavobacteriia_Flavobacteriales_Flavobacteriaceae_Muricauda_ruestringensis_B1_DSM_13258:0.12425649)50:0.03116682,Bacteria_Bacteroidetes_Chlorobi_group_Bacteroidetes_Flavobacteriia_Flavobacteriales_Flavobacteriaceae_Eudoraea_adriatica_DSM_19308:0.087528765)27:0.013348403)100:0.077499054,((Bacteria_Bacteroidetes_Chlorobi_group_Bacteroidetes_Flavobacteriia_Flavobacteriales_Flavobacteriaceae_Croceibacter_atlanticus_HTCC2559_Re-annotation_of_existing_genome_that_was_not_originally_submitted_by_me:0.15702513,Bacteria_Bacteroidetes_Chlorobi_group_Bacteroidetes_Flavobacteriia_Flavobacteriales_Flavobacteriaceae_Leeuwenhoekiella_blandensis_MED217:0.07917823)8:0.017446175,Bacteria_Bacteroidetes_Chlorobi_group_Bacteroidetes_Flavobacteriia_Flavobacteriales_Flavobacteriaceae_Aequorivita_sublithincola_QSSC9-3_DSM_14238:0.09219768)15:0.015433487)21:0.029259302)11:0.021312453)13:0.02170092)12:0.01681985,(Bacteria_Bacteroidetes_Chlorobi_group_Bacteroidetes_Flavobacteriia_Flavobacteriales_Flavobacteriaceae_Mesoflavibacter_zeaxanthinifaciens_DSM_18436:0.03674933,(Bacteria_Bacteroidetes_Chlorobi_group_Bacteroidetes_Flavobacteriia_Flavobacteriales_Flavobacteriaceae_Olleya_sp._Hel_I_94:0.028180761,(Bacteria_Bacteroidetes_Chlorobi_group_Bacteroidetes_Flavobacteriia_Flavobacteriales_Flavobacteriaceae_Sediminibacter_sp._Hel_I_10:0.11506053,(Bacteria_Bacteroidetes_Chlorobi_group_Bacteroidetes_Flavobacteriia_Flavobacteriales_Flavobacteriaceae_Flavobacteriaceae_bacterium_P7-3-5:0.058173873,Bacteria_Bacteroidetes_Chlorobi_group_Bacteroidetes_Flavobacteriia_Flavobacteriales_Flavobacteriaceae_Gaetbulibacter_saemankumensis_DSM_17032:0.043006744)24:0.0126609905)35:0.018063007)26:0.023058629)22:0.019268237)24:0.023031414)31:0.028612394)100:0.11292156,(Bacteria_Bacteroidetes_Chlorobi_group_Bacteroidetes_Flavobacteriia_Flavobacteriales_Flavobacteriaceae_Ornithobacterium_rhinotracheale_DSM_15997:0.1082897,((Bacteria_Bacteroidetes_Chlorobi_group_Bacteroidetes_Flavobacteriia_Flavobacteriales_Flavobacteriaceae_Elizabethkingia_anophelis_NUH6:0.017345734,(Bacteria_Bacteroidetes_Chlorobi_group_Bacteroidetes_Flavobacteriia_Flavobacteriales_Flavobacteriaceae_Epilithonimonas_tenax_DSM_16811:0.045545824,Bacteria_Bacteroidetes_Chlorobi_group_Bacteroidetes_Flavobacteriia_Flavobacteriales_Flavobacteriaceae_Chryseobacterium_gregarium_DSM_19109:0.067851566)100:0.039157026)100:0.11135011,Bacteria_Bacteroidetes_Chlorobi_group_Bacteroidetes_Flavobacteriia_Flavobacteriales_Flavobacteriaceae_Empedobacter_brevis_ATCC_43319:0.09450539)61:0.044511393)100:0.090645604)50:0.039229125)53:0.023709605)35:0.036523808)89:0.047972463)76:0.03020257,((Bacteria_Bacteroidetes_Chlorobi_group_Bacteroidetes_Sphingobacteriia_Sphingobacteriales_Chitinophagaceae_Segetibacter_koreensis_DSM_18137:0.113603756,(Bacteria_Bacteroidetes_Chlorobi_group_Bacteroidetes_Sphingobacteriia_Sphingobacteriales_Chitinophagaceae_Niastella_koreensis_GR20-10_DSM_17620:0.075263,(Bacteria_Bacteroidetes_Chlorobi_group_Bacteroidetes_Sphingobacteriia_Sphingobacteriales_Chitinophagaceae_Niabella_soli_JS13-8_DSM_19437:0.099194705,Bacteria_Bacteroidetes_Chlorobi_group_Bacteroidetes_Sphingobacteriia_Sphingobacteriales_Chitinophagaceae_Terrimonas_ferruginea_DSM_30193:0.038387578)88:0.0594888)48:0.016327426)100:0.32371596,(Bacteria_Bacteroidetes_Chlorobi_group_Bacteroidetes_Sphingobacteriia_Sphingobacteriales_Saprospiraceae_Aureispira_sp._CCB-QB1:0.29196727,(Bacteria_Bacteroidetes_Chlorobi_group_Bacteroidetes_Sphingobacteriia_Sphingobacteriales_Saprospiraceae_Haliscomenobacter_hydrossis_O_DSM_1100:0.12682867,((((gi_364705199_gb_JN499259.1__1:1.0000005E-6,gi_364705199_gb_JN499259.1_:1.0000005E-6)100:0.18239,gi_364682506_gb_JN487395.1_:0.2236162)91:0.20908998,(gi_364756035_gb_JN527019.1_:1.0000005E-6,(gi_364725488_gb_JN509839.1_:0.0038389275,gi_364727965_gb_JN511446.1_:0.0025296663)44:0.0012572559)94:0.044000953)81:0.08678285,Bacteria_Bacteroidetes_Chlorobi_group_Bacteroidetes_Sphingobacteriia_Sphingobacteriales_Saprospiraceae_Lewinella_cohaerens_DSM_23179:0.15829708)21:0.017768227)48:0.06746718)71:0.05164817)75:0.080316596)31:0.022427438)9:0.02657679,(((Bacteria_Bacteroidetes_Chlorobi_group_Bacteroidetes_Cytophagia_Cytophagales_Cyclobacteriaceae_Nitritalea_halalkaliphila_LW7_Draft1:0.040370166,(Bacteria_Bacteroidetes_Chlorobi_group_Bacteroidetes_Cytophagia_Cytophagales_Cytophagaceae_Rhodonellum_psychrophilum_DSM_17998:0.07836521,(Bacteria_Bacteroidetes_Chlorobi_group_Bacteroidetes_Cytophagia_Cytophagales_Cyclobacteriaceae_Belliella_baltica_BA134_DSM_15883:0.03558723,((Bacteria_Bacteroidetes_Chlorobi_group_Bacteroidetes_Cytophagia_Cytophagales_Cyclobacteriaceae_Echinicola_vietnamensis_KMM_6221_DSM_17526:0.13146228,Bacteria_Bacteroidetes_Chlorobi_group_Bacteroidetes_Cytophagia_Cytophagales_Cyclobacteriaceae_Cyclobacterium_marinum_DSM_745:0.12686986)58:0.035158403,(Bacteria_Bacteroidetes_Chlorobi_group_Bacteroidetes_Cytophagia_Cytophagales_Cyclobacteriaceae_Indibacter_alkaliphilus_LW1_Draft1:0.07821858,Bacteria_Bacteroidetes_Chlorobi_group_Bacteroidetes_Cytophagia_Cytophagales_Cyclobacteriaceae_Aquiflexum_balticum_BA160_DSM_16537:0.10476984)73:0.035639107)48:0.02612311)37:0.025366107)42:0.022166464)98:0.12686579,((Bacteria_Bacteroidetes_Chlorobi_group_Bacteroidetes_Cytophagia_Cytophagales_Cytophagaceae_Cytophaga_hutchinsonii_ATCC_33406:0.16263467,Bacteria_Bacteroidetes_Chlorobi_group_Bacteroidetes_Cytophagia_Cytophagales_Cytophagaceae_Sporocytophaga_myxococcoides_DSM_11118:0.150298)76:0.055017732,(Bacteria_Bacteroidetes_Chlorobi_group_Bacteroidetes_Cytophagia_Cytophagales_Cytophagaceae_Flectobacillus_major_VKMB-859_DSM_103:0.20185113,((Bacteria_Bacteroidetes_Chlorobi_group_Bacteroidetes_Cytophagia_Cytophagales_Cytophagaceae_Runella_slithyformis_LSU4_DSM_19594:0.25835073,Bacteria_Bacteroidetes_Chlorobi_group_Bacteroidetes_Cytophagia_Cytophagales_Cytophagaceae_Emticicia_oligotrophica_GPTSA100-15_DSM_17448:0.24671076)64:0.052778002,Bacteria_Bacteroidetes_Chlorobi_group_Bacteroidetes_Cytophagia_Cytophagales_Cytophagaceae_Rudanella_lutea_DSM_19387:0.30265647)45:0.034712385)56:0.072569914)41:0.022612758)48:0.06730552,(Bacteria_Bacteroidetes_Chlorobi_group_Bacteroidetes_Cytophagia_Cytophagales_Cytophagaceae_Pontibacter_roseus_DSM_17521:0.16739394,Bacteria_Bacteroidetes_Chlorobi_group_Bacteroidetes_Cytophagia_Cytophagales_Cytophagaceae_Adhaeribacter_aquaticus_MBRG1.5_DSM_16391:0.10085152)96:0.0719627)9:0.026046274)3:0.02416922,Bacteria_Bacteroidetes_Chlorobi_group_Bacteroidetes_Cytophagia_Cytophagales_Flammeovirgaceae_Flexithrix_dorotheae_DSM_6795:0.21697591)5:0.016178552)82:0.14503972,(Bacteria_Bacteroidetes_Chlorobi_group_Bacteroidetes_Sphingobacteriia_Sphingobacteriales_Chitinophagaceae_Gracilimonas_tropica_DSM_19535:0.08710701,Bacteria_Bacteroidetes_Chlorobi_group_Bacteroidetes_Sphingobacteriia_Sphingobacteriales_Chitinophagaceae_Balneola_vulgaris_DSM_17893:0.07538143)100:0.23835497)45:0.05315884)82:0.11208639)64:0.08956223,((((((Bacteria_CP-WWE1_candidate_division_WWE1_bacterium_JGI_0000059-L07_TAbiofilm_001_170:1.0000005E-6,Bacteria_CP-WWE1_candidate_division_WWE1_bacterium_JGI_0000039-G13_Combined_Assembly_WWE1_1__WWE1:1.0000005E-6)100:1.0000005E-6,Bacteria_CP-WWE1_bacterium_JGI_0000039-P09_TAsludge_001_162:1.0000005E-6)100:0.37706313,((Bacteria_CP-KSB1_bacterium_SCGC_AAA252-P02_SAK_001_89:1.0000005E-6,((((Bacteria_CP-KSB1_bacterium_SCGC_AAA252-L13_SAK_001_68:1.0000005E-6,Bacteria_CP-KSB1_bacterium_SCGC_AAA252-I16_SAK_001_56:1.0000005E-6)1:1.0000005E-6,(Bacteria_CP-KSB1_candidate_division_KSB1_bacterium_SCGC_AAA252-F02_SAK_001_45:1.0000005E-6,Bacteria_CP-KSB1_candidate_division_KSB1_bacterium_SCGC_AAA252-M08_SAK_001_72:1.0000005E-6)3:1.0000005E-6)0:1.0000005E-6,((Bacteria_CP-KSB1_bacterium_SCGC_AAA252-K16_SAK_001_62:1.0000005E-6,Bacteria_CP-KSB1_bacterium_SCGC_AAA252-D03_Combined_Assembly_KSB1_2__KSB1:1.0000005E-6)2:1.0000005E-6,(Bacteria_CP-KSB1_candidate_division_KSB1_bacterium_SCGC_AAA252-N17_SAK_001_79:1.0000005E-6,(Bacteria_CP-KSB1_bacterium_SCGC_AAA252-G07_SAK_001_50:1.0000005E-6,(Bacteria_CP-KSB1_candidate_division_KSB1_bacterium_SCGC_AAA252-E13_SAK_001_43:1.0000005E-6,((Bacteria_CP-KSB1_candidate_division_KSB1_bacterium_SCGC_AAA252-E13_Combined_Assembly_KSB1_1__KSB1:1.0000005E-6,(Bacteria_CP-KSB1_candidate_division_KSB1_bacterium_SCGC_AAA252-N14_SAK_002_78:1.0000005E-6,((Bacteria_CP-KSB1_candidate_division_KSB1_bacterium_SCGC_AAA252-P10_SAK_001_90:1.0000005E-6,Bacteria_CP-KSB1_candidate_division_KSB1_bacterium_SCGC_AAA252-N11_SAK_001_77:1.0000005E-6)3:1.0000005E-6,Bacteria_CP-KSB1_candidate_division_KSB1_bacterium_SCGC_AAA252-I11_SAK_001_53:1.0000005E-6)0:1.0000005E-6)0:1.0000005E-6)0:1.0000005E-6,(Bacteria_CP-KSB1_candidate_division_KSB1_bacterium_SCGC_AAA255-C20_SAK_001_123:1.0000005E-6,Bacteria_CP-KSB1_bacterium_SCGC_AAA252-G08_SAK_001_51:1.0000005E-6)1:1.0000005E-6)0:1.0000005E-6)0:1.0000005E-6)0:1.0000005E-6)0:1.0000005E-6)0:1.0000005E-6)92:1.0000005E-6,Bacteria_CP-KSB1_candidate_division_KSB1_bacterium_SCGC_AAA252-E20_SAK_001_44:1.0000005E-6)55:1.0000005E-6)87:2.574803E-4,Bacteria_CP-KSB1_candidate_division_KSB1_bacterium_SCGC_AAA255-B16_SAK_001_121:0.005935617)100:0.2415801)100:0.2786596,((Bacteria_Spirochaetes_Spirochaetia_Leptospirales_Leptospiraceae_Leptonema_illini_3055_DSM_21528:0.26445797,Bacteria_Spirochaetes_Spirochaetia_Spirochaetales_Leptospiraceae_Turneriella_parva_H_DSM_21527:0.28051484)95:0.13073343,(Bacteria_Spirochaetes_Spirochaetia_Spirochaetales_Spirochaetaceae_Treponema_denticola_ATCC_35405:0.451919,Bacteria_Spirochaetes_Spirochaetia_Spirochaetales_Brevinemataceae_Brevinema_andersonii_ATCC_43811:0.4831302)72:0.07511971)86:0.08478252)60:0.041584466,(Bacteria_Fusobacteria_Fusobacteriia_Fusobacteriales_Fusobacteriaceae_Psychrilyobacter_atlanticus_DSM_19335:0.0932701,Bacteria_Fusobacteria_Fusobacteriia_Fusobacteriales_Fusobacteriaceae_Fusobacterium_nucleatum_nucleatum_ATCC_25586:0.1798971)100:0.40201357)6:1.0000005E-6,(Bacteria_Chrysiogenetes_Chrysiogenetes_Chrysiogenales_Chrysiogenaceae_Chrysiogenes_arsenatis_DSM_11915:0.33517885,(Bacteria_Deferribacteres_Deferribacteres_Deferribacterales_Deferribacteraceae_Flexistipes_sinusarabici_MAS10_DSM_4947:0.21516044,(Bacteria_Deferribacteres_Deferribacteres_Deferribacterales_Deferribacteraceae_Geovibrio_thiophilus_L21-Ace-BES:0.17017508,Bacteria_Deferribacteres_Deferribacteres_Deferribacterales_Selenovibrio_woodruffii_S4:0.160225)98:0.11547522)100:0.15466346)73:0.09808718)11:0.0499284)1:0.039394066,(Bacteria_Melainabacteria_Caenarcaniphilales_SM1_D11_SM2F09_MP_sspace:0.42173925,((Bacteria_Cyanobacteria_Gloeobacteria_Gloeobacterales_Gloeobacter_violaceus_PCC_7421:0.09316766,(((Bacteria_Cyanobacteria_Prochlorales_Prochlorotrichaceae_Prochlorothrix_hollandica_PCC_9006:0.12600692,(Bacteria_Cyanobacteria_Oscillatoriales_Pseudanabaena_sp._PCC_7367:0.15983975,((Bacteria_Cyanobacteria_Chroococcales_Gloeocapsa_sp._PCC_73106:0.13922256,((Bacteria_Cyanobacteria_Pleurocapsales_Pleurocapsa_sp._PCC_7327:0.13605663,Bacteria_Cyanobacteria_Chroococcales_Crocosphaera_watsonii_WH_8501:0.06961131)68:0.03332767,((Bacteria_Cyanobacteria_Pleurocapsales_Xenococcus_sp._PCC_7305:0.054971877,Bacteria_Cyanobacteria_Pleurocapsales_Stanieria_cyanosphaera_PCC_7437:0.06444634)32:0.021690873,(Bacteria_Cyanobacteria_Pleurocapsales_Myxosarcina_sp._GI1:0.09269211,(((Bacteria_Cyanobacteria_Oscillatoriophycideae_Oscillatoriales_Spirulina_major_PCC_6313:0.090114616,(Bacteria_Cyanobacteria_Chroococcales_Synechocystis_sp._PCC_6308:0.033855915,Bacteria_Cyanobacteria_Chroococcales_Cyanobacterium_stanieri_PCC_7202:0.075901024)100:0.11247696)33:0.032863002,Bacteria_Cyanobacteria_Prochlorales_Prochloraceae_Prochloron_didemni_P3-Solomon:0.091712765)17:0.011838733,(Bacteria_Cyanobacteria_Chroococcales_Halothece_cluster_Halothece_sp._PCC_7418:0.04366082,Bacteria_Cyanobacteria_Chroococcales_Dactylococcopsis_salina_PCC_8305:0.040040635)100:0.13517018)8:0.0077598086)5:0.010841401)13:0.023660194)16:0.007417666)70:0.021859124,(((Bacteria_Cyanobacteria_Chroococcales_Chamaesiphon_sp._PCC_6605:0.10069608,Bacteria_Cyanobacteria_Oscillatoriales_Crinalium_epipsammum_PCC_9333:0.100414075)34:0.030863438,(Bacteria_Cyanobacteria_Pleurocapsales_Chroococcidiopsis_thermalis_PCC_7203:0.14881384,(Bacteria_Cyanobacteria_Oscillatoriales_Microcoleus_sp._PCC_7113:0.07568969,(Bacteria_Cyanobacteria_Stigonematales_Mastigocladopsis_repens_MORA_PCC_10914:0.08696529,(((Bacteria_Cyanobacteria_Nostocales_Microchaetaceae_Fremyella_diplosiphon_UTEX_481:0.03505899,(Bacteria_Cyanobacteria_Nostocales_Microchaetaceae_Microchaete_sp._PCC_7126:0.04683642,Bacteria_Cyanobacteria_Nostocales_Nostocaceae_Nostoc_sp._PCC_7524:0.037927575)81:0.011887201)70:0.017867796,(Bacteria_Cyanobacteria_Nostocales_Nostocaceae_Cylindrospermum_stagnale_PCC_7417:0.030015457,(Bacteria_Cyanobacteria_Nostocales_Nostocaceae_Anabaena_cylindrica_PCC_7122:0.0537383,(Bacteria_Cyanobacteria_Nostocales_Nostocaceae_Aphanizomenon_flos-aquae_NIES-81:0.053253885,Bacteria_Cyanobacteria_Nostocales_Rivulariaceae_Calothrix_sp._PCC_6303:0.15776248)24:0.015534291)34:0.024528092)9:0.004180475)31:0.018760327,(Bacteria_Cyanobacteria_Stigonematales_Chlorogloeposis_fritschii_PCC_6912_CLC_Draft_2:0.08361876,(Bacteria_Cyanobacteria_Nostocales_Rivulariaceae_Rivularia_sp._PCC_7116:0.11539266,Bacteria_Cyanobacteria_Stigonematales_Fischerella_muscicola_SAG_1427-1:0.08772501)15:0.007334104)33:0.026520202)35:0.026923472)69:0.042941988)31:0.021992214)22:0.013829569)71:0.033259023,(Bacteria_Cyanobacteria_Oscillatoriales_Oscillatoria_sp._PCC_7112:0.06234394,Bacteria_Cyanobacteria_Oscillatoriales_Trichodesmium_erythraeum_IMS101:0.11693259)97:0.047719836)44:0.013089104)63:0.017536456)60:0.020908635)47:0.015707608,(Bacteria_Cyanobacteria_Oscillatoriales_Leptolyngbya_sp._PCC_7104:0.10237126,Bacteria_Cyanobacteria_Oscillatoriales_Geitlerinema_sp._PCC_7407:0.05949162)39:0.030412633)45:0.033965033,(Bacteria_Cyanobacteria_Chroococcales_Thermosynechococcus_elongatus_BP-1:0.095503286,(Bacteria_Cyanobacteria_Chroococcales_Synechococcus_sp._CC9902:0.055135407,Bacteria_Cyanobacteria_Chroococcales_Cyanobium_gracile_PCC_6307:0.030261096)100:0.124513276)19:0.00683753)99:0.0646211)99:0.09181739,(((Bacteria_Melainabacteria_MEL_A1:0.073468454,Bacteria_Melainabacteria_Gastranaerophilaceae_Zag_111:0.08556395)100:0.19818564,Bacteria_Proteobacteria_delta_epsilon_subdivisions_Deltaproteobacteria_Bdellovibrionales_Bdellovibrionaceae_Vampirovibrio_sp._JGI_0001003-B03_contamination_screened:0.29441646)75:0.06677857,(Bacteria_CP-OP3_bacterium_JGI_0001000N07:0.011920028,Bacteria_Melainabacteria_Obscuribacteriales_Obscuribacter_phosphatis_Mle1_12:0.016516268)100:0.25095737)37:0.047429368)54:0.08251039)88:0.06948606)0:0.023582323,((Bacteria_Proteobacteria_delta_epsilon_subdivisions_Epsilonproteobacteria_Nautiliales_Nautiliaceae_Lebetimonas_sp._JS032:0.26362607,(Bacteria_Proteobacteria_delta_epsilon_subdivisions_Epsilonproteobacteria_Campylobacterales_Helicobacteraceae_Wolinella_succinogenes_DSM_1740:0.15618588,((Bacteria_Proteobacteria_delta_epsilon_subdivisions_Epsilonproteobacteria_Campylobacterales_Campylobacteraceae_Sulfurospirillum_barnesii_SES-3:0.11047656,(Bacteria_Proteobacteria_delta_epsilon_subdivisions_Epsilonproteobacteria_Campylobacterales_Campylobacteraceae_Campylobacter_jejuni_jejuni_NCTC_11168:0.16228735,BD02T18sub10_scaffold_359_16S_1:0.15916646)37:0.019190393)52:0.06380333,Bacteria_Proteobacteria_delta_epsilon_subdivisions_Epsilonproteobacteria_Campylobacterales_Helicobacteraceae_Sulfurimonas_denitrificans_DSM_1251:0.20225918)51:0.040660553)100:0.1737663)100:0.15818714,(Bacteria_CP-ACD39_BJP_IG2103_ACD39_50_23:0.38315803,(Bacteria_CP-OP1_bacterium_SCGC_AAA255-C06_SAK_001_122:0.56014127,(((((Bacteria_CPR_CPR2-silva_AY013649:0.26984507,Bacteria_CPR_CPR2-silva_AF050598:0.1861448)100:0.13495791,(Bacteria_CPR_CPR2-silva_AF419661:0.18995275,Bacteria_CPR_CPR2-silva_AY345499:0.1130535)100:0.18318707)73:0.06458933,((Bacteria_CPR_CPR2-gwa2_scaffold_40357:0.002839953,Bacteria_CPR_CPR2-GWC1_CPR2_39_9:0.03083658)98:0.02533772,(Bacteria_CPR_CPR2-GWD2_CPR2_39_7:1.0000005E-6,Bacteria_CPR_CPR2-GWC2_CPR2_39_35:0.0070503675)99:0.025881156)100:0.20947647)55:0.031949468,(((((Bacteria_unclassified_Bacteria_Candidatus_Saccharibacteria_Candidatus_TM7_s2_Draft1_Illumina_assembly:0.085818335,(Bacteria_unclassified_Bacteria_Candidatus_Saccharibacteria_Candidatus_TM7_s1_Draft1_Illumina_assembly:0.03157029,Bacteria_unclassified_Bacteria_Candidatus_Saccharibacteria_Candidatus_TM7_s7_Draft1_Illumina_assembly:0.043861203)79:0.023490101)74:0.016689092,(Bacteria_CPR_Saccharibacteria_TM7_-Candidatus_Saccharimonas_aalborgensis_complete:0.06846707,(Bacteria_unclassified_Bacteria_Candidatus_Saccharibacteria_Candidatus_TM7_SBR3:0.034475796,(Bacteria_unclassified_Bacteria_Candidatus_Saccharibacteria_Candidatus_TM7_SBR2:1.0000005E-6,Bacteria_CPR_Saccharibacteria_TM7_-Candidatus_TM7_SBR2:1.0000005E-6)100:0.023384646)100:0.035982445)96:0.032775242)78:0.021719623,((Bacteria_CPR_Saccharibacteria_TM7_-RAAC3_TM7_complete:0.13462958,Bacteria_CP-TM7_bacterium_JGI_0001002-L20_contamination_screened:0.015416421)99:0.03173864,(Bacteria_CP-Saccharibacteria_BJP_IG2103_TM7_39_1400:0.053778037,Bacteria_CPR_Saccharibacteria_TM7_-GWC2_TM7_44_17_complete:0.059617307)41:0.013567352)59:0.019530596)97:0.10503585,Bacteria_CP-Saccharibacteria_DOLZORAL124_TM7_51_29:0.26059535)100:0.23088492,((Bacteria_CPR_Kazan-GWB1_KAZAN_52_7:1.0000005E-6,Bacteria_CPR_Kazan-GWA1_Kazan_50_15_complete:1.0000005E-6)100:0.2776655,Bacteria_CPR_Kazan-GWB1_KAZAN_45_10_partial:0.20709097)100:0.21629083)59:0.09026198)21:0.029516812,(((DolJOral78_scaffold_11426_16S_1:0.17609943,(silva_EF123563_1_1482_Bacteria_Candidate_division_SR1_uncultured_candidate_division_SR1_bacterium:0.2088657,(((clone_58:0.0014939203,(clone_107:0.0013299286,(clone_55:1.0000005E-6,silva_FJ623316_1_1430_Bacteria_Candidate_division_SR1_uncultured_bacterium:1.0000005E-6)63:1.0000005E-6)76:0.0011663123)100:0.15513268,((PH2015_02_scaffold_110:0.19034937,silva_JF917269_1_1326_Bacteria_Candidate_division_SR1_uncultured_candidate_division_SR1_bacterium:0.17404962)66:0.049098052,(((cpr-genome_ACD80_status=partial_source=metagenome_study=7:0.028223822,ar4r2_scaffold_799_16S_1:0.028094798)100:0.104290076,(((CG06-09_8_20_14_all_combo_scaffold_64063_16S_1:1.0000005E-6,((CG06_land_8_20_14_3.00_150_scaffold_41088_16S_1:0.0013767253,CG23_combo_of_CG06-09_8_20_14_all_150_scaffold_5908_16S_1:1.0000005E-6)40:1.0000005E-6,CG06_land_8_20_14_3.00_scaffold_56281_16S_1:1.0000005E-6)18:1.0000005E-6)41:1.0000005E-6,CG_4_9_14_3_um_filter_150_scaffold_66296_16S_1:1.0000005E-6)67:0.0067737484,(((CG01_land_8_20_14_3.00_scaffold_3376_16S_1:1.0000005E-6,CG07_land_8_20_14_0.80_scaffold_5372_16S_1:1.0000005E-6)13:1.0000005E-6,(CG_4_10_14_3_um_filter_scaffold_26613_16S_1:1.0000005E-6,cg2_3.0_scaffold_7256_16S_1:1.0000005E-6)22:1.0000005E-6)67:1.0000005E-6,(cg_4_9_14_3um_scaffold_109690_16S_1:1.0000005E-6,CG02_land_8_20_14_3.00_150_scaffold_13008_16S_1:0.0025842497)44:0.0012888147)42:1.0000005E-6)100:0.14010885)68:0.033634204,(((RAAC1_SR1_1_R115:1.0000005E-6,Bacteria_CP-SR1_RAAC1_SR1_1:1.0000005E-6)100:0.010186618,(Zodeltone_water_scaffold_113879_16S_1:0.0029850553,(Palmetto_2_1_34:0.0037245117,clone_Palmetto_2_1_30:0.001260706)100:0.021060988)59:0.011957204)100:0.06666145,((pre1_saliva_scaffold_5371_16S_1:0.001397558,term6_saliva_scaffold_1428_16S_1:0.0022975518)100:0.031859685,HS2274O.8.22_scaffold_39594_16S_1:0.04120532)100:0.1426426)67:0.029814716)78:0.0327312)56:0.042238895)65:0.062355902,(Bacteria_CP-SR1_bacterium_Aalborg_AAW_1:0.05731322,(clone_ABF-HB5-2:0.04743595,(clone_SLV_3WBAC_46:0.030528992,((clone_FC1_16S_8:0.001349212,(clone_RS06101_B101:1.0000005E-6,clone_EPS003BBFL_71:0.007356242)47:1.0000005E-6)84:0.0029000638,clone_SLV_3WBAC_73:0.0027300103)76:0.0017546683)100:0.048733145)95:0.04682515)100:0.087324455)42:0.041164566)43:0.032125235)100:0.7800018,((((Bacteria_CPR_Gracilibacteria_BD1-5_-Gracilibacteria_bacterium_JGI_0000069:0.04446223,Bacteria_CPR_Gracilibacteria_BD1-5_-PER_bacterium_JGI_0000068:0.08628927)93:0.025733817,(BD02T64_scaffold_38_16S_1:0.05591646,Bacteria_CP-GN02_candidate_division_GN02_bacterium_JGI_0000069-P22_CrabSpa_001_278:0.11848743)51:0.03396358)86:0.070040636,Bacteria_CP_BD1-5_ALUMROCK_MS4_BD1-5_24_44.contigs:0.1481655)100:0.37245974,((((Bacteria_CPR_Peregrinibacteria_PER_-PER_GWF2_43_17:0.23873185,(Bacteria_CPR_Peregrinibacteria_PER_-PER_GWF2_39_17:0.09845457,Bacteria_CPR_Peregrinibacteria_PER_-GWA2_PER_44_7:0.0828294)100:0.11093114)54:0.042236883,(Bacteria_CPR_Peregrinibacteria_PER_-PER_GWF2_33_10:0.29249427,(Bacteria_CPR_Peregrinibacteria_PER_-GWA2_PER_33_10:0.19228932,Bacteria_CP-Peregrinibacteria_BJP_IG2102_PER_44_74_final:0.21331522)33:0.03573475)21:0.028205775)44:0.043539092,(Bacteria_CPR_Peregrinibacteria_PER_-PER_GWC2_39_14:0.30807775,Bacteria_CPR_Peregrinibacteria_PER_-GWA2_PER_47_7:0.27528176)32:0.0694048)29:0.042012896,(Bacteria_CP-Peregrinibacteria_ALUMROCK_MS4_Peregrinibacteria_34_52:0.38943216,Bacteria_CPR_Peregrinibacteria_PER_-GWB1_PER_54_5:0.35853216)31:0.057630938)52:0.07067636)59:0.051199377)62:0.06789225,((((((Bacteria_CP-WS6_BJP_IG2158_WS6_35_49:0.043300916,Bacteria_CPR_Dojkabacteria_WS6_-WS6_GWE2_33_157:0.05496741)96:0.029655125,(Bacteria_CPR_Dojkabacteria_WS6_-GWF2_WS6_39_15:0.15489866,Bacteria_CPR_Dojkabacteria_WS6_-GWC2_WS6_36_7:0.11661953)60:0.056964442)100:0.3281056,Bacteria_CPR_CPR3-GWF2_CPR3_35_18:0.36820292)98:0.097652465,((((Bacteria_CPR_Microgenomates_OP11__Curtissbacteria-GWA1_OP11_40_16_partial:0.062640816,Bacteria_CPR_Microgenomates_OP11__Curtissbacteria-Microgenomates_bacterium_SCGC_AAA011:0.09600824)96:0.08819904,(Bacteria_CPR_Microgenomates_OP11__Curtissbacteria-GWB1_OP11_40_28:0.07722015,Bacteria_CPR_Microgenomates_OP11__Curtissbacteria-GWA2_OP11_41_24:0.037484247)60:0.07456832)100:0.359323,(((Bacteria_CP-OP11_bacterium_SCGC_AAA011-F5_Dusel_001_267:0.23699944,((Bacteria_CPR_Microgenomates_OP11__Roizmanbacteria-Microgenomates_bacterium_SCGC_AAA011:0.029263107,Bacteria_CP-OP11_bacterium_SCGC_AAA011-A19_DUSEL_001_193:0.05493093)100:0.11111661,((Bacteria_CPR_Microgenomates_OP11__Roizmanbacteria-GWA2_OP11_35_19:0.24154525,Bacteria_CPR_Microgenomates_OP11__Roizmanbacteria-GWC1_OP11_37_12:0.11029968)43:0.035246424,Bacteria_CPR_Microgenomates_OP11__Roizmanbacteria-GWA2_OP11_nov_36_23:0.18217567)21:0.02792997)64:0.06382562)100:0.49624318,(((Bacteria_CPR_Microgenomates_OP11__Gottesmanbacteria-GWC2_OP11_39_8_plus:0.23417917,(Bacteria_CPR_Microgenomates_OP11__Gottesmanbacteria-GWA2_OP11_47_9:0.3434048,(Bacteria_CPR_Microgenomates_OP11__Gottesmanbacteria-GWA1_OP11_34_13:0.108267,(Bacteria_CPR_Microgenomates_OP11__Gottesmanbacteria-GWA1_OP11_42_26:0.09829913,Bacteria_CPR_Microgenomates_OP11__Gottesmanbacteria-GWA1_OP11_43_11:0.18519507)93:0.054175198)99:0.18207984)96:0.104760945)100:0.18630472,(Bacteria_CPR_Microgenomates_OP11__Daviesbacteria-GWA2_OP11_ACD38:0.19887699,((Bacteria_CPR_Microgenomates_OP11__Daviesbacteria-GWA1_OP11_41_61:0.1206334,Bacteria_CPR_Microgenomates_OP11__Daviesbacteria-GWA2_OP11_42_7:0.23104115)84:0.06518925,(Bacteria_CPR_Microgenomates_OP11__Daviesbacteria-GWA1_OP11_38_7:0.20152979,Bacteria_CPR_Microgenomates_OP11__Daviesbacteria-GWB1_OP11_36_5:0.17914787)66:0.07044404)56:0.061954483)100:0.15417528)22:0.06225776,(Bacteria_CPR_Microgenomates_OP11__Levybacteria-GWB1_OP11_39_7:0.2951,((Bacteria_CPR_Microgenomates_OP11__Levybacteria-GWC2_OP11_37_7:0.016611075,Bacteria_CPR_Microgenomates_OP11__Levybacteria-GWA1_OP11_37_16:0.009002863)100:0.21602876,(Bacteria_CP-OP11_bacterium_SCGC_AAA011-M05_DUSEL_001_196:0.1690448,(Bacteria_CPR_Microgenomates_OP11__Levybacteria-Microgenomates_bacterium_SCGC_AAA011:0.19471529,(Bacteria_CPR_Microgenomates_OP11__Levybacteria-GWA2_OP11_nov_40_8:0.102189235,(Bacteria_CPR_Microgenomates_OP11__Levybacteria-GWA1_OP11_39_32_plus:0.13706182,Bacteria_CPR_Microgenomates_OP11__Levybacteria-GWC1_OP11_40_19:0.07877954)85:0.06381381)82:0.056164853)40:0.033628806)38:0.029192785)98:0.100846685)90:0.055941947)31:0.064110264)24:0.06135695,(((((Bacteria_CPR_Microgenomates_OP11__Pacebacteria-GWB1_OP11_rel_47_8:0.2565629,(Bacteria_CPR_Microgenomates_OP11__Pacebacteria-GWF2_OP11_38_9:1.0000005E-6,Bacteria_CPR_Microgenomates_OP11__Pacebacteria-OP11_3_complete:1.0000005E-6)100:0.21336718)100:0.13626039,(Bacteria_CPR_Microgenomates_OP11_-GWA1_OP11_46_15:0.11345086,Bacteria_CPR_Microgenomates_OP11_-GWF2_OP11_45_18:0.1862356)100:0.1425297)98:0.16056234,((Bacteria_CPR_Microgenomates_OP11_-GWE1_OP11_ACD40_27_47_12:0.28787616,(Bacteria_CPR_Microgenomates_OP11__Beckwithbacteria-GWA2_OP11_43_10:0.17535876,(Bacteria_CPR_Microgenomates_OP11__Beckwithbacteria-GWB1_OP11_47_15:1.0000005E-6,Bacteria_CPR_Microgenomates_OP11__Beckwithbacteria-GWC1_OP11_49_16_complete:1.0000005E-6)100:0.17560734)100:0.18166257)65:0.05522466,(Bacteria_CPR_Microgenomates_OP11__Collierbacteria-Microgenomates_bacterium_SCGC_AAA011:0.15737683,((Bacteria_CPR_Microgenomates_OP11__Collierbacteria-GWE2_OP11_42_48:0.09521038,Bacteria_CPR_Microgenomates_OP11__Collierbacteria-GWD2_OP11_45_10:0.0698718)99:0.045477036,Bacteria_CPR_Microgenomates_OP11__Collierbacteria-GWF2_OP11_44_15:0.08775811)100:0.1289972)100:0.19624229)47:0.020819822)100:0.18202017,((Bacteria_CPR_Microgenomates_OP11__Shapirobacteria-GWE2_OP11_38_30:0.1507636,Bacteria_CPR_Microgenomates_OP11__Shapirobacteria-GWF1_OP11_38_23:0.16366167)100:0.5952589,((((Bacteria_CPR_Microgenomates_OP11__Woesebacteria-GWA1_OP11_40_45_partial:0.16502327,(Bacteria_CPR_Microgenomates_OP11__Woesebacteria-GWA1_OP11_33_30:0.06782506,((Bacteria_CPR_Microgenomates_OP11__Woesebacteria-GWC2_OP11_31_9:1.0000005E-6,Bacteria_CPR_Microgenomates_OP11__Woesebacteria-GWF1_OP11_31_35_complete:1.0000005E-6)100:1.0000005E-6,Bacteria_CPR_Microgenomates_OP11__Woesebacteria-GWF1_OP11_30_23:0.063128665)100:0.09931545)100:0.18634258)61:0.042141844,(Bacteria_CPR_Microgenomates_OP11__Woesebacteria-GWB1_OP11_41_10:0.1946047,(Bacteria_CPR_Microgenomates_OP11__Woesebacteria-GWC2_OP11_40_30:0.1016214,(Bacteria_CPR_Microgenomates_OP11__Woesebacteria-GWA2_OP11_40_7:0.08054996,(Bacteria_CPR_Microgenomates_OP11__Woesebacteria-GWB1_OP11_44_11:0.111922055,Bacteria_CPR_Microgenomates_OP11__Woesebacteria-GWA1_OP11_41_13b:0.1334831)43:0.028762877)74:0.06013312)100:0.14307529)95:0.11483629)91:0.04748389,((Bacteria_CPR_Microgenomates_OP11__Woesebacteria-GWC1_OP11_38_13:0.11185101,Bacteria_CPR_Microgenomates_OP11__Woesebacteria-GWA1_OP11_39_21:0.056737017)100:0.1372472,(Bacteria_CPR_Microgenomates_OP11__Woesebacteria-GWB1_OP11_38_8:0.16481307,(Bacteria_CPR_Microgenomates_OP11__Woesebacteria-GWB1_OP11_38_8b:0.24734816,(Bacteria_CPR_Microgenomates_OP11__Woesebacteria-GWA1_OP11_39_12_plus:0.12631662,Bacteria_CPR_Microgenomates_OP11__Woesebacteria-GWA1_OP11_39_21_plus:0.11150484)100:0.10733543)43:0.03657206)51:0.0331769)57:0.029822465)75:0.07635995,Bacteria_CPR_Microgenomates_OP11__Woesebacteria-GWB1_OP11_43_14:0.36331835)100:0.17313041)9:0.02592376)30:0.055840928,(Bacteria_CPR_Microgenomates_OP11_-GWB1_OP11_44_8:0.35866925,((Bacteria_CPR_Microgenomates_OP11__Amesbacteria-Microgenomates_bacterium_SCGC_AAA011:0.1834103,((Bacteria_CPR_Microgenomates_OP11__Amesbacteria-GWB1_OP11_48_13:0.1470136,Bacteria_CPR_Microgenomates_OP11__Amesbacteria-GWA2_OP11_42_12:0.21763784)56:0.06472793,(Bacteria_CPR_Microgenomates_OP11__Amesbacteria-GWA1_OP11_44_24:0.1300808,Bacteria_CPR_Microgenomates_OP11__Amesbacteria-GWC1_OP11_48_10:0.09449519)98:0.0427836)34:0.047141753)43:0.07648893,Bacteria_CPR_Microgenomates_OP11__Amesbacteria-GWC2_OP11_45_19:0.19556093)100:0.10717804)33:0.0407619)12:0.04704783)30:0.059886742)99:0.15054636,(Bacteria_CPR_WWE3-GWA1_WWE3_46_21_partial:0.32293436,((Bacteria_CPR_WWE3-GWE2_WWE3_43_18:0.0070355707,((Bacteria_CPR_WWE3-GWE1_WWE3_ACD25_44_51:1.0000005E-6,Bacteria_CPR_WWE3-GWB2_WWE3_43_22_part:0.0024130254)44:5.271698E-4,Bacteria_CPR_WWE3-RAAC2_WWE3_complete:1.0000005E-6)51:0.0020169357)100:0.28373244,(Bacteria_CPR_WWE3-GWB1_WWE3_41_6:0.19373192,Bacteria_CPR_WWE3-GWC2_WWE3_44_9:0.2845509)37:0.022648707)75:0.07676106)100:0.3577203)89:0.04350616)83:0.08963306,((Bacteria_CPR_Berkelbacteria_ACD58-gwc2_scaffold_284416:0.34315917,Bacteria_CPR_Berkelbacteria_ACD58_-GWA2_Berkelbacteria_38_9:0.4570952)55:0.08855698,((Bacteria_CPR_Berkelbacteria_ACD58_-GWA2_Berkelbacteria_35_9:0.33202308,Bacteria_CPR_Berkelbacteria_ACD58_-GWE1_Berkelbacteria_39_12_complete:0.3477776)63:0.06940392,(Bacteria_CPR_Berkelbacteria_ACD58-GWB1_scaffold_126238:0.48530143,Bacteria_CPR_Berkelbacteria_ACD58-silva_JN860334:0.31712538)24:0.067532435)57:0.090686016)24:0.026018059)19:0.03535603,((((Bacteria_CPR_Parcubacteria_OD1_-GWA2_OD1_38_13:0.3548941,(Bacteria_CPR_Parcubacteria_OD1_-GWA2_OD1_40_23:0.31923872,(Bacteria_CPR_Parcubacteria_OD1_-GWF2_OD1_45_11:0.2849937,(((Bacteria_CPR_Parcubacteria_OD1__Falkowbacteria-GWF2_OD1_39_8:0.1842074,Bacteria_CPR_Parcubacteria_OD1__Falkowbacteria-GWA2_OD1_39_24:0.14749546)35:0.03609807,(Bacteria_CPR_Parcubacteria_OD1__Falkowbacteria-GWA2_OD1_41_14_partial:0.122628324,(Bacteria_CPR_Parcubacteria_OD1__Falkowbacteria-Parcubacteria_bacterium_SCGC_AAA036:0.21372673,Bacteria_CPR_Parcubacteria_OD1__Falkowbacteria-GWF1_OD1_38_22:0.07819695)66:0.043028798)56:0.03871856)33:0.034248408,Bacteria_CPR_Parcubacteria_OD1__Falkowbacteria-GWF2_OD1_43_32:0.17746049)'100 - Falkowbacteria':0.1289368)24:0.03928272)9:0.016491141)20:0.03737446,(((Bacteria_CPR_Parcubacteria_OD1_-GWF2_OD1_44_17:0.17024897,Bacteria_CPR_Parcubacteria_OD1_-GWC2_OD1_44_22:0.10479688)100:0.18914045,Bacteria_CPR_Parcubacteria_OD1__Kuenenbacteria-GWA2_OD1_42_15:0.35114667)36:0.04367414,(Bacteria_CPR_Parcubacteria_OD1_-GWA2_OD1_nov_53_21:0.37970027,(Bacteria_CPR_Parcubacteria_OD1_-GWA2_OD1_48_9:0.29908204,Bacteria_CPR_Parcubacteria_OD1_-Parcubacteria_bacterium_SCGC_AB:0.40484962)45:0.10664762)2:0.018154629)7:0.045008697)34:0.051286694,(((Bacteria_CPR_Parcubacteria_OD1_-Parcubacteria_bacterium_SCGC_AAA011:0.3688845,(Bacteria_CPR_Parcubacteria_OD1_-GWD2_OD1_43_10:0.27390406,Bacteria_CPR_Parcubacteria_OD1_-GWA2_OD1_46_9:0.26471087)54:0.051008355)44:0.079835944,(Bacteria_CPR_Parcubacteria_OD1_-GWA2_OD1_43_13:0.17160423,Bacteria_CPR_Parcubacteria_OD1_-GWA2_OD1_44_12:0.27657717)80:0.077329665)19:0.054365948,((((Bacteria_CPR_Parcubacteria_OD1__Magasanikbacteria-Parcubacteria_bacterium_SCGC_AAA011:0.17781962,Bacteria_CPR_Parcubacteria_OD1__Magasanikbacteria-GWA2_OD1_56_11:0.14082569)85:0.064404115,((Bacteria_CPR_Parcubacteria_OD1__Magasanikbacteria-GWA2_OD1_37_8:0.15075867,Bacteria_CPR_Parcubacteria_OD1__Magasanikbacteria-GWA2_OD1_nov_53_21:0.1384821)100:0.15007558,(Bacteria_CPR_Parcubacteria_OD1__Magasanikbacteria-GWC2_OD1_37_14:0.122098036,Bacteria_CPR_Parcubacteria_OD1__Magasanikbacteria-GWD2_OD1_43_18:0.20296852)52:0.050953154)55:0.04126249)100:0.12107926,(Bacteria_CPR_Parcubacteria_OD1__Magasanikbacteria-GWC2_OD1_45_8:0.10863458,(Bacteria_CPR_Parcubacteria_OD1__Magasanikbacteria-GWA2_OD1_41_55_partial:0.12744427,Bacteria_CPR_Parcubacteria_OD1__Magasanikbacteria-GWC2_OD1_rel_40_17:0.14172508)93:0.06157642)100:0.12783176)'60 - Magasanikbacteria':0.0652314,((Bacteria_CPR_Parcubacteria_OD1_-GWA2_OD1_47_26:0.40445015,(Bacteria_CPR_Parcubacteria_OD1_-GWC2_OD1_39_14:0.35892332,((Bacteria_CPR_Parcubacteria_OD1__Uhrbacteria-GWE1_OD1_ACD66_39_46:0.35787538,(Bacteria_CPR_Parcubacteria_OD1__Uhrbacteria-GWF2_OD1_46_218:0.11419563,Bacteria_CPR_Parcubacteria_OD1__Uhrbacteria-GWE2_OD1_40_58:0.058461435)84:0.05023862)80:0.06260465,(Bacteria_CPR_Parcubacteria_OD1__Uhrbacteria-GWA2_OD1_53_10:0.18172114,(Bacteria_CPR_Parcubacteria_OD1__Uhrbacteria-GWF2_OD1_44_350:0.13695784,Bacteria_CPR_Parcubacteria_OD1__Uhrbacteria-GWC2_OD1_41_11:0.09226123)99:0.07121099)75:0.033258818)'97 - Uhrbacteria':0.09979229)46:0.058737673)6:0.006745179,Bacteria_OD1_SG8-24:0.22356921)11:0.030737752)24:0.029749269)16:0.018803807)94:0.07270989,((((((Bacteria_CPR_Parcubacteria_OD1-L1_-GWD1_OD1_38_16:0.2866502,Bacteria_CPR_Parcubacteria_OD1-L1_-GWA2_OD1_rel_39_18:0.32403898)87:0.09062844,((((Bacteria_CPR_Parcubacteria_OD1-L1__Azambacteria-GWC2_OD1_45_7_partial:0.14733703,(Bacteria_CPR_Parcubacteria_OD1-L1__Azambacteria-GWF2_OD1_42_22:1.0000005E-6,Bacteria_CPR_Parcubacteria_OD1-L1__Azambacteria-GWB1_OD1_42_72_partial:0.016863158)100:0.14768225)100:0.25722712,Bacteria_CPR_Parcubacteria_OD1-L1__Azambacteria-GWB1_OD1_46_27:0.23554435)62:0.07376923,(((Bacteria_CPR_Parcubacteria_OD1-L1__Giovannonibacteria-GWB1_OD1_47_6:0.24459213,(((Bacteria_CPR_Parcubacteria_OD1-L1__Giovannonibacteria-GWF2_OD1_42_19:0.17214367,Bacteria_CPR_Parcubacteria_OD1-L1__Giovannonibacteria-GWB1_OD1_rel_46_20:0.21900652)46:0.052450724,Bacteria_CPR_Parcubacteria_OD1-L1__Giovannonibacteria-GWB1_OD1_rel43_13:0.25349098)76:0.06308424,(Bacteria_CPR_Parcubacteria_OD1-L1_-GWC2_OD1_42_13:0.2924333,((Bacteria_CPR_Parcubacteria_OD1-L1_-GWF2_OD1_38_76:0.24033453,((Bacteria_CPR_Parcubacteria_OD1-L1_-GWC1_OD1_51_35:1.0000005E-6,Bacteria_CPR_Parcubacteria_OD1-L1_-GWF2_OD1_52_12:1.0000005E-6)100:0.28874013,((((Bacteria_CPR_Parcubacteria_OD1-L1__Adlerbacteria-GWA2_OD1_54_12_contig:0.3450855,(Bacteria_CPR_Parcubacteria_OD1-L1__Kaiserbacteria-GWA2_OD1_52_12:0.1578556,Bacteria_CPR_Parcubacteria_OD1-L1__Kaiserbacteria-GWA2_OD1_49_19_partial:0.066510476)99:0.10000833)80:0.09559287,(Bacteria_CPR_Parcubacteria_OD1-L1_-GWD2_OD1_42_14:0.1842728,Bacteria_CPR_Parcubacteria_OD1-L1_-Parcubacteria_bacterium_SCGC_AAA040:0.32363966)64:0.04964545)95:0.07908346,(Bacteria_CPR_Parcubacteria_OD1-L1__Campbellbacteria-GWC2_OD1_34_28_complete:1.0000005E-6,Bacteria_CPR_Parcubacteria_OD1-L1__Campbellbacteria-GWC2_OD1_35_28:1.0000005E-6)100:0.25034848)57:0.03665711,(((Bacteria_CPR_Parcubacteria_OD1-L1_-GWF2_OD1_42_22:0.19084425,((Bacteria_CPR_Parcubacteria_OD1-L1__Nomurabacteria-GWD1_OD1_44_10_partial:0.015137158,Bacteria_CPR_Parcubacteria_OD1-L1__Nomurabacteria-GWC2_OD1_42_20:0.035566352)100:0.19180025,((Bacteria_CPR_Parcubacteria_OD1-L1__Nomurabacteria-RAAC4_OD1:0.06630934,Bacteria_CPR_Parcubacteria_OD1-L1__Nomurabacteria-GWF2_OD1_36_19:0.03863512)100:0.13139114,(Bacteria_CPR_Parcubacteria_OD1-L1__Nomurabacteria-GWD2_OD1_39_12:0.062238224,(((Bacteria_CPR_Parcubacteria_OD1-L1__Nomurabacteria-GWB1_OD1_35_20:0.02907283,Bacteria_CPR_Parcubacteria_OD1-L1__Nomurabacteria-GWA1_OD1_36_15:0.013237882)42:0.010497819,Bacteria_CPR_Parcubacteria_OD1-L1__Nomurabacteria-GWE1_OD1_32_28:0.05715412)48:0.016771086,Bacteria_CPR_Parcubacteria_OD1-L1__Nomurabacteria-Parcubacteria_bacterium_SCGC_AAA011:0.0572602)99:0.047407474)98:0.06394924)100:0.07930723)50:0.026238997)34:0.021400752,(Bacteria_CPR_Parcubacteria_OD1-L1_-GWC1_OD1-like_39_12:0.091934584,Bacteria_CPR_Parcubacteria_OD1-L1_-GWA2_OD1_40_14:0.18003546)100:0.102990426)60:0.041047372,((Bacteria_CPR_Parcubacteria_OD1-L1_-GWA2_OD1_like_47_16:0.083947584,(Bacteria_CPR_Parcubacteria_OD1-L1_-GWF2_OD1_50_9_plus:0.014692582,Bacteria_CPR_Parcubacteria_OD1-L1_-GWA2_OD1_47_64:0.11356288)100:0.16888767)100:0.12334062,(Bacteria_CPR_Parcubacteria_OD1-L1_-GWC1_OD1_40_13:0.11124856,gi_666669173_dbj_AB930837.1_:0.20160916)65:0.04327357)64:0.03478941)51:0.041196436)28:0.029184202)49:0.047497887)90:0.07104831,Bacteria_CPR_Parcubacteria_OD1-L1_-GWC2_OD1_40_31:0.25107157)99:0.11921969)80:0.06716987)31:0.031060265)93:0.10217827,(Bacteria_CPR_Parcubacteria_OD1-L1_-GWA1_OD1_48_11_plus:0.2696507,(((Bacteria_CPR_Parcubacteria_OD1-L1_-GWC1_OD1_rel_45_9:0.20261648,Bacteria_CPR_Parcubacteria_OD1-L1_-GWA2_OD1_46_7_partial:0.26524422)100:0.3080957,(((Bacteria_CPR_Parcubacteria_OD1-L1_-GWA1_OD1_59_11:0.11408704,Bacteria_CPR_Parcubacteria_OD1-L1_-GWC1_OD1_50_9:0.17737341)100:0.10287917,(Bacteria_CPR_Parcubacteria_OD1-L1_-GWB1_OD1_45_9:0.15029888,Bacteria_CPR_Parcubacteria_OD1-L1_-GWA1_OD1_60_11_partial:0.17444736)57:0.032113478)100:0.08146153,(((Bacteria_CPR_Parcubacteria_OD1-L1__Wolfebacteria-GWE2_OD1_ACD81_44_13:0.016542738,(Bacteria_CPR_Parcubacteria_OD1-L1__Wolfebacteria-GWB2_OD1_ACD81_rel_46_69:1.0000005E-6,Bacteria_CPR_Parcubacteria_OD1-L1__Wolfebacteria-GWB1_SUB10_OD1_complete:1.0000005E-6)100:0.030459516)100:0.28209308,Bacteria_CPR_Parcubacteria_OD1-L1_-GWA1_OD1_47_11:0.29873616)38:0.051759213,(Bacteria_CPR_Parcubacteria_OD1-L1__Wolfebacteria-GWC1_OD1_rel_43_10:0.3747741,(Bacteria_CPR_Parcubacteria_OD1-L1__Wolfebacteria-GWC1_OD1_37_10:0.20232746,Bacteria_CPR_Parcubacteria_OD1-L1__Wolfebacteria-GWA2_OD1_rel_E2_38_254_42_10:0.11226466)100:0.12546822)75:0.061234966)44:0.04472333)25:0.024937209)1:0.011634563,((Bacteria_CPR_Parcubacteria_OD1-L1__Jorgensenbacteria-GWB1_OD1_50_10:0.1799745,Bacteria_CPR_Parcubacteria_OD1-L1__Jorgensenbacteria-GWB1_OD1_42_17:0.17638773)99:0.07960288,(Bacteria_CPR_Parcubacteria_OD1-L1__Jorgensenbacteria-GWA1_OD1_48_11:0.18466784,((((Bacteria_CPR_Parcubacteria_OD1-L1__Yanofskybacteria-GWA2_OD1_41_22_partial:0.056427874,(Bacteria_CPR_Parcubacteria_OD1-L1__Yanofskybacteria-GWF2_OD1_43_596:0.10802616,Bacteria_CPR_Parcubacteria_OD1-L1__Yanofskybacteria-GWC1_OD1_48_11:0.12092532)100:0.1446702)100:0.25121626,Bacteria_CPR_Parcubacteria_OD1-L1__Jorgensenbacteria-GWF2_OD1_41_8_partial:1.0000005E-6)100:0.17514713,Bacteria_CPR_Parcubacteria_OD1-L1__Jorgensenbacteria-GWA2_OD1_45_13:0.03620747)100:0.086429074,Bacteria_CPR_Parcubacteria_OD1-L1__Jorgensenbacteria-GWA2_OD1_45_9:0.22135682)60:0.051062584)49:0.06412388)76:0.056239646)9:0.028798314)84:0.087106764)16:0.039610658,((Bacteria_CP-OP11_bacterium_SCGC_AAA010-E09_DUSEL_001_100:1.0000005E-6,Bacteria_CPR_Parcubacteria_OD1-L1_-Parcubacteria_bacterium_SCGC_AAA010:1.0000005E-6)100:0.29248142,(Bacteria_CPR_Parcubacteria_OD1-L1_-GWA2_OD1_rel_42_14:0.07947881,Bacteria_CPR_Parcubacteria_OD1-L1_-GWA2_OD1_47_10:0.10840658)100:0.36495972)56:0.08446304)23:0.018324122)21:0.05100568,((Bacteria_CPR_Parcubacteria_OD1-L1_-GWF2_OD1_38_8:0.47268388,Bacteria_CPR_Parcubacteria_OD1-L1_-GWC1_OD1_43_12:0.28800297)69:0.09546722,Bacteria_CPR_Parcubacteria_OD1-L1_-Parcubacteria_bacterium_SCGC_AAA011:0.25689992)32:0.037164945)44:0.037906144)23:0.025588546,((Bacteria_CPR_Parcubacteria_OD1-L1_-GWC1_OD1_48_11:0.3438645,(Bacteria_CPR_Parcubacteria_OD1-L1_-Parcubacteria_bacterium_SCGC_AAA255:0.23236382,Bacteria_OD1_DG-74-3:0.19768627)78:0.116678655)72:0.083835304,Bacteria_CPR_Parcubacteria_OD1-L1_-GWC2_OD1_32_10:0.34712744)99:0.15191776)41:0.024595754,Bacteria_CPR_Parcubacteria_OD1-L1_-GWB1_OD1_40_14:0.41888943)'97 - OD1-L1':0.060162827,(gwa2_scaffold_3538:1.0000005E-6,Bacteria_CPR_Parcubacteria_OD1_-GWA2_OD1_rel_38_13:1.0000005E-6)'100 - Parcunitrobacteria':0.4368944)59:0.042259682,(Bacteria_CPR_Parcubacteria_OD1__Moranbacteria_OD1-i_-GWC1_OD1-i_45_18:0.24901639,((Bacteria_CPR_Parcubacteria_OD1__Moranbacteria_OD1-i_-GWE1_OD1-i_ACD11_lin_49_15:0.029092936,Bacteria_CPR_Parcubacteria_OD1__Moranbacteria_OD1-i_-GWC2_OD1-i_45_10:0.06730376)100:0.101808764,(Bacteria_CPR_Parcubacteria_OD1__Moranbacteria_OD1-i_-GWE1_OD1-i_37_24:0.06107982,Bacteria_CP-OD1_ALUMROCK_MS4_OD1_33_19:0.1617431)98:0.056021143)100:0.11347847)'100 - Moranbacteria':0.1508044)98:0.06688604)'100 - Parcubacteria (OD1)':0.13525671)39:0.0561463)32:0.029847577)'74 - CPR':0.16014409)18:0.03441512)4:0.03242933)2:0.03797629)0:0.034227114)0:0.014360667)0:0.04787946)0:0.035622373)0:0.022458896)0:0.028194748)0:0.027540093)0:0.021857705)0:0.049278427)0:0.0464743)4:0.041638017)21:0.05421019)44:0.04315866)39:0.035559107)31:0.060589604)29:0.04757934)15:0.055932976)100:0.92731726,((Archaea_Aigarchaeota_candidate_division_pSL4_archaeon_SCGC_AAA471-B22_Combined_Assembly_pSL4_1__pSL4:0.3016792,(Archaea_Crenarchaeota_Thermoprotei_Desulfurococcales_Site_04_Desulfuro:0.11811308,Archaea_Crenarchaeota_Thermoprotei_Desulfurococcales_Pyrodictiaceae_Pyrolobus_fumarii_1A__DSM_11204:0.0898394)100:0.14652462)96:0.11382473,(Archaea_Thaumarchaeota_unclassified_Thaumarchaeota_Marine_Group_I_Marine_Group_I_thaumarchaeote_sp._SCGC_AAA008-P02:0.63256836,(Archaea_Euryarchaeota_Methanobacteria_Methanobacteriales_Methanobacteriaceae_Methanothermobacter_thermautotrophicus_Delta_H:0.30697605,((Archaea_DPANN_Pacearchaeota_AR6_gwa2_scaffold_2785:0.5713097,(Archaea_DPANN_Woesearchaeota_gwa2_scaffold_3179:0.3347266,Archaea_DPANN_Woesearchaeota_AR15_gwa2_scaffold_75:0.2470738)100:0.1943513)100:0.31587008,(Archaea_Euryarchaeota_Thermoplasmata_Thermoplasmatales_Picrophilaceae_Picrophilus_torridus_DSM_9790:0.5590535,Archaea_DPANN_Aenigmarchaeota_16ft_scaffold_553:0.639724)76:0.10567923)37:0.12732273)53:0.15967001)37:0.119449474)100:0.008113012);
