# Supplementary material for: Unusual respiratory capacity and nitrogen metabolism in a Parcubacterium (OD1) of the Candidate Phyla Radiation
Source: Sci Rep. 2017 Jan 9;7:40101. doi: 10.1038/srep40101 (PMC5220378; doi:10.1038/srep40101)
Supplement: Supplementary Dataset 2 [file srep40101-s2.txt]

((ACAD10_11_gi_78222735_YP_384482_like_Geobacter_metallireducens_GS_15:0.8380709999999998,(ACAD10_11_gi_499641867_WP_011322601_Natronomonas_pharaonis:0.8202799999999999,(ACAD10_11_gi_499884624_WP_011565358_Rubrobacter_xylanophilus:0.13412000000000002,ACAD10_11_gi_48976061_NP_079523_family_member_10_isoform_b_Homo_sapiens:0.4506810000000001):0.527973):0.4074909999999998):0.2108340000000002,(((VLACD_ACAD9_gi_499663776_WP_011344510_Carboxydothermus_hydrogenoformans:0.20516400000000035,(VLACD_ACAD9_gi_446338423_WP_000416278_MULTISPECIES_Bacillus_cereus_group:0.22820299999999993,VLACD_ACAD9_gi_446338174_WP_000416029_Bacillus_cereus:0.4934320000000001):0.13645700000000027):0.3058839999999998,(VLACD_ACAD9_gi_32469596_Q9H8451_ACAD9_HUMAN_:0.28299300000000005,(VLACD_ACAD9_gi_1703068_P497481_ACADV_HUMAN_VLCAD_:0.278597,VLACD_ACAD9_gi_71985184_NP_001022062_Caenorhabditis_elegans:0.42176000000000013):0.20991500000000007):0.35368299999999997):0.29910900000000007,(((MCAD_gi_17570075_NP_510789_Caenorhabditis_elegans:0.270567,MCAD_gi_17569725_NP_510788_family_member_acdh_10_Caenorhabditis_elegans:0.26518200000000003):0.08198900000000009,(MCAD_gi_113017_sp_P113101_ACADM_HUMAN_RecName_Full_Medium_chain_MCAD:0.17033600000000004,MCAD_gi_71653384_XP_815330_Trypanosoma_cruzi_strain_CL_Brener:0.407459):0.060510000000000064):0.603831,((IBD_gi_52841104_YP_094903_Legionella_pneumophila_subsp_pneumophila_str_Philadelphia_1:0.32591499999999995,(IBD_gi_499634647_WP_011315381_Nitrobacter_winogradskyi:0.33976000000000006,(IBD_gi_66805817_XP_636630_Dictyostelium_discoideum_AX4:0.2254719999999999,(IBD_gi_26006699_sp_Q9UKU71_ACAD8_HUMAN:0.21234299999999995,IBD_gi_17533517_NP_493832_Caenorhabditis_elegans:0.47067900000000007):0.10571700000000006):0.15342800000000012):0.06279699999999999):0.5213740000000002,(((LCAD_gi_17505929_NP_491942_Caenorhabditis_elegans:1.0945640000000003,(LCAD_gi_106892942_ZP_01360090_like_Roseiflexus_sp_RS_1:0.3855439999999999,LCAD_gi_223590148_sp_P283302_ACADL_HUMAN_RecName_Full_Long_chain_acyl_CoA_dehydrogenase:0.522232):0.3604130000000003):0.31067599999999995,((IVD_gi_499491350_WP_011177990_isovaleryl_CoA_dehydrogenase_Picrophilus_torridus:0.2544360000000001,IVD_gi_499203117_WP_010900657_isovaleryl_CoA_dehydrogenase_Thermoplasma_acidophilum:0.37062799999999996):0.5110700000000001,(IVD_gi_66814650_XP_641504_isovaleryl_CoA_dehydrogenase_mitochondrial_Dictyostelium_discoideum_AX4:0.21029300000000006,(IVD_gi_78224480_YP_386227_isovaleryl_CoA_dehydrogenase_Geobacter_metallireducens_GS_15:0.14851400000000003,(IVD_gi_159185757_NP_3571322_Agrobacterium_fabrum_str_C58:0.255236,IVD_gi_52842051_YP_095850_Legionella_pneumophila:0.15865700000000005):0.0507709999999999):0.04392900000000011):0.26329):0.24295200000000028):0.12112199999999973,((Parcunitrobacteria_gwa2_scaffold_3346_15:0.799134,(SBCAD_gi_50550801_XP_502873_YALI0D15708p_Yarrowia_lipolytica_CLIB122:0.28515,('SBCAD_gi_66811156_XP_639286_acyl_Coenzyme_A_dehydrogenase_short/branched_chain_Dictyostelium_discoideum_AX4':0.36958899999999995,(SBCAD_gi_71424988_XP_812975_Trypanosoma_cruzi_strain_CL_Brener:0.45441,('SBCAD_gi_4501859_NP_001600_short/branched_chain_mitochondrial_precursor_Homo_sapiens':0.28402700000000003,(SBCAD_gi_71990804_NP_4918862_Caenorhabditis_elegans:0.249919,SBCAD_gi_71982178_NP_4950662_Caenorhabditis_elegans:0.5019750000000001):0.18327000000000004):0.07481800000000005):0.041910000000000114):0.04085300000000003):0.34447000000000005):0.11931700000000012,(((SCAD_gi_826310489_XP_012505683_short_chain_mitochondrial_Propithecus_coquereli:0.009104999999999919,SCAD_gi_830007227_XP_012612132_short_chain_mitochondrial_Microcebus_murinus:0.029231999999999925):0.004598000000000102,(SCAD_gi_403281503_XP_003932225_short_chain_mitochondrial_Saimiri_boliviensis_boliviensis:0.02274799999999999,(SCAD_gi_19684166_gb_AAH25963_Homo_sapiens:0.005330999999999975,SCAD_gi_795278504_XP_011819853_short_chain_mitochondrial_isoform_X1_Mandrillus_leucophaeus:0.010717000000000088):0.009838999999999931):0.017163999999999957):0.5184639999999998,(Parcunitrobacteria_gwa2_scaffold_3346_13:0.850687,(((GCD_gi_52842786_YP_096585_Legionella_pneumophila_subsp_pneumophila_str_Philadelphia_1:0.331604,(UNK_gi_951156098_WP_057636242_Stenotrophomonas_ginsengisoli:0.02851300000000001,UNK_gi_951189624_WP_057667135_Stenotrophomonas_koreensis:0.010682999999999998):0.358935):0.10267899999999996,((GCD_gi_2492631_sp_Q929471_GCDH_HUMAN_RecName_Full_GCD_:0.22561199999999992,GCD_gi_66810674_XP_639044_Dictyostelium_discoideum_AX4:0.22711400000000004):0.052186000000000066,(GCD_gi_249263sp_Q207721_GCDH_CAEEL_RecName_Full_Probable_GCD_:0.300894,(GCD_gi_499633201_WP_011313935_Nitrobacter_winogradskyi:0.11214999999999997,GCD_gi_15890565_NP_356237_Agrobacterium_fabrum_str_C58:0.15043300000000004):0.11752300000000004):0.04773099999999997):0.3537760000000001):0.03845199999999993,((GCD_gi_499180951_WP_010878491_Archaeoglobus_fulgidus:0.3721479999999999,(GCD_gi_499884594_WP_011565328_Rubrobacter_xylanophilus:0.478464,((GCD_gi_499882635_WP_011563369_Rubrobacter_xylanophilus:0.21605699999999994,GCD_gi_499884287_WP_011565021_Rubrobacter_xylanophilus:0.2730110000000001):0.11999099999999996,(GCD_gi_83816200_YP_444269_Salinibacter_ruber_DSM_13855:0.8475330000000001,GCD_gi_66820660_XP_643912_hypothetical_protein_DDB_G0274585_Dictyostelium_discoideum_AX4:0.8986349999999999):0.103302):0.15736700000000003):0.316384):0.13669200000000004,((UNK_gi_493985655_WP_006928486_Caldithrix_abyssi:0.34006500000000006,UNK_gi_374856488_dbj_BAL59342_Candidatus_Acetothermus_autotrophicum:0.338981):0.06105800000000006,((UNK_gi_500001114_WP_011681832_Candidatus_Solibacter_usitatus:0.30788100000000007,UNK_gi_495186152_WP_007910942_Ktedonobacter_racemifer:0.2835699999999999):0.06922699999999993,(UNK_gi_95235202gb_KRT73782_Deltaproteobacteria_bacterium_CSP1_8:0.29327499999999995,(GCD_gi_78223282_YP_385029_like_Geobacter_metallireducens_GS_15:0.2700880000000001,(GCD_gi_499642292_WP_011323026_Natronomonas_pharaonis:0.337253,GCD_gi_83816198_YP_445243_domain_containing_protein_Salinibacter_ruber_DSM_13855:0.33915300000000004):0.10958000000000001):0.043852):0.036580999999999975):0.05632499999999996):0.04297799999999996):0.03699000000000008):0.134679):0.5605419999999999):0.036729000000000234):0.06491699999999989):0.046826000000000256):0.05716499999999991):0.07696199999999997):0.21083499999999988);
