# Supplementary material for: Unusual respiratory capacity and nitrogen metabolism in a Parcubacterium (OD1) of the Candidate Phyla Radiation
Source: Sci Rep. 2017 Jan 9;7:40101. doi: 10.1038/srep40101 (PMC5220378; doi:10.1038/srep40101)
Supplement: Supplementary Dataset 3 [file srep40101-s3.txt]

((gi_818674542_gb_KKT20322_Candidatus_Peregrinibacteria_bacterium_GW2011_GWA2_43_8:0.565729,(gwe1_scaffold_2287_4_GWE1_WS6_34_7:1.06065,((gwe1_scaffold_1952_2_GWE1_OP11_ACD61_46_18:0.49433400000000005,gwa1_scaffold_132_18_GWA1_OP11_46_10_:0.63971):0.1907509999999999,(gwc1_scaffold_1769_1_iGWC1_OP11_37_12b:0.24055899999999997,'gwd2_scaffold_1625_9_GWD2_OP11_40_19_species=GWD2_OP11_40_19':0.210248):0.350735):0.19733400000000012):0.16837199999999997):0.06312099999999998,(((('gi_931396867_gb_KPJ85921.1|_Parcubacteria_bacterium_SG8_24':0.4156949999999999,(gi_818532712_gb_KKR84999_Candidatus_Uhrbacteria_bacterium_GW2011_GWA2_41_10:0.24886700000000006,gi_818726783_gb_KKT70309_Candidatus_Uhrbacteria_bacterium_GW2011_GWF2_44_350:0.263486):0.23288399999999998):0.06215499999999996,(((gi_818881949_gb_KKW17546_Candidatus_Magasanikbacteria_bacterium_GW2011_GWA2_50_22:0.0,gi_818771934_gb_KKU13131_Parcubacteria_group_bacterium_GW2011_GWC2_45_7:0.0):0.36687499999999995,(gi_818766540_gb_KKU08109_Candidatus_Magasanikbacteria_bacterium_GW2011_GWA2_45_39:0.291404,gi_818494405_gb_KKR48614_Candidatus_Magasanikbacteria_bacterium_GW2011_GWC2_40_17:0.22712399999999988):0.09337000000000006):0.04457499999999992,(gi_818786759_gb_KKU27258_Candidatus_Magasanikbacteria_bacterium_GW2011_GWA2_46_17:0.317631,(gi_818345049_gb_KKQ26962_Candidatus_Magasanikbacteria_bacterium_GW2011_GWC2_37_14:0.18786000000000003,(gi_818909474_gb_KKW42759_Candidatus_Magasanikbacteria_bacterium_GW2011_GWA2_56_11:0.196345,gi_818603927_gb_KKS53010_Candidatus_Magasanikbacteria_bacterium_GW2011_GWC2_42_27:0.24834999999999996):0.033213999999999966):0.12261299999999997):0.08042099999999996):0.02637299999999998):0.06842300000000012,((gi_818590852_gb_KKS40460_Candidatus_Kuenenbacteria_bacterium_GW2011_GWA2_42_15:0.3899489999999999,gi_818864626_gb_KKW01230_Parcubacteria_group_bacterium_GW2011_GWA2_48_9:0.4125159999999999):0.0491950000000001,((gi_818752211_gb_KKT94365_Parcubacteria_group_bacterium_GW2011_GWF2_45_11:0.0,gi_818658893_gb_KKT05298_Parcubacteria_group_bacterium_GW2011_GWA2_43_17:0.0):0.3486170000000002,(gi_818690512_gb_KKT35552_Parcubacteria_group_bacterium_GW2011_GWA2_44_12:0.481681,(gi_818308067_gb_KKP92052_Parcubacteria_group_bacterium_GW2011_GWA2_36_10:0.40416299999999994,(gi_818456488_gb_KKR13317_Candidatus_Falkowbacteria_bacterium_GW2011_GWA2_39_24:0.32445500000000005,(gi_818667713_gb_KKT13850_Candidatus_Falkowbacteria_bacterium_GW2011_GWF2_43_32:0.264645,((gi_818382450_gb_KKQ62045_Parcubacteria_group_bacterium_GW2011_GWE2_38_18:0.017096,gi_818465275_gb_KKR21649_Parcubacteria_group_bacterium_GW2011_GWE2_39_37:0.013464000000000031):0.17910899999999996,(gi_818374778_gb_KKQ54797_Candidatus_Falkowbacteria_bacterium_GW2011_GWF2_38_1205:0.24321499999999996,gi_818584128_gb_KKS33976_Parcubacteria_group_bacterium_GW2011_GWC2_42_12:0.16898899999999994):0.02373499999999995):0.029453000000000062):0.03367700000000007):0.11800799999999989):0.029400000000000093):0.030526000000000053):0.04083799999999993):0.029795000000000016):0.11948000000000003,(((gi_818489750_gb_KKR44188_Candidatus_Moranbacteria_bacterium_GW2011_GWC2_40_12:0.0,gi_818687695_gb_KKT32867_Candidatus_Moranbacteria_bacterium_GW2011_GWF2_44_10:0.0):0.2779369999999999,((gi_818463634_gb_KKR20076_Candidatus_Moranbacteria_bacterium_GW2011_GWA2_39_41:0.171354,(gi_818331029_gb_KKQ13592_Candidatus_Moranbacteria_bacterium_GW2011_GWF1_36_78:0.07104500000000002,gi_818295217_gb_KKP80186_Candidatus_Moranbacteria_bacterium_GW2011_GWF2_35_39:0.09086300000000003):0.10107900000000003):0.09651999999999994,(((gi_818306223_gb_KKP90296_Parcubacteria_group_bacterium_GW2011_GWC1_36_108:0.0,gi_818358263_gb_KKQ39277_Candidatus_Moranbacteria_bacterium_GW2011_GWC2_37_73:0.0):0.16013199999999994,(gi_818813665_gb_KKU52821_Candidatus_Moranbacteria_bacterium_GW2011_GWE2_47_10:0.01653300000000002,gi_818752622_gb_KKT94757_Parcubacteria_group_bacterium_GW2011_GWC1_45_14:0.03201100000000001):0.13516399999999995):0.06929200000000013,((gi_818285569_gb_KKP70903_Candidatus_Moranbacteria_bacterium_GW2011_GWE2_35_2-:0.0,gi_818340540_gb_KKQ22581_Candidatus_Moranbacteria_bacterium_GW2011_GWF2_37_11:0.0):0.18457500000000004,(gi_818283722_gb_KKP69122_Candidatus_Moranbacteria_bacterium_GW2011_GWE1_35_17:0.05282399999999998,(gi_818273089_gb_KKP59051_Candidatus_Moranbacteria_bacterium_GW2011_GWF1_34_10:0.0,gi_818279507_gb_KKP65161_Candidatus_Moranbacteria_bacterium_GW2011_GWF2_34_56:0.0032480000000000286):0.02404700000000004):0.294778):0.04026800000000008):0.07581299999999991):0.11080000000000001):0.11144200000000004,(PARCUNITROBACERIA_KKQ57772:0.504977,(((gi_818537076_gb_KKR89203_Candidatus_Wolfebacteria_bacterium_GW2011_GWB1_41_12:0.34807200000000005,(gi_818854369_gb_KKU91603_Candidatus_Jorgensenbacteria_bacterium_GW2011_GWA1_48_11:0.3861089999999999,(gi_818749738_gb_KKT91966_Candidatus_Jorgensenbacteria_bacterium_GW2011_GWA2_45_13:0.25976200000000005,gi_818774582_gb_KKU15623_Candidatus_Jorgensenbacteria_bacterium_GW2011_GWA2_45_9:0.3152539999999999):0.10726500000000005):0.11970199999999998):0.23824800000000002,((gi_818779981_gb_KKU20738_Candidatus_Azambacteria_bacterium_GW2011_GWC1_46_13:0.0,gi_818795247_gb_KKU35401_Candidatus_Azambacteria_bacterium_GW2011_GWB1_46_27:0.008137999999999979):0.379827,(gi_818533343_gb_KKR85612_Candidatus_Azambacteria_bacterium_GW2011_GWF1_41_10:0.181168,(gi_818762722_gb_KKU04487_Candidatus_Giovannonibacteria_bacterium_GW2011_GWA2_45_21:0.0,gi_818576268_gb_KKS26474_Candidatus_Yanofskybacteria_bacterium_GW2011_GWC2_41_9:0.0016279999999999628):0.156725):0.316384):0.06349199999999999):0.07636399999999999,((gi_818436769_gb_KKR02953_Parcubacteria_group_bacterium_GW2011_GWF2_39_13b:0.389305,(gi_818576334_gb_KKS26538_Parcubacteria_group_bacterium_GW2011_GWA2_42_11:0.19094900000000004,gi_818680681_gb_KKT26168_Parcubacteria_group_bacterium_GW2011_GWA2_43_9b:0.17179699999999998):0.20670199999999994):0.1473230000000001,((gi_818848884_gb_KKU86419_Parcubacteria_group_bacterium_GW2011_GWA2_47_9:0.410208,gi_818340682_gb_KKQ22720_Parcubacteria_group_bacterium_GW2011_GWA2_37_10:0.38151599999999997):0.23560599999999998,((gi_818453034_gb_KKR09956_Parcubacteria_group_bacterium_GW2011_GWA2_39_18:0.539734,gi_818314978_gb_KKP98627_Parcubacteria_group_bacterium_GW2011_GWC2_36_17:0.39788899999999994):0.07114799999999999,(((gi_818682623_gb_KKT28026_Candidatus_Yanofskybacteria_bacterium_GW2011_GWA2_44_10:0.155848,gi_818436339_gb_KKR02566_Candidatus_Yanofskybacteria_bacterium_GW2011_GWA1_39_13:0.11529699999999998):0.059952000000000005,(gi_818481371_gb_KKR36247_Candidatus_Yanofskybacteria_bacterium_GW2011_GWE1_40_10:0.184581,(gi_818467407_gb_KKR23629_Candidatus_Yanofskybacteria_bacterium_GW2011_GWD2_39_48:0.009271999999999947,gi_818451582_gb_KKR08627_Candidatus_Yanofskybacteria_bacterium_GW2011_GWD1_39_16:0.007763999999999993):0.10012699999999997):0.042188):0.38119100000000006,((gi_818695704_gb_KKT40551_Candidatus_Giovannonibacteria_bacterium_GW2011_GWA2_44_13b:0.38963000000000003,(gi_818599582_gb_KKS48795_Candidatus_Giovannonibacteria_bacterium_GW2011_GWF2_42_19:0.38736100000000007,(gi_818563813_gb_KKS14688_Parcubacteria_group_bacterium_GW2011_GWB1_41_6:0.39311600000000013,gi_818523032_gb_KKR75787_Parcubacteria_group_bacterium_GW2011_GWE2_40_8:0.485178):0.09391300000000002):0.05568899999999999):0.11943300000000001,(gi_818831874_gb_KKU70374_Parcubacteria_group_bacterium_GW2011_GWA2_47_21:0.37326799999999993,(gi_818886927_gb_KKW22059_Parcubacteria_group_bacterium_GW2011_GWA1_51_12:0.3540960000000001,(gi_818811499_gb_KKU50752_Parcubacteria_group_bacterium_GW2011_GWA2_47_10:0.22408300000000003,gi_818586973_gb_KKS36720_Parcubacteria_group_bacterium_GW2011_GWA2_42_14:0.23099400000000003):0.09135000000000004):0.04047999999999996):0.084341):0.09571400000000008):0.03773099999999996):0.023789999999999978):0.04680400000000007):0.02582299999999993):0.030855000000000077):0.07590699999999995):0.0632060000000001):0.0631219999999999);
