# Supplementary material for: Unusual respiratory capacity and nitrogen metabolism in a Parcubacterium (OD1) of the Candidate Phyla Radiation
Source: Sci Rep. 2017 Jan 9;7:40101. doi: 10.1038/srep40101 (PMC5220378; doi:10.1038/srep40101)
Supplement: Supplementary Tables [file srep40101-s4.xls]

## Sheet: Table_S1
Table S1. Parcunitrobacteria proteins with predicted functions in respiratory pathways presented in Figure 3 with Best Blast hit in NCBI.
Scaffold ID	Primary annotation	Best % ID	Primary annotation in NCBI
	Beta-Oxidation of Fatty acids
GWA2_OD1-rel_38_13_curated_scaffold_6_9	Short chain enoyl-CoA hydratase	0.38	enoyl-CoA hydratase Bacillus cereus; WP_002138524
GWA2_OD1-rel_38_13_curated_scaffold_6_10	3-hydroxybutyryl-CoA dehydrogenase	0.45	3-hydroxybutyryl-CoA dehydrogenase Sedimenticola thiotaurini; WP_046858342
GWA2_OD1-rel_38_13_curated_scaffold_6_14	acyl-CoA dehydrogenase/Glutaryl-CoA dehydrogenase	0.41	glutaryl-CoA dehydrogenase Candidatus Acetothermus autotrophicum; BAL59342
GWA2_OD1-rel_38_13_curated_scaffold_6_16	acdA; acyl-CoA dehydrogenase (EC:1.3.99.3)	0.46	acyl-CoA dehydrogenase Bacillus sp. FJAT-27445; WP_059171818
GWA2_OD1-rel_38_13_curated_scaffold_6_18	Acetyl-CoA acetyltransferase	0.69	hypothetical protein AMJ92_06550 candidate division Zixibacteria bacterium SM23_81; KPL18721
GWA2_OD1-rel_38_13_curated_scaffold_6_27	3-ketoacyl-CoA thiolase	0.46	acetyl-CoA acetyltransferase Chlorobi bacterium NICIL-2; KXB97630
GWA2_OD1-rel_38_13_curated_scaffold_6_19	Acetyl-CoA synthetase (Acs-4)	0.54	acyl-CoA synthetase/AMP-acid ligase Thermoplasmatales archaeon SCGC AB-539-N05; EMR73566
GWA2_OD1-rel_38_13_curated_scaffold_6_20	Enoyl-CoA hydratase/isomerase	0.35	enoyl-CoA hydratase/isomerase uncultured Cytophagia bacterium; CBL88153
GWA2_OD1-rel_38_13_curated_scaffold_6_25	Electron transfer flavoprotein alpha/beta-subunit	0.39	Electron transfer flavoprotein subunit beta Aneurinibacillus soli; BAU26932
GWA2_OD1-rel_38_13_curated_scaffold_6_26	Electron transfer flavoprotein alpha/beta-subunit	0.46	electron transfer flavoprotein subunit alpha Desulfotomaculum kuznetsovii; WP_013821472
GWA2_OD1-rel_38_13_curated_scaffold_6_28	Electron transfer flavoprotein-associated cytochrome b and CCG domain pair iron-sulfur cluster-binding oxidoreductase	0.39	Fe-S oxidoreductase Candidatus Chrysopegis kryptomonas; CUT00502
	TCA Cycle
	FUMARATE HYDRATASE
GWA2_OD1-rel_38_13_curated_scaffold_1_103	Fe-S type, tartrate/fumarate subfamily hydro-lyase subunit beta	0.57	fumarate hydratase subunit alpha Thermosulfidibacter takaii ABI70S6; BAT71585
GWA2_OD1-rel_38_13_curated_scaffold_1_104	Fe-S type, tartrate/fumarate subfamily hydro-lyase subunit alpha	0.61	hypothetical protein Brevibacillus massiliensis ;WP_019121673
	SUCCINATE DH/FUMARATE RED
GWA2_OD1-rel_38_13_curated_scaffold_1_105	Succinate dehydrogenase/fumarate reductase, Fe-S protein subunit	0.41	fumarate reductase Peptococcaceae bacterium BRH_c4b; KJS15586
GWA2_OD1-rel_38_13_curated_scaffold_1_106	Succinate dehydrogenase or fumarate reductase, flavoprotein subunit	0.48	fumarate reductase flavoprotein subunit Desulfotomaculum gibsoniae; WP_006523819
GWA2_OD1-rel_38_13_curated_scaffold_1_107	Fumarate reductase respiratory complex	0.26	fumarate reductase Desulfonatronum lacustre; WP_028571358
	Putative CITRATE SYNTHASE
GWA2_OD1-rel_38_13_curated_scaffold_6_13	2-methylcitrate synthase/citrate synthase II	0.46	citrate synthase Nitrospira sp. SCGC AG-212-E16; OAI49870
	OFOR/OORA
GWA2_OD1-rel_38_13_curated_scaffold_1_67	2-oxoglutarate oxidoreductase, alpha subunit	0.58	2-oxoglutarate ferredoxin oxidoreductase subunit alpha Acetothermia bacterium 64_32; KUK27543
GWA2_OD1-rel_38_13_curated_scaffold_1_66	2-oxoglutarate synthase beta subunit	0.57	MFS transporter Heliobacterium modesticaldum; WP_012281574
GWA2_OD1-rel_38_13_curated_scaffold_1_65	2-oxoacid:acceptor oxidoreductase subunit gamma, pyruvate/2-ketoisovalerate family	0.46	2-oxoacid:ferredoxin oxidoreductase subunit gamma Bacillus selenatarsenatis; WP_041968148
	ETC
	Alternative NADH DEHYDROGENASE (Cx I)
GWA2_OD1-rel_38_13_curated_scaffold_5_46	FAD-dependent pyridine nucleotide-disulfide oxidoreductase	0.4	FAD-dependent pyridine nucleotide-disulfide oxidoreductase Parcubacteria group bacterium GW2011_GWA2_40_8; KKR77342										CPR
GWA2_OD1-rel_38_13_curated_scaffold_5_46	FAD-dependent pyridine nucleotide-disulfide oxidoreductase	0.32	NADH dehydrogenase Sporolactobacillus inulinus; WP_047034761										NON-CPR
	SDH/FRD (Cx II)
GWA2_OD1-rel_38_13_curated_scaffold_1_105	Succinate dehydrogenase/fumarate reductase, Fe-S protein subunit	0.41	fumarate reductase Peptococcaceae bacterium BRH_c4b; KJS15586
GWA2_OD1-rel_38_13_curated_scaffold_1_106	Succinate dehydrogenase or fumarate reductase, flavoprotein subunit	0.48	fumarate reductase flavoprotein subunit Desulfotomaculum gibsoniae; WP_006523819
GWA2_OD1-rel_38_13_curated_scaffold_1_107	Fumarate reductase respiratory complex	0.26	fumarate reductase Desulfonatronum lacustre; WP_028571358
	BC1 COMPLEX (CxIII)
GWA2_OD1-rel_38_13_curated_scaffold_1_88	cbcW; menaquinol oxidoreductase complex Cbc3, cytochrome b subunit	0.43	cytochrome b/b6 domain-containing protein Caldithrix abyssi; WP_006930754.
GWA2_OD1-rel_38_13_curated_scaffold_1_89	petC; cytochrome b6-f complex, iron-sulfur subunit	0.4	hypothetical protein SY88_18275 Clostridiales bacterium PH28_bin88
GWA2_OD1-rel_38_13_curated_scaffold_1_90	Four heme cytochrome (annotated as hypothetical)	0.51	hypothetical protein UX27_C0032G0007 Candidatus Azambacteria bacterium GW2011_GWA2_45_90								Only two hits to CPR
	ELECTRON CARRIERS
GWA2_OD1-rel_38_13_curated_scaffold_1_93	decaheme cytochrome	0.39	Cytochrome C family protein Candidatus Azambacteria bacterium GW2011_GWA2_45_90; KKU17528								CPR
GWA2_OD1-rel_38_13_curated_scaffold_1_93	decaheme cytochrome	0.31	cytochrome c Geobacter bremensis; WP_035497137.								NON-CPR
	Putative HAO
GWA2_OD1-rel_38_13_curated_scaffold_1_86	respiratory nitrite reductase specific menaquinol--cytochrome-c reductase (NrfH)	0.32	cytochrome c nitrite reductase small subunit Desulfobulbus propionicus; WP_015724666
GWA2_OD1-rel_38_13_curated_scaffold_1_87	Hydroxylamine oxidoreductase	0.39	Seven times multi-haem cytochrome CxxCH Candidatus Kryptonium thompsoni; CUS79562
	NITRIC-OXIDE REDUCTASE
GWA2_OD1-rel_38_13_curated_scaffold_6_34	Cytochrome c class I (NorC subunit)	0.34	hypothetical protein Geobacter soli; WP_039642720
GWA2_OD1-rel_38_13_curated_scaffold_6_35	Nitric-oxide reductase (NorB subunit)	0.52	nitric oxide reductase Geobacter soli; WP_039642718

## Sheet: Table_S2
Table S2. Orthologs table (cross-genome comparison of Parcubacteria with six selected Parcubacteria genomes).
				OD1-1			OD1-3			OD1-2			OD1-4			OD1-5			OD1-6
# ParcuNitro_R3.proteins.faa	others	scores	description	GWB1_OD1_42_6.proteins.faa	scores	description	GWF2_OD1-rel_39_13_partial.proteins.faa	scores	description	GWF2_OD1-rel_44_7_partial.proteins.faa	scores	description	RIFCSPHIGHO2_01_FULL_RIF-OD1-08_40_12b.proteins.faa	scores	description	RIFCSPLOWO2_01_FULL_RIF-OD1-08_38_39.proteins.faa	scores	description	RIFCSPLOWO2_01_FULL_RIF-OD1-08_43_11.proteins.faa	scores	description
GWA2_OD1-rel_38_13_curated_scaffold_1_1	FALSE	! ** - ** - ** - ** - ** - ** -	id=3012806 id=297486228 bin="ParcuNitro_R3" species=GWA2_OD1_41_55_partial genus=unknown taxon_order=unknown taxon_class=Magasanikbacteria phylum=Parcubacteria organism_tax=Parcubacteria (OD1-vii) bacterium GW2011_GWA2_38_13b, Parcubacteria, Bacteria	-	-	-	-	-	-	-	-	-	-	-	-	-	-	-	-	-	-
-	TRUE	-	-	-	-	-	-	-	-	-	-	-	-	-	-	-	-	-	rifcsplowo2_01_scaffold_15804_8	- ** - ** - ** - ** - ** - ** !	Tax=RIFCSPLOWO2_01_FULL_RIF_OD1_08_43_11_curated id=58143814 bin="RIFCSPLOWO2_01_FULL_RIF-OD1-08_43_11" species=RIFCSPLOWO2_01_FULL_RIF_OD1_08_43_11_curated genus=unknown taxon_order=unknown taxon_class=RIF-OD1-8 phylum=Parcubacteria organism_tax=RIFCSPLOWO2_01_FULL_RIF_OD1_08_43_11_curated, RIF-OD1-8, Parcubacteria, Bacteria organism_desc=Moderate +
GWA2_OD1-rel_38_13_curated_scaffold_1_2	TRUE	! ** - ** - | - | - | - ** 0.8700361010830325 | 27.0 | 9.9e-14 | 69.3 ** - ** - ** 0.8700361010830325 | 25.7 | 4.2e-12 | 63.9	alpha/beta hydrolase family protein id=297486229 bin="ParcuNitro_R3" species=RIFCSPHIGHO2_12_FULL_OD1_Kaiserbacteria_53_13_curated genus=unknown taxon_order=unknown taxon_class=Kaiserbacteria phylum=Parcubacteria organism_tax=Parcubacteria (OD1-vii) bacterium GW2011_GWA2_38_13b, Parcubacteria, Bacteria	-	-	-	gwf2_scaffold_8260_11	- | - | - | - ** - ** ! ** 0.9602888086642599 | 27.3 | 1.6e-27 | 114.0 ** - ** - ** 0.9638989169675091 | 27.6 | 2e-30 | 123.6	Carboxylesterase (Est-1) id=4546207 bin="GWF2_OD1-rel_39_13_partial" species=Parcubacteria bacterium GW2011_GWF2_39_13b genus=unknown taxon_order=unknown taxon_class=unknown phylum=Parcubacteria organism_tax=Parcubacteria bacterium GW2011_GWF2_39_13b, Parcubacteria, Bacteria organism_desc=Partial	gwf2_scaffold_6621_4	0.8700361010830325 | 27.0 | 9.9e-14 | 69.3 ** - ** 0.9602888086642599 | 27.3 | 1.6e-27 | 114.0 ** ! ** - ** - ** 0.9819494584837545 | 47.8 | 1.6e-77 | 280.0	Alpha/beta hydrolase fold protein id=4410219 bin="GWF2_OD1-rel_44_7_partial" species=Parcubacteria bacterium GW2011_GWF2_44_7 genus=unknown taxon_order=unknown taxon_class=unknown phylum=Parcubacteria organism_tax=Parcubacteria, Bacteria organism_desc=Partial	-	-	-	-	-	-	rifcsplowo2_01_scaffold_15804_6	0.8700361010830325 | 25.7 | 4.2e-12 | 63.9 ** - ** 0.9638989169675091 | 27.6 | 2e-30 | 123.6 ** 0.9819494584837545 | 47.8 | 1.6e-77 | 280.0 ** - ** - ** !	est-1; carboxylesterase id=58143812 bin="RIFCSPLOWO2_01_FULL_RIF-OD1-08_43_11" species=Parcubacteria bacterium GW2011_GWA2_43_9b genus=unknown taxon_order=unknown taxon_class=unknown phylum=Parcubacteria organism_tax=RIFCSPLOWO2_01_FULL_RIF_OD1_08_43_11_curated, RIF-OD1-8, Parcubacteria, Bacteria organism_desc=Moderate +
GWA2_OD1-rel_38_13_curated_scaffold_1_3	FALSE	! ** - ** - ** - ** - ** - ** -	D-alanyl-D-alanine-adding enzyme id=297486230 bin="ParcuNitro_R3" species=Parcubacteria (OD1-vii) bacterium GW2011_GWA2_38_13b genus=unknown taxon_order=unknown taxon_class=unknown phylum=Parcubacteria organism_tax=Parcubacteria (OD1-vii) bacterium GW2011_GWA2_38_13b, Parcubacteria, Bacteria	-	-	-	-	-	-	-	-	-	-	-	-	-	-	-	-	-	-
GWA2_OD1-rel_38_13_curated_scaffold_1_4	FALSE	! ** - ** - ** - ** - ** - ** -	hypothetical protein id=297486231 bin="ParcuNitro_R3" species=Parcubacteria (OD1-vii) bacterium GW2011_GWA2_38_13b genus=unknown taxon_order=unknown taxon_class=unknown phylum=Parcubacteria organism_tax=Parcubacteria (OD1-vii) bacterium GW2011_GWA2_38_13b, Parcubacteria, Bacteria	-	-	-	-	-	-	-	-	-	-	-	-	-	-	-	-	-	-
GWA2_OD1-rel_38_13_curated_scaffold_1_5	TRUE	! ** - ** - ** 0.6744186046511628 | 34.3 | 2e-38 | 150.6 ** - ** 0.896640826873385 | 28.6 | 1.2e-39 | 155.6 ** - | - | - | -	DdlA2; D-alanine--D-alanine ligase id=297486232 bin="ParcuNitro_R3" species=Parcubacteria (OD1-vii) bacterium GW2011_GWA2_38_13b genus=unknown taxon_order=unknown taxon_class=unknown phylum=Parcubacteria organism_tax=Parcubacteria (OD1-vii) bacterium GW2011_GWA2_38_13b, Parcubacteria, Bacteria	-	-	-	-	-	-	gwf2_scaffold_1964_6	0.6744186046511628 | 34.3 | 2e-38 | 150.6 ** - ** - ** ! ** - ** 0.9840764331210191 | 43.6 | 1.3e-64 | 237.3 ** 0.738562091503268 | 65.8 | 5.2e-83 | 299.3	D-alanine--D-alanine ligase id=3673859 bin="GWF2_OD1-rel_44_7_partial" species=Parcubacteria bacterium GW2011_GWF2_44_7 genus=unknown taxon_order=unknown taxon_class=unknown phylum=Parcubacteria organism_tax=Parcubacteria, Bacteria organism_desc=Partial	-	-	-	rifcsplowo2_01_scaffold_4114_20	0.896640826873385 | 28.6 | 1.2e-39 | 155.6 ** - ** - ** 0.9840764331210191 | 43.6 | 1.3e-64 | 237.3 ** - ** ! ** 0.7515923566878981 | 41.8 | 4.9e-44 | 169.9	D-alanine--D-alanine ligase (EC:6.3.2.4) id=57878054 bin="RIFCSPLOWO2_01_FULL_RIF-OD1-08_38_39" species=RIFCSPLOWO2_01_FULL_RIF_OD1_08_38_39_curated genus=unknown taxon_order=unknown taxon_class=RIF-OD1-8 phylum=Parcubacteria organism_tax=RIFCSPLOWO2_01_FULL_RIF_OD1_08_38_39_curated, RIF-OD1-8, Parcubacteria, Bacteria organism_desc=Good	rifcsplowo2_01_scaffold_49877_5	- | - | - | - ** - ** - ** 0.738562091503268 | 65.8 | 5.2e-83 | 299.3 ** - ** 0.7515923566878981 | 41.8 | 4.9e-44 | 169.9 ** !	D-alanine/D-alanine ligase (EC:6.3.2.4) id=58522717 bin="RIFCSPLOWO2_01_FULL_RIF-OD1-08_43_11" species=Parcubacteria bacterium GW2011_GWA2_43_9b genus=unknown taxon_order=unknown taxon_class=unknown phylum=Parcubacteria organism_tax=RIFCSPLOWO2_01_FULL_RIF_OD1_08_43_11_curated, RIF-OD1-8, Parcubacteria, Bacteria organism_desc=Moderate +
-	TRUE	-	-	-	-	-	-	-	-	gwf2_scaffold_1964_7	- ** - ** - ** ! ** - ** - ** -	Uncharacterized protein id=3673861 bin="GWF2_OD1-rel_44_7_partial" species=Parcubacteria bacterium GW2011_GWA2_42_11 genus=unknown taxon_order=unknown taxon_class=unknown phylum=Parcubacteria organism_tax=Parcubacteria, Bacteria organism_desc=Partial	-	-	-	-	-	-	-	-	-
-	TRUE	-	-	-	-	-	-	-	-	-	-	-	-	-	-	rifcsplowo2_01_scaffold_4114_22	- ** - ** - ** - ** - ** ! ** -	hypothetical protein id=57878056 bin="RIFCSPLOWO2_01_FULL_RIF-OD1-08_38_39" species=RIFCSPHIGHO2_01_FULL_WWE3_35_17_curated genus=unknown taxon_order=unknown taxon_class=unknown phylum=WWE3 organism_tax=RIFCSPLOWO2_01_FULL_RIF_OD1_08_38_39_curated, RIF-OD1-8, Parcubacteria, Bacteria organism_desc=Good	-	-	-
GWA2_OD1-rel_38_13_curated_scaffold_1_6	FALSE	! ** - ** - ** - ** - ** - ** -	hypothetical protein id=297486233 bin="ParcuNitro_R3" species=Parcubacteria (OD1-vii) bacterium GW2011_GWA2_38_13b genus=unknown taxon_order=unknown taxon_class=unknown phylum=Parcubacteria organism_tax=Parcubacteria (OD1-vii) bacterium GW2011_GWA2_38_13b, Parcubacteria, Bacteria	-	-	-	-	-	-	-	-	-	-	-	-	-	-	-	-	-	-
GWA2_OD1-rel_38_13_curated_scaffold_1_7	FALSE	! ** - ** - ** - ** - ** - ** -	hypothetical protein id=297486234 bin="ParcuNitro_R3" species=Parcubacteria (OD1-vii) bacterium GW2011_GWA2_38_13b genus=unknown taxon_order=unknown taxon_class=unknown phylum=Parcubacteria organism_tax=Parcubacteria (OD1-vii) bacterium GW2011_GWA2_38_13b, Parcubacteria, Bacteria	-	-	-	-	-	-	-	-	-	-	-	-	-	-	-	-	-	-
-	TRUE	-	-	-	-	-	gwf2_scaffold_14373_7	- ** - ** ! ** 0.8783783783783784 | 59.7 | 4.8e-19 | 84.0 ** - ** - ** 0.8648648648648649 | 53.0 | 4.1e-18 | 81.6	Uncharacterized protein id=3217850 bin="GWF2_OD1-rel_39_13_partial" species=Parcubacteria bacterium GW2011_GWF2_39_13b genus=unknown taxon_order=unknown taxon_class=unknown phylum=Parcubacteria organism_tax=Parcubacteria bacterium GW2011_GWF2_39_13b, Parcubacteria, Bacteria organism_desc=Partial	gwf2_scaffold_2220_22	- ** - ** 0.8783783783783784 | 59.7 | 4.8e-19 | 84.0 ** ! ** - ** - ** 0.8243243243243243 | 54.0 | 1.9e-15 | 72.8	Tax=GWC2_OD1_42_6_partial id=3776410 bin="GWF2_OD1-rel_44_7_partial" species=GWC2_OD1_42_6_partial genus=unknown taxon_order=unknown taxon_class=unknown phylum=Parcubacteria organism_tax=Parcubacteria, Bacteria organism_desc=Partial	-	-	-	-	-	-	rifcsplowo2_01_scaffold_13953_5	- ** - ** 0.8648648648648649 | 53.0 | 4.1e-18 | 81.6 ** 0.8243243243243243 | 54.0 | 1.9e-15 | 72.8 ** - ** - ** !	Tax=RIFCSPLOWO2_01_FULL_RIF_OD1_08_43_11_curated id=58098770 bin="RIFCSPLOWO2_01_FULL_RIF-OD1-08_43_11" species=RIFCSPLOWO2_01_FULL_RIF_OD1_08_43_11_curated genus=unknown taxon_order=unknown taxon_class=RIF-OD1-8 phylum=Parcubacteria organism_tax=RIFCSPLOWO2_01_FULL_RIF_OD1_08_43_11_curated, RIF-OD1-8, Parcubacteria, Bacteria organism_desc=Moderate +
-	TRUE	-	-	-	-	-	gwf2_scaffold_14373_8	- ** - ** ! ** 0.9638157894736842 | 56.3 | 4.5e-92 | 328.6 ** - ** 0.9834437086092715 | 41.0 | 2.6e-55 | 206.5 ** 0.9304635761589404 | 35.9 | 3.4e-47 | 179.5	Putative uncharacterized protein id=3217851 bin="GWF2_OD1-rel_39_13_partial" species=Parcubacteria bacterium GW2011_GWF2_39_13b genus=unknown taxon_order=unknown taxon_class=unknown phylum=Parcubacteria organism_tax=Parcubacteria bacterium GW2011_GWF2_39_13b, Parcubacteria, Bacteria organism_desc=Partial	gwf2_scaffold_2220_21	- ** - ** 0.9638157894736842 | 56.3 | 4.5e-92 | 328.6 ** ! ** - ** 0.9539473684210527 | 38.0 | 9e-51 | 192.2 ** 0.9243421052631579 | 33.7 | 2.3e-43 | 167.5	Putative uncharacterized protein id=3776409 bin="GWF2_OD1-rel_44_7_partial" species=GWC2_OD1_42_6_partial genus=unknown taxon_order=unknown taxon_class=unknown phylum=Parcubacteria organism_tax=Parcubacteria, Bacteria organism_desc=Partial	-	-	-	rifcsplowo2_01_scaffold_5636_28	- ** - ** 0.9834437086092715 | 41.0 | 2.6e-55 | 206.5 ** 0.9539473684210527 | 38.0 | 9e-51 | 192.2 ** - ** ! ** 0.9536423841059603 | 53.1 | 1.3e-81 | 294.7	hypothetical protein id=57914720 bin="RIFCSPLOWO2_01_FULL_RIF-OD1-08_38_39" species=RIFCSPLOWO2_01_FULL_RIF_OD1_08_38_39_curated genus=unknown taxon_order=unknown taxon_class=RIF-OD1-8 phylum=Parcubacteria organism_tax=RIFCSPLOWO2_01_FULL_RIF_OD1_08_38_39_curated, RIF-OD1-8, Parcubacteria, Bacteria organism_desc=Good	rifcsplowo2_01_scaffold_13953_4	- ** - ** 0.9304635761589404 | 35.9 | 3.4e-47 | 179.5 ** 0.9243421052631579 | 33.7 | 2.3e-43 | 167.5 ** - ** 0.9536423841059603 | 53.1 | 1.3e-81 | 294.7 ** !	hypothetical protein id=58098769 bin="RIFCSPLOWO2_01_FULL_RIF-OD1-08_43_11" species=RIFCSPLOWO2_01_FULL_RIF_OD1_08_43_11_curated genus=unknown taxon_order=unknown taxon_class=RIF-OD1-8 phylum=Parcubacteria organism_tax=RIFCSPLOWO2_01_FULL_RIF_OD1_08_43_11_curated, RIF-OD1-8, Parcubacteria, Bacteria organism_desc=Moderate +
GWA2_OD1-rel_38_13_curated_scaffold_1_8	TRUE	! ** - ** 0.9251968503937008 | 38.4 | 3.2e-51 | 193.7 ** 0.9645669291338582 | 40.9 | 5.1e-49 | 186.4 ** - ** - ** - | - | - | -	hypothetical protein id=297486235 bin="ParcuNitro_R3" species=Parcubacteria (OD1-vii) bacterium GW2011_GWA2_38_13b genus=unknown taxon_order=unknown taxon_class=unknown phylum=Parcubacteria organism_tax=Parcubacteria (OD1-vii) bacterium GW2011_GWA2_38_13b, Parcubacteria, Bacteria	-	-	-	gwf2_scaffold_14373_9	0.9251968503937008 | 38.4 | 3.2e-51 | 193.7 ** - ** ! ** 0.9960629921259843 | 62.4 | 4.8e-95 | 338.2 ** - ** - ** 0.9525423728813559 | 22.0 | 4.2e-18 | 82.8	Uncharacterized protein id=3217852 bin="GWF2_OD1-rel_39_13_partial" species=Parcubacteria bacterium GW2011_GWF2_39_13b genus=unknown taxon_order=unknown taxon_class=unknown phylum=Parcubacteria organism_tax=Parcubacteria bacterium GW2011_GWF2_39_13b, Parcubacteria, Bacteria organism_desc=Partial	gwf2_scaffold_2220_20	0.9645669291338582 | 40.9 | 5.1e-49 | 186.4 ** - ** 0.9960629921259843 | 62.4 | 4.8e-95 | 338.2 ** ! ** - ** - ** - | - | - | -	Uncharacterized protein id=3776408 bin="GWF2_OD1-rel_44_7_partial" species=Parcubacteria bacterium GW2011_GWF2_44_7 genus=unknown taxon_order=unknown taxon_class=unknown phylum=Parcubacteria organism_tax=Parcubacteria, Bacteria organism_desc=Partial	-	-	-	-	-	-	rifcsplowo2_01_scaffold_13953_3	- | - | - | - ** - ** 0.9525423728813559 | 22.0 | 4.2e-18 | 82.8 ** - | - | - | - ** - ** - ** !	hypothetical protein id=58098768 bin="RIFCSPLOWO2_01_FULL_RIF-OD1-08_43_11" species=RIFCSPLOWO2_01_FULL_RIF_OD1_08_43_11_curated genus=unknown taxon_order=unknown taxon_class=RIF-OD1-8 phylum=Parcubacteria organism_tax=RIFCSPLOWO2_01_FULL_RIF_OD1_08_43_11_curated, RIF-OD1-8, Parcubacteria, Bacteria organism_desc=Moderate +
GWA2_OD1-rel_38_13_curated_scaffold_1_9	FALSE	! ** - ** - ** - ** - ** - ** -	hypothetical protein id=297486236 bin="ParcuNitro_R3" species=Parcubacteria (OD1-vii) bacterium GW2011_GWA2_38_13b genus=unknown taxon_order=unknown taxon_class=unknown phylum=Parcubacteria organism_tax=Parcubacteria (OD1-vii) bacterium GW2011_GWA2_38_13b, Parcubacteria, Bacteria	-	-	-	-	-	-	-	-	-	-	-	-	-	-	-	-	-	-
GWA2_OD1-rel_38_13_curated_scaffold_1_10	FALSE	! ** - ** - ** - ** - ** - ** -	hypothetical protein id=297486237 bin="ParcuNitro_R3" organism_tax=Parcubacteria (OD1-vii) bacterium GW2011_GWA2_38_13b, Parcubacteria, Bacteria	-	-	-	-	-	-	-	-	-	-	-	-	-	-	-	-	-	-
GWA2_OD1-rel_38_13_curated_scaffold_1_11	FALSE	! ** - ** - ** - ** - ** - ** -	Uncharacterized protein id=297486238 bin="ParcuNitro_R3" species=Parcubacteria (OD1-vii) bacterium GW2011_GWA2_38_13b genus=unknown taxon_order=unknown taxon_class=unknown phylum=Parcubacteria organism_tax=Parcubacteria (OD1-vii) bacterium GW2011_GWA2_38_13b, Parcubacteria, Bacteria	-	-	-	-	-	-	-	-	-	-	-	-	-	-	-	-	-	-
GWA2_OD1-rel_38_13_curated_scaffold_1_12	FALSE	! ** - ** - ** - ** - ** - ** -	hypothetical protein id=297486239 bin="ParcuNitro_R3" species=Parcubacteria (OD1-vii) bacterium GW2011_GWA2_38_13b genus=unknown taxon_order=unknown taxon_class=unknown phylum=Parcubacteria organism_tax=Parcubacteria (OD1-vii) bacterium GW2011_GWA2_38_13b, Parcubacteria, Bacteria	-	-	-	-	-	-	-	-	-	-	-	-	-	-	-	-	-	-
GWA2_OD1-rel_38_13_curated_scaffold_1_13	FALSE	! ** - ** - ** - ** - ** - ** -	hypothetical protein id=297486240 bin="ParcuNitro_R3" species=Parcubacteria (OD1-vii) bacterium GW2011_GWA2_38_13b genus=unknown taxon_order=unknown taxon_class=unknown phylum=Parcubacteria organism_tax=Parcubacteria (OD1-vii) bacterium GW2011_GWA2_38_13b, Parcubacteria, Bacteria	-	-	-	-	-	-	-	-	-	-	-	-	-	-	-	-	-	-
GWA2_OD1-rel_38_13_curated_scaffold_1_14	FALSE	! ** - ** - ** - ** - ** - ** -	hypothetical protein id=297486241 bin="ParcuNitro_R3" species=Parcubacteria (OD1-vii) bacterium GW2011_GWA2_38_13b genus=unknown taxon_order=unknown taxon_class=unknown phylum=Parcubacteria organism_tax=Parcubacteria (OD1-vii) bacterium GW2011_GWA2_38_13b, Parcubacteria, Bacteria	-	-	-	-	-	-	-	-	-	-	-	-	-	-	-	-	-	-
GWA2_OD1-rel_38_13_curated_scaffold_1_15	FALSE	! ** - ** - ** - ** - ** - ** -	hypothetical protein id=297486242 bin="ParcuNitro_R3" species=Parcubacteria (OD1-vii) bacterium GW2011_GWA2_38_13b genus=unknown taxon_order=unknown taxon_class=unknown phylum=Parcubacteria organism_tax=Parcubacteria (OD1-vii) bacterium GW2011_GWA2_38_13b, Parcubacteria, Bacteria	-	-	-	-	-	-	-	-	-	-	-	-	-	-	-	-	-	-
GWA2_OD1-rel_38_13_curated_scaffold_1_16	FALSE	! ** - ** - ** - ** - ** - ** -	hydrogenase/sulfur reductase, alpha subunit id=297486243 bin="ParcuNitro_R3" species=Parcubacteria (OD1-vii) bacterium GW2011_GWA2_38_13b genus=unknown taxon_order=unknown taxon_class=unknown phylum=Parcubacteria organism_tax=Parcubacteria (OD1-vii) bacterium GW2011_GWA2_38_13b, Parcubacteria, Bacteria	-	-	-	-	-	-	-	-	-	-	-	-	-	-	-	-	-	-
GWA2_OD1-rel_38_13_curated_scaffold_1_17	FALSE	! ** - ** - ** - ** - ** - ** -	NADH ubiquinone oxidoreductase 20 kDa subunit id=297486244 bin="ParcuNitro_R3" species=Parcubacteria (OD1-vii) bacterium GW2011_GWA2_38_13b genus=unknown taxon_order=unknown taxon_class=unknown phylum=Parcubacteria organism_tax=Parcubacteria (OD1-vii) bacterium GW2011_GWA2_38_13b, Parcubacteria, Bacteria	-	-	-	-	-	-	-	-	-	-	-	-	-	-	-	-	-	-
GWA2_OD1-rel_38_13_curated_scaffold_1_18	FALSE	! ** - ** - ** - ** - ** - ** -	hypothetical protein id=297486245 bin="ParcuNitro_R3" species=Parcubacteria (OD1-vii) bacterium GW2011_GWA2_38_13b genus=unknown taxon_order=unknown taxon_class=unknown phylum=Parcubacteria organism_tax=Parcubacteria (OD1-vii) bacterium GW2011_GWA2_38_13b, Parcubacteria, Bacteria	-	-	-	-	-	-	-	-	-	-	-	-	-	-	-	-	-	-
GWA2_OD1-rel_38_13_curated_scaffold_1_19	FALSE	! ** - ** - ** - ** - ** - ** -	FAD-dependent pyridine nucleotide-disulfide oxidoreductase id=297486246 bin="ParcuNitro_R3" species=Parcubacteria (OD1-vii) bacterium GW2011_GWA2_38_13b genus=unknown taxon_order=unknown taxon_class=unknown phylum=Parcubacteria organism_tax=Parcubacteria (OD1-vii) bacterium GW2011_GWA2_38_13b, Parcubacteria, Bacteria	-	-	-	-	-	-	-	-	-	-	-	-	-	-	-	-	-	-
-	TRUE	-	-	GWB1_scaffold_13606_5	- ** ! ** - ** - ** - ** - ** 0.9306930693069307 | 61.5 | 2e-36 | 142.9	Putative uncharacterized protein id=2860716 bin="GWB1_OD1_42_6" species=Parcubacteria bacterium GW2011_GWC1_43_12 genus=unknown taxon_order=unknown taxon_class=unknown phylum=Parcubacteria organism_tax=GWB1_OD1_42_6, Parcubacteria, Bacteria	-	-	-	-	-	-	-	-	-	-	-	-	rifcsplowo2_01_scaffold_21268_6	- ** 0.9306930693069307 | 61.5 | 2e-36 | 142.9 ** - ** - ** - ** - ** !	hypothetical protein id=58219463 bin="RIFCSPLOWO2_01_FULL_RIF-OD1-08_43_11" species=RIFCSPLOWO2_01_FULL_RIF_OD1_08_43_11_curated genus=unknown taxon_order=unknown taxon_class=RIF-OD1-8 phylum=Parcubacteria organism_tax=RIFCSPLOWO2_01_FULL_RIF_OD1_08_43_11_curated, RIF-OD1-8, Parcubacteria, Bacteria organism_desc=Moderate +
GWA2_OD1-rel_38_13_curated_scaffold_1_20	TRUE	! ** 0.9847560975609756 | 51.7 | 3.1e-91 | 327.0 ** 0.9472140762463344 | 52.3 | 5.2e-89 | 319.7 ** - ** 0.7391304347826086 | 51.4 | 1.6e-63 | 234.6 ** - ** 0.9644970414201184 | 32.4 | 9.2e-46 | 176.0	tryptophanyl-tRNA synthetase (EC:6.1.1.2) id=297486247 bin="ParcuNitro_R3" species=Parcubacteria (OD1-vii) bacterium GW2011_GWA2_38_13b genus=unknown taxon_order=unknown taxon_class=unknown phylum=Parcubacteria organism_tax=Parcubacteria (OD1-vii) bacterium GW2011_GWA2_38_13b, Parcubacteria, Bacteria	GWB1_scaffold_14540_8	0.9847560975609756 | 51.7 | 3.1e-91 | 327.0 ** ! ** 0.9589442815249267 | 67.5 | 1.1e-126 | 444.5 ** - ** 0.7469512195121951 | 62.3 | 1.8e-86 | 310.8 ** - ** 0.9644970414201184 | 35.8 | 1.4e-49 | 188.3	Tryptophan--tRNA ligase id=2947487 bin="GWB1_OD1_42_6" species=GWB1_OD1_42_6 genus=unknown taxon_order=unknown taxon_class=unknown phylum=Parcubacteria organism_tax=GWB1_OD1_42_6, Parcubacteria, Bacteria	gwf2_scaffold_7102_6	0.9472140762463344 | 52.3 | 5.2e-89 | 319.7 ** 0.9589442815249267 | 67.5 | 1.1e-126 | 444.5 ** ! ** - ** 0.7155425219941349 | 62.6 | 8.4e-87 | 312.0 ** - ** 0.9589442815249267 | 30.0 | 9.3e-41 | 159.1	Tryptophan--tRNA ligase id=4445701 bin="GWF2_OD1-rel_39_13_partial" species=Parcubacteria bacterium GW2011_GWF2_39_13b genus=unknown taxon_order=unknown taxon_class=unknown phylum=Parcubacteria organism_tax=Parcubacteria bacterium GW2011_GWF2_39_13b, Parcubacteria, Bacteria organism_desc=Partial	-	-	-	rifcsphigho2_01_scaffold_14333_4	0.7391304347826086 | 51.4 | 1.6e-63 | 234.6 ** 0.7469512195121951 | 62.3 | 1.8e-86 | 310.8 ** 0.7155425219941349 | 62.6 | 8.4e-87 | 312.0 ** - ** ! ** - ** 0.7218934911242604 | 32.3 | 8.2e-26 | 109.4	trpS; tryptophanyl-tRNA synthetase (EC:6.1.1.2) id=55575478 bin="RIFCSPHIGHO2_01_FULL_RIF-OD1-08_40_12b" species=RIFCSPHIGHO2_01_FULL_RIF_OD1_08_40_12b_curated genus=unknown taxon_order=unknown taxon_class=RIF-OD1-8 phylum=Parcubacteria organism_tax=RIFCSPHIGHO2_01_FULL_RIF_OD1_08_40_12b_curated, RIF-OD1-8, Parcubacteria, Bacteria organism_desc=Good	-	-	-	rifcsplowo2_01_scaffold_21268_5	0.9644970414201184 | 32.4 | 9.2e-46 | 176.0 ** 0.9644970414201184 | 35.8 | 1.4e-49 | 188.3 ** 0.9589442815249267 | 30.0 | 9.3e-41 | 159.1 ** - ** 0.7218934911242604 | 32.3 | 8.2e-26 | 109.4 ** - ** !	tRPS; tryptophanyl-tRNA synthetase (EC:6.1.1.2) id=58219462 bin="RIFCSPLOWO2_01_FULL_RIF-OD1-08_43_11" species=Parcubacteria bacterium GW2011_GWA2_43_9b genus=unknown taxon_order=unknown taxon_class=unknown phylum=Parcubacteria organism_tax=RIFCSPLOWO2_01_FULL_RIF_OD1_08_43_11_curated, RIF-OD1-8, Parcubacteria, Bacteria organism_desc=Moderate +
-	TRUE	-	-	-	-	-	-	-	-	-	-	-	rifcsphigho2_01_scaffold_14333_5	- ** - ** - ** - ** ! ** - ** -	tryptophan--tRNA ligase (EC:6.1.1.2) id=55575479 bin="RIFCSPHIGHO2_01_FULL_RIF-OD1-08_40_12b" species=RIFCSPHIGHO2_01_FULL_RIF_OD1_08_40_12b_curated genus=unknown taxon_order=unknown taxon_class=RIF-OD1-8 phylum=Parcubacteria organism_tax=RIFCSPHIGHO2_01_FULL_RIF_OD1_08_40_12b_curated, RIF-OD1-8, Parcubacteria, Bacteria organism_desc=Good	-	-	-	-	-	-
-	TRUE	-	-	GWB1_scaffold_14826_2	- ** ! ** - ** - ** - ** - ** -	Tax=GWB1_OD1_42_6 id=2974335 bin="GWB1_OD1_42_6" species=GWB1_OD1_42_6 genus=unknown taxon_order=unknown taxon_class=unknown phylum=Parcubacteria organism_tax=GWB1_OD1_42_6, Parcubacteria, Bacteria	-	-	-	-	-	-	-	-	-	-	-	-	-	-	-
-	TRUE	-	-	-	-	-	-	-	-	-	-	-	rifcsphigho2_01_scaffold_2664_21	- ** - ** - ** - ** ! ** - ** -	Tax=RIFCSPHIGHO2_01_FULL_RIF_OD1_08_40_12b_curated id=55283737 bin="RIFCSPHIGHO2_01_FULL_RIF-OD1-08_40_12b" species=RIFCSPHIGHO2_01_FULL_RIF_OD1_08_40_12b_curated genus=unknown taxon_order=unknown taxon_class=RIF-OD1-8 phylum=Parcubacteria organism_tax=RIFCSPHIGHO2_01_FULL_RIF_OD1_08_40_12b_curated, RIF-OD1-8, Parcubacteria, Bacteria organism_desc=Good	-	-	-	-	-	-
-	TRUE	-	-	-	-	-	-	-	-	-	-	-	rifcsphigho2_01_scaffold_2664_22	- ** - ** - ** - ** ! ** - ** -	hypothetical protein id=55283738 bin="RIFCSPHIGHO2_01_FULL_RIF-OD1-08_40_12b" species=RIFCSPHIGHO2_01_FULL_RIF_OD1_08_40_12b_curated genus=unknown taxon_order=unknown taxon_class=RIF-OD1-8 phylum=Parcubacteria organism_tax=RIFCSPHIGHO2_01_FULL_RIF_OD1_08_40_12b_curated, RIF-OD1-8, Parcubacteria, Bacteria organism_desc=Good	-	-	-	-	-	-
-	TRUE	-	-	-	-	-	-	-	-	-	-	-	-	-	-	-	-	-	rifcsplowo2_01_scaffold_30405_16	- ** - ** - ** - ** - ** - ** !	ribonuclease J id=58332960 bin="RIFCSPLOWO2_01_FULL_RIF-OD1-08_43_11" species=RIFCSPLOWO2_01_FULL_RIF_OD1_08_43_11_curated genus=unknown taxon_order=unknown taxon_class=RIF-OD1-8 phylum=Parcubacteria organism_tax=RIFCSPLOWO2_01_FULL_RIF_OD1_08_43_11_curated, RIF-OD1-8, Parcubacteria, Bacteria organism_desc=Moderate +
-	TRUE	-	-	-	-	-	-	-	-	-	-	-	-	-	-	-	-	-	rifcsplowo2_01_scaffold_30405_17	- ** - ** - ** - ** - ** - ** !	Tax=RIFCSPLOWO2_01_FULL_RIF_OD1_08_43_11_curated id=58332961 bin="RIFCSPLOWO2_01_FULL_RIF-OD1-08_43_11" species=RIFCSPLOWO2_01_FULL_RIF_OD1_08_43_11_curated genus=unknown taxon_order=unknown taxon_class=RIF-OD1-8 phylum=Parcubacteria organism_tax=RIFCSPLOWO2_01_FULL_RIF_OD1_08_43_11_curated, RIF-OD1-8, Parcubacteria, Bacteria organism_desc=Moderate +
-	TRUE	-	-	-	-	-	-	-	-	-	-	-	-	-	-	-	-	-	rifcsplowo2_01_scaffold_30405_18	- ** - ** - ** - ** - ** - ** !	Uncharacterized protein id=58332962 bin="RIFCSPLOWO2_01_FULL_RIF-OD1-08_43_11" species=Parcubacteria bacterium GW2011_GWA2_43_9b genus=unknown taxon_order=unknown taxon_class=unknown phylum=Parcubacteria organism_tax=RIFCSPLOWO2_01_FULL_RIF_OD1_08_43_11_curated, RIF-OD1-8, Parcubacteria, Bacteria organism_desc=Moderate +
GWA2_OD1-rel_38_13_curated_scaffold_1_21	TRUE	! ** - ** 0.9586092715231788 | 44.7 | 4e-156 | 542.3 ** 0.9918300653594772 | 44.2 | 2.4e-153 | 534.3 ** 0.9122516556291391 | 58.6 | 4.6e-205 | 705.7 ** - ** 0.7947019867549668 | 41.6 | 1.7e-109 | 388.3	beta-lactamase domain protein id=297486248 bin="ParcuNitro_R3" species=Parcubacteria (OD1-vii) bacterium GW2011_GWA2_38_13b genus=unknown taxon_order=unknown taxon_class=unknown phylum=Parcubacteria organism_tax=Parcubacteria (OD1-vii) bacterium GW2011_GWA2_38_13b, Parcubacteria, Bacteria	-	-	-	gwf2_scaffold_7102_7	0.9586092715231788 | 44.7 | 4e-156 | 542.3 ** - ** ! ** 0.9607843137254902 | 70.7 | 1.3e-247 | 846.3 ** 0.934010152284264 | 52.5 | 3.6e-170 | 589.7 ** - ** 0.8020304568527918 | 69.8 | 4.6e-197 | 679.1	Beta-lactamase domain protein id=4445702 bin="GWF2_OD1-rel_39_13_partial" species=Parcubacteria bacterium GW2011_GWF2_39_13b genus=unknown taxon_order=unknown taxon_class=unknown phylum=Parcubacteria organism_tax=Parcubacteria bacterium GW2011_GWF2_39_13b, Parcubacteria, Bacteria organism_desc=Partial	gwf2_scaffold_2199_27	0.9918300653594772 | 44.2 | 2.4e-153 | 534.3 ** - ** 0.9607843137254902 | 70.7 | 1.3e-247 | 846.3 ** ! ** 0.9133986928104575 | 51.3 | 1.9e-166 | 577.4 ** - ** 0.7794117647058824 | 68.2 | 1.8e-196 | 677.2	RNA-metabolising metallo-beta-lactamase family protein id=3766365 bin="GWF2_OD1-rel_44_7_partial" species=Parcubacteria bacterium GW2011_GWF2_44_7 genus=unknown taxon_order=unknown taxon_class=unknown phylum=Parcubacteria organism_tax=Parcubacteria, Bacteria organism_desc=Partial	rifcsphigho2_01_scaffold_2664_20	0.9122516556291391 | 58.6 | 4.6e-205 | 705.7 ** - ** 0.934010152284264 | 52.5 | 3.6e-170 | 589.7 ** 0.9133986928104575 | 51.3 | 1.9e-166 | 577.4 ** ! ** - ** 0.7853309481216458 | 48.9 | 1.4e-123 | 434.9	RNA-metabolising metallo-beta-lactamase id=55283736 bin="RIFCSPHIGHO2_01_FULL_RIF-OD1-08_40_12b" species=RIFCSPHIGHO2_01_FULL_RIF_OD1_08_40_12b_curated genus=unknown taxon_order=unknown taxon_class=RIF-OD1-8 phylum=Parcubacteria organism_tax=RIFCSPHIGHO2_01_FULL_RIF_OD1_08_40_12b_curated, RIF-OD1-8, Parcubacteria, Bacteria organism_desc=Good	-	-	-	rifcsplowo2_01_scaffold_30405_15	0.7947019867549668 | 41.6 | 1.7e-109 | 388.3 ** - ** 0.8020304568527918 | 69.8 | 4.6e-197 | 679.1 ** 0.7794117647058824 | 68.2 | 1.8e-196 | 677.2 ** 0.7853309481216458 | 48.9 | 1.4e-123 | 434.9 ** - ** !	rnjA; ribonuclease J 1 (EC:3.1.-.-) id=58332959 bin="RIFCSPLOWO2_01_FULL_RIF-OD1-08_43_11" species=RIFCSPLOWO2_01_FULL_RIF_OD1_08_43_11_curated genus=unknown taxon_order=unknown taxon_class=RIF-OD1-8 phylum=Parcubacteria organism_tax=RIFCSPLOWO2_01_FULL_RIF_OD1_08_43_11_curated, RIF-OD1-8, Parcubacteria, Bacteria organism_desc=Moderate +
-	TRUE	-	-	GWB1_scaffold_14540_3	- ** ! ** 0.9890350877192983 | 41.1 | 2.7e-96 | 343.2 ** 0.9846491228070176 | 36.8 | 2e-82 | 297.0 ** 0.9550321199143469 | 30.9 | 9.8e-62 | 229.2 ** - ** 0.9912280701754386 | 56.4 | 1.7e-151 | 527.3	Phosphomannomutase id=2947480 bin="GWB1_OD1_42_6" species=Parcubacteria bacterium GW2011_GWA1_42_7 genus=unknown taxon_order=unknown taxon_class=unknown phylum=Parcubacteria organism_tax=GWB1_OD1_42_6, Parcubacteria, Bacteria	gwf2_scaffold_7102_4	- ** 0.9890350877192983 | 41.1 | 2.7e-96 | 343.2 ** ! ** 0.9911504424778761 | 39.1 | 1.8e-89 | 320.5 ** 0.9764453961456103 | 33.3 | 2e-59 | 220.7 ** - ** 0.9889380530973452 | 43.2 | 1.4e-105 | 374.0	Phosphomannomutase id=4445603 bin="GWF2_OD1-rel_39_13_partial" species=Parcubacteria bacterium GW2011_GWF2_39_13b genus=unknown taxon_order=unknown taxon_class=unknown phylum=Parcubacteria organism_tax=Parcubacteria bacterium GW2011_GWF2_39_13b, Parcubacteria, Bacteria organism_desc=Partial	gwf2_scaffold_2199_28	- ** 0.9846491228070176 | 36.8 | 2e-82 | 297.0 ** 0.9911504424778761 | 39.1 | 1.8e-89 | 320.5 ** ! ** 0.974304068522484 | 31.4 | 2.8e-58 | 216.9 ** - ** 0.9867256637168141 | 41.1 | 8.8e-94 | 334.7	Phosphomannomutase id=3766368 bin="GWF2_OD1-rel_44_7_partial" species=Parcubacteria bacterium GW2011_GWF2_44_7 genus=unknown taxon_order=unknown taxon_class=unknown phylum=Parcubacteria organism_tax=Parcubacteria, Bacteria organism_desc=Partial	rifcsphigho2_01_scaffold_14333_3	- ** 0.9550321199143469 | 30.9 | 9.8e-62 | 229.2 ** 0.9764453961456103 | 33.3 | 2e-59 | 220.7 ** 0.974304068522484 | 31.4 | 2.8e-58 | 216.9 ** ! ** - ** 0.9550321199143469 | 34.6 | 1e-66 | 245.7	phosphomannomutase (EC:5.4.2.8) id=55575477 bin="RIFCSPHIGHO2_01_FULL_RIF-OD1-08_40_12b" species=RIFCSPHIGHO2_01_FULL_RIF_OD1_08_40_12b_curated genus=unknown taxon_order=unknown taxon_class=RIF-OD1-8 phylum=Parcubacteria organism_tax=RIFCSPHIGHO2_01_FULL_RIF_OD1_08_40_12b_curated, RIF-OD1-8, Parcubacteria, Bacteria organism_desc=Good	-	-	-	rifcsplowo2_01_scaffold_30405_19	- ** 0.9912280701754386 | 56.4 | 1.7e-151 | 527.3 ** 0.9889380530973452 | 43.2 | 1.4e-105 | 374.0 ** 0.9867256637168141 | 41.1 | 8.8e-94 | 334.7 ** 0.9550321199143469 | 34.6 | 1e-66 | 245.7 ** - ** !	phosphomannomutase (EC:5.4.2.8) id=58332963 bin="RIFCSPLOWO2_01_FULL_RIF-OD1-08_43_11" species=Parcubacteria bacterium GW2011_GWA2_43_9b genus=unknown taxon_order=unknown taxon_class=unknown phylum=Parcubacteria organism_tax=RIFCSPLOWO2_01_FULL_RIF_OD1_08_43_11_curated, RIF-OD1-8, Parcubacteria, Bacteria organism_desc=Moderate +
-	TRUE	-	-	-	-	-	gwf2_scaffold_7102_8	- ** - ** ! ** - ** - ** - ** -	Uncharacterized protein id=4445703 bin="GWF2_OD1-rel_39_13_partial" species=Parcubacteria bacterium GW2011_GWF2_39_13b genus=unknown taxon_order=unknown taxon_class=unknown phylum=Parcubacteria organism_tax=Parcubacteria bacterium GW2011_GWF2_39_13b, Parcubacteria, Bacteria organism_desc=Partial	-	-	-	-	-	-	-	-	-	-	-	-
-	TRUE	-	-	-	-	-	gwf2_scaffold_7102_9	- ** - ** ! ** - ** - ** - ** -	Glucose-6-phosphate isomerase id=4445704 bin="GWF2_OD1-rel_39_13_partial" species=Parcubacteria bacterium GW2011_GWF2_39_13b genus=unknown taxon_order=unknown taxon_class=unknown phylum=Parcubacteria organism_tax=Parcubacteria bacterium GW2011_GWF2_39_13b, Parcubacteria, Bacteria organism_desc=Partial	-	-	-	-	-	-	-	-	-	-	-	-
GWA2_OD1-rel_38_13_curated_scaffold_1_22	TRUE	! ** - ** - ** - ** 0.8764044943820225 | 43.1 | 1.3e-71 | 261.9 ** - ** -	hypothetical protein id=297486249 bin="ParcuNitro_R3" species=Parcubacteria (OD1-vii) bacterium GW2011_GWA2_38_13b genus=unknown taxon_order=unknown taxon_class=unknown phylum=Parcubacteria organism_tax=Parcubacteria (OD1-vii) bacterium GW2011_GWA2_38_13b, Parcubacteria, Bacteria	-	-	-	-	-	-	-	-	-	rifcsphigho2_01_scaffold_20529_2	0.8764044943820225 | 43.1 | 1.3e-71 | 261.9 ** - ** - ** - ** ! ** - ** -	hypothetical protein id=55659102 bin="RIFCSPHIGHO2_01_FULL_RIF-OD1-08_40_12b" species=RIFCSPHIGHO2_01_FULL_RIF_OD1_08_40_12b_curated genus=unknown taxon_order=unknown taxon_class=RIF-OD1-8 phylum=Parcubacteria organism_tax=RIFCSPHIGHO2_01_FULL_RIF_OD1_08_40_12b_curated, RIF-OD1-8, Parcubacteria, Bacteria organism_desc=Good	-	-	-	-	-	-
GWA2_OD1-rel_38_13_curated_scaffold_1_23	FALSE	! ** - ** - ** - ** - ** - ** -	Mg2 transporter protein CorA family protein id=297486250 bin="ParcuNitro_R3" species=Parcubacteria (OD1-vii) bacterium GW2011_GWA2_38_13b genus=unknown taxon_order=unknown taxon_class=unknown phylum=Parcubacteria organism_tax=Parcubacteria (OD1-vii) bacterium GW2011_GWA2_38_13b, Parcubacteria, Bacteria	-	-	-	-	-	-	-	-	-	-	-	-	-	-	-	-	-	-
-	TRUE	-	-	-	-	-	-	-	-	-	-	-	-	-	-	rifcsplowo2_01_scaffold_29847_10	- ** - ** - ** - ** - ** ! ** -	phosphoribosylamine--glycine ligase id=58329649 bin="RIFCSPLOWO2_01_FULL_RIF-OD1-08_38_39" species=RIFCSPLOWO2_01_FULL_RIF_OD1_08_38_39_curated genus=unknown taxon_order=unknown taxon_class=RIF-OD1-8 phylum=Parcubacteria organism_tax=RIFCSPLOWO2_01_FULL_RIF_OD1_08_38_39_curated, RIF-OD1-8, Parcubacteria, Bacteria organism_desc=Good	-	-	-
-	TRUE	-	-	-	-	-	-	-	-	-	-	-	-	-	-	rifcsplowo2_01_scaffold_29847_11	- ** - ** - ** - ** - ** ! ** -	Tax=RIFCSPLOWO2_01_FULL_RIF_OD1_08_38_39_curated id=58329650 bin="RIFCSPLOWO2_01_FULL_RIF-OD1-08_38_39" species=RIFCSPLOWO2_01_FULL_RIF_OD1_08_38_39_curated genus=unknown taxon_order=unknown taxon_class=RIF-OD1-8 phylum=Parcubacteria organism_tax=RIFCSPLOWO2_01_FULL_RIF_OD1_08_38_39_curated, RIF-OD1-8, Parcubacteria, Bacteria organism_desc=Good	-	-	-
-	TRUE	-	-	-	-	-	-	-	-	-	-	-	-	-	-	rifcsplowo2_01_scaffold_29847_12	- ** - ** - ** - ** - ** ! ** -	hypothetical protein id=58329651 bin="RIFCSPLOWO2_01_FULL_RIF-OD1-08_38_39" species=RIFCSPLOWO2_01_FULL_RIF_OD1_08_38_39_curated genus=unknown taxon_order=unknown taxon_class=RIF-OD1-8 phylum=Parcubacteria organism_tax=RIFCSPLOWO2_01_FULL_RIF_OD1_08_38_39_curated, RIF-OD1-8, Parcubacteria, Bacteria organism_desc=Good	-	-	-
-	TRUE	-	-	-	-	-	-	-	-	-	-	-	-	-	-	rifcsplowo2_01_scaffold_29847_14	- ** - ** - ** - ** - ** ! ** -	hypothetical protein id=58329653 bin="RIFCSPLOWO2_01_FULL_RIF-OD1-08_38_39" species=RIFCSPLOWO2_01_FULL_RIF_OD1_08_38_39_curated genus=unknown taxon_order=unknown taxon_class=RIF-OD1-8 phylum=Parcubacteria organism_tax=RIFCSPLOWO2_01_FULL_RIF_OD1_08_38_39_curated, RIF-OD1-8, Parcubacteria, Bacteria organism_desc=Good	-	-	-
-	TRUE	-	-	-	-	-	-	-	-	-	-	-	rifcsphigho2_01_scaffold_25863_4	- ** - ** - ** - ** ! ** 0.7398373983739838 | 91.3 | 3.9e-94 | 335.9 ** -	Putative uncharacterized protein id=55737373 bin="RIFCSPHIGHO2_01_FULL_RIF-OD1-08_40_12b" species=RIFCSPHIGHO2_01_FULL_RIF_OD1_08_40_12b_curated genus=unknown taxon_order=unknown taxon_class=RIF-OD1-8 phylum=Parcubacteria organism_tax=RIFCSPHIGHO2_01_FULL_RIF_OD1_08_40_12b_curated, RIF-OD1-8, Parcubacteria, Bacteria organism_desc=Good	rifcsplowo2_01_scaffold_29847_13	- ** - ** - ** - ** 0.7398373983739838 | 91.3 | 3.9e-94 | 335.9 ** ! ** -	Putative uncharacterized protein id=58329652 bin="RIFCSPLOWO2_01_FULL_RIF-OD1-08_38_39" species=RIFCSPLOWO2_01_FULL_RIF_OD1_08_38_39_curated genus=unknown taxon_order=unknown taxon_class=RIF-OD1-8 phylum=Parcubacteria organism_tax=RIFCSPLOWO2_01_FULL_RIF_OD1_08_38_39_curated, RIF-OD1-8, Parcubacteria, Bacteria organism_desc=Good	-	-	-
GWA2_OD1-rel_38_13_curated_scaffold_1_24	TRUE	! ** - ** - ** - ** 0.7049180327868853 | 46.6 | 1.1e-32 | 131.3 ** 0.8153846153846154 | 39.2 | 1.2e-29 | 121.7 ** -	hypothetical protein id=297486251 bin="ParcuNitro_R3" species=Parcubacteria (OD1-vii) bacterium GW2011_GWA2_38_13b genus=unknown taxon_order=unknown taxon_class=unknown phylum=Parcubacteria organism_tax=Parcubacteria (OD1-vii) bacterium GW2011_GWA2_38_13b, Parcubacteria, Bacteria	-	-	-	-	-	-	-	-	-	rifcsphigho2_01_scaffold_25863_3	0.7049180327868853 | 46.6 | 1.1e-32 | 131.3 ** - ** - ** - ** ! ** 0.7897435897435897 | 68.3 | 6.1e-58 | 215.3 ** -	hypothetical protein id=55737372 bin="RIFCSPHIGHO2_01_FULL_RIF-OD1-08_40_12b" species=RIFCSPHIGHO2_01_FULL_RIF_OD1_08_40_12b_curated genus=unknown taxon_order=unknown taxon_class=RIF-OD1-8 phylum=Parcubacteria organism_tax=RIFCSPHIGHO2_01_FULL_RIF_OD1_08_40_12b_curated, RIF-OD1-8, Parcubacteria, Bacteria organism_desc=Good	rifcsplowo2_01_scaffold_29847_9	0.8153846153846154 | 39.2 | 1.2e-29 | 121.7 ** - ** - ** - ** 0.7897435897435897 | 68.3 | 6.1e-58 | 215.3 ** ! ** -	hypothetical protein id=58329648 bin="RIFCSPLOWO2_01_FULL_RIF-OD1-08_38_39" species=RIFCSPLOWO2_01_FULL_RIF_OD1_08_38_39_curated genus=unknown taxon_order=unknown taxon_class=RIF-OD1-8 phylum=Parcubacteria organism_tax=RIFCSPLOWO2_01_FULL_RIF_OD1_08_38_39_curated, RIF-OD1-8, Parcubacteria, Bacteria organism_desc=Good	-	-	-
GWA2_OD1-rel_38_13_curated_scaffold_1_25	FALSE	! ** - ** - ** - ** - ** - ** -	branched-chain amino acid aminotransferase/4-amino-4-deoxychorismate lyase id=297486252 bin="ParcuNitro_R3" species=Parcubacteria (OD1-vii) bacterium GW2011_GWA2_38_13b genus=unknown taxon_order=unknown taxon_class=unknown phylum=Parcubacteria organism_tax=Parcubacteria (OD1-vii) bacterium GW2011_GWA2_38_13b, Parcubacteria, Bacteria	-	-	-	-	-	-	-	-	-	-	-	-	-	-	-	-	-	-
GWA2_OD1-rel_38_13_curated_scaffold_1_26	TRUE	! ** 0.9699248120300752 | 48.5 | 5.1e-68 | 249.6 ** - ** - ** - ** - ** -	uppP; undecaprenyl-diphosphatase UppP (EC:3.6.1.27) id=297486253 bin="ParcuNitro_R3" species=Parcubacteria (OD1-vii) bacterium GW2011_GWA2_38_13b genus=unknown taxon_order=unknown taxon_class=unknown phylum=Parcubacteria organism_tax=Parcubacteria (OD1-vii) bacterium GW2011_GWA2_38_13b, Parcubacteria, Bacteria	GWB1_scaffold_3198_14	0.9699248120300752 | 48.5 | 5.1e-68 | 249.6 ** ! ** - ** - ** - ** - ** -	Undecaprenyl-diphosphatase UppP id=3596902 bin="GWB1_OD1_42_6" species=GWB1_OD1_42_6 genus=unknown taxon_order=unknown taxon_class=unknown phylum=Parcubacteria organism_tax=GWB1_OD1_42_6, Parcubacteria, Bacteria	-	-	-	-	-	-	-	-	-	-	-	-	-	-	-
GWA2_OD1-rel_38_13_curated_scaffold_1_27	FALSE	! ** - ** - ** - ** - ** - ** -	phosphoribosylglycinamide formyltransferase id=297486254 bin="ParcuNitro_R3" species=Parcubacteria (OD1-vii) bacterium GW2011_GWA2_38_13b genus=unknown taxon_order=unknown taxon_class=unknown phylum=Parcubacteria organism_tax=Parcubacteria (OD1-vii) bacterium GW2011_GWA2_38_13b, Parcubacteria, Bacteria	-	-	-	-	-	-	-	-	-	-	-	-	-	-	-	-	-	-
-	TRUE	-	-	-	-	-	gwf2_scaffold_5519_8	- ** - ** ! ** - ** - ** - ** -	Uncharacterized protein id=4329156 bin="GWF2_OD1-rel_39_13_partial" species=Parcubacteria bacterium GW2011_GWF2_39_13b genus=unknown taxon_order=unknown taxon_class=unknown phylum=Parcubacteria organism_tax=Parcubacteria bacterium GW2011_GWF2_39_13b, Parcubacteria, Bacteria organism_desc=Partial	-	-	-	-	-	-	-	-	-	-	-	-
-	TRUE	-	-	-	-	-	gwf2_scaffold_5519_6	- ** - ** ! ** - ** - ** - ** -	Uncharacterized protein id=4329154 bin="GWF2_OD1-rel_39_13_partial" species=Parcubacteria bacterium GW2011_GWF2_39_13b genus=unknown taxon_order=unknown taxon_class=unknown phylum=Parcubacteria organism_tax=Parcubacteria bacterium GW2011_GWF2_39_13b, Parcubacteria, Bacteria organism_desc=Partial	-	-	-	-	-	-	-	-	-	-	-	-
GWA2_OD1-rel_38_13_curated_scaffold_1_28	TRUE	! ** 0.9813084112149533 | 53.8 | 2.1e-59 | 220.7 ** 0.9953488372093023 | 50.5 | 1e-58 | 218.4 ** 0.9953271028037384 | 45.6 | 2.7e-53 | 199.1 ** 0.985981308411215 | 54.9 | 1.3e-64 | 237.7 ** 0.985981308411215 | 54.0 | 1.2e-60 | 224.6 ** -	Sua5-related protein id=297486255 bin="ParcuNitro_R3" species=Parcubacteria (OD1-vii) bacterium GW2011_GWA2_38_13b genus=unknown taxon_order=unknown taxon_class=unknown phylum=Parcubacteria organism_tax=Parcubacteria (OD1-vii) bacterium GW2011_GWA2_38_13b, Parcubacteria, Bacteria	GWB1_scaffold_3198_15	0.9813084112149533 | 53.8 | 2.1e-59 | 220.7 ** ! ** 0.9813953488372092 | 56.8 | 8.2e-64 | 235.0 ** 0.9813084112149533 | 67.9 | 1.2e-80 | 290.0 ** 0.985981308411215 | 55.4 | 6.5e-61 | 225.3 ** 0.985981308411215 | 54.0 | 8.2e-59 | 218.4 ** -	Sua5/YciO/YrdC/YwlC family protein id=3596904 bin="GWB1_OD1_42_6" species=GWB1_OD1_42_6 genus=unknown taxon_order=unknown taxon_class=unknown phylum=Parcubacteria organism_tax=GWB1_OD1_42_6, Parcubacteria, Bacteria	gwf2_scaffold_5519_4	0.9953488372093023 | 50.5 | 1e-58 | 218.4 ** 0.9813953488372092 | 56.8 | 8.2e-64 | 235.0 ** ! ** 0.9953488372093023 | 57.4 | 6.5e-63 | 231.1 ** 0.9813953488372092 | 51.2 | 6.8e-58 | 215.3 ** 0.9813953488372092 | 52.1 | 4.1e-58 | 216.1 ** -	Sua5/YciO/YrdC/YwlC family protein id=4329152 bin="GWF2_OD1-rel_39_13_partial" species=Parcubacteria bacterium GW2011_GWF2_39_13b genus=unknown taxon_order=unknown taxon_class=unknown phylum=Parcubacteria organism_tax=Parcubacteria bacterium GW2011_GWF2_39_13b, Parcubacteria, Bacteria organism_desc=Partial	gwf2_scaffold_3453_28	0.9953271028037384 | 45.6 | 2.7e-53 | 199.1 ** 0.9813084112149533 | 67.9 | 1.2e-80 | 290.0 ** 0.9953488372093023 | 57.4 | 6.5e-63 | 231.1 ** ! ** 0.9813084112149533 | 50.9 | 8.8e-58 | 214.9 ** 0.9813084112149533 | 54.2 | 1.8e-58 | 217.2 ** -	Sua5/YciO/YrdC/YwlC family protein id=4073496 bin="GWF2_OD1-rel_44_7_partial" species=Parcubacteria bacterium GW2011_GWA2_42_11 genus=unknown taxon_order=unknown taxon_class=unknown phylum=Parcubacteria organism_tax=Parcubacteria, Bacteria organism_desc=Partial	rifcsphigho2_01_scaffold_2052_64	0.985981308411215 | 54.9 | 1.3e-64 | 237.7 ** 0.985981308411215 | 55.4 | 6.5e-61 | 225.3 ** 0.9813953488372092 | 51.2 | 6.8e-58 | 215.3 ** 0.9813084112149533 | 50.9 | 8.8e-58 | 214.9 ** ! ** 0.995260663507109 | 79.7 | 4.7e-96 | 342.0 ** -	Sua5/YciO/YrdC/YwlC family protein id=55262342 bin="RIFCSPHIGHO2_01_FULL_RIF-OD1-08_40_12b" species=RIFCSPHIGHO2_01_FULL_RIF_OD1_08_40_12b_curated genus=unknown taxon_order=unknown taxon_class=RIF-OD1-8 phylum=Parcubacteria organism_tax=RIFCSPHIGHO2_01_FULL_RIF_OD1_08_40_12b_curated, RIF-OD1-8, Parcubacteria, Bacteria organism_desc=Good	rifcsplowo2_01_scaffold_8271_10	0.985981308411215 | 54.0 | 1.2e-60 | 224.6 ** 0.985981308411215 | 54.0 | 8.2e-59 | 218.4 ** 0.9813953488372092 | 52.1 | 4.1e-58 | 216.1 ** 0.9813084112149533 | 54.2 | 1.8e-58 | 217.2 ** 0.995260663507109 | 79.7 | 4.7e-96 | 342.0 ** ! ** -	Sua5/YciO/YrdC/YwlC family protein id=57987503 bin="RIFCSPLOWO2_01_FULL_RIF-OD1-08_38_39" species=RIFCSPLOWO2_01_FULL_RIF_OD1_08_38_39_curated genus=unknown taxon_order=unknown taxon_class=RIF-OD1-8 phylum=Parcubacteria organism_tax=RIFCSPLOWO2_01_FULL_RIF_OD1_08_38_39_curated, RIF-OD1-8, Parcubacteria, Bacteria organism_desc=Good	-	-	-
-	TRUE	-	-	-	-	-	-	-	-	-	-	-	-	-	-	rifcsplowo2_01_scaffold_8271_11	- ** - ** - ** - ** - ** ! ** -	nucleotidyl transferase id=57987504 bin="RIFCSPLOWO2_01_FULL_RIF-OD1-08_38_39" species=RIFCSPLOWO2_01_FULL_RIF_OD1_08_38_39_curated genus=unknown taxon_order=unknown taxon_class=RIF-OD1-8 phylum=Parcubacteria organism_tax=RIFCSPLOWO2_01_FULL_RIF_OD1_08_38_39_curated, RIF-OD1-8, Parcubacteria, Bacteria organism_desc=Good	-	-	-
-	TRUE	-	-	-	-	-	-	-	-	-	-	-	rifcsphigho2_01_scaffold_2052_65	- ** - ** - ** - ** ! ** - ** -	formyltetrahydrofolate-dependent phosphoribosylglycinamide formyltransferase (EC:2.1.2.2) id=55262343 bin="RIFCSPHIGHO2_01_FULL_RIF-OD1-08_40_12b" species=RIFCSPHIGHO2_01_FULL_RIF_OD1_08_40_12b_curated genus=unknown taxon_order=unknown taxon_class=RIF-OD1-8 phylum=Parcubacteria organism_tax=RIFCSPHIGHO2_01_FULL_RIF_OD1_08_40_12b_curated, RIF-OD1-8, Parcubacteria, Bacteria organism_desc=Good	-	-	-	-	-	-
-	TRUE	-	-	GWB1_scaffold_3198_16	- ** ! ** - ** - ** - ** - ** -	Tax=GWB1_OD1_42_6 id=3596906 bin="GWB1_OD1_42_6" species=GWB1_OD1_42_6 genus=unknown taxon_order=unknown taxon_class=unknown phylum=Parcubacteria organism_tax=GWB1_OD1_42_6, Parcubacteria, Bacteria	-	-	-	-	-	-	-	-	-	-	-	-	-	-	-
-	TRUE	-	-	GWB1_scaffold_3198_19	- ** ! ** - ** - ** - ** - ** -	Putative uncharacterized protein id=3596911 bin="GWB1_OD1_42_6" species=Parcubacteria bacterium GW2011_GWA1_42_7 genus=unknown taxon_order=unknown taxon_class=unknown phylum=Parcubacteria organism_tax=GWB1_OD1_42_6, Parcubacteria, Bacteria	-	-	-	-	-	-	-	-	-	-	-	-	-	-	-
-	TRUE	-	-	GWB1_scaffold_3198_22	- ** ! ** - ** - ** - ** - ** -	Putative uncharacterized protein id=3596916 bin="GWB1_OD1_42_6" species=Parcubacteria bacterium GW2011_GWA1_42_7 genus=unknown taxon_order=unknown taxon_class=unknown phylum=Parcubacteria organism_tax=GWB1_OD1_42_6, Parcubacteria, Bacteria	-	-	-	-	-	-	-	-	-	-	-	-	-	-	-
-	TRUE	-	-	GWB1_scaffold_3198_23	- ** ! ** - ** - ** - ** - ** -	Asparagine--tRNA ligase id=3596918 bin="GWB1_OD1_42_6" species=GWB1_OD1_42_6 genus=unknown taxon_order=unknown taxon_class=unknown phylum=Parcubacteria organism_tax=GWB1_OD1_42_6, Parcubacteria, Bacteria	-	-	-	-	-	-	-	-	-	-	-	-	-	-	-
GWA2_OD1-rel_38_13_curated_scaffold_1_29	FALSE	! ** - ** - ** - ** - ** - ** -	hypothetical protein id=297486256 bin="ParcuNitro_R3" species=Parcubacteria (OD1-vii) bacterium GW2011_GWA2_38_13b genus=unknown taxon_order=unknown taxon_class=unknown phylum=Parcubacteria organism_tax=Parcubacteria (OD1-vii) bacterium GW2011_GWA2_38_13b, Parcubacteria, Bacteria	-	-	-	-	-	-	-	-	-	-	-	-	-	-	-	-	-	-
GWA2_OD1-rel_38_13_curated_scaffold_1_30	TRUE	! ** - ** - ** - ** - ** - ** 0.9983766233766234 | 64.1 | 2e-227 | 780.0	glmS; glucosamine 6-phosphate synthetase id=297486257 bin="ParcuNitro_R3" species=Parcubacteria (OD1-vii) bacterium GW2011_GWA2_38_13b genus=unknown taxon_order=unknown taxon_class=unknown phylum=Parcubacteria organism_tax=Parcubacteria (OD1-vii) bacterium GW2011_GWA2_38_13b, Parcubacteria, Bacteria	-	-	-	-	-	-	-	-	-	-	-	-	-	-	-	rifcsplowo2_01_scaffold_21268_7	0.9983766233766234 | 64.1 | 2e-227 | 780.0 ** - ** - ** - ** - ** - ** !	glmS; glucosamine 6-phosphate synthetase id=58219464 bin="RIFCSPLOWO2_01_FULL_RIF-OD1-08_43_11" species=Parcubacteria bacterium GW2011_GWA2_43_9b genus=unknown taxon_order=unknown taxon_class=unknown phylum=Parcubacteria organism_tax=RIFCSPLOWO2_01_FULL_RIF_OD1_08_43_11_curated, RIF-OD1-8, Parcubacteria, Bacteria organism_desc=Moderate +
GWA2_OD1-rel_38_13_curated_scaffold_1_31	TRUE	! ** - ** - ** - ** - ** - ** 0.9619565217391305 | 42.8 | 1.3e-36 | 144.4	hypothetical protein id=297486258 bin="ParcuNitro_R3" species=Parcubacteria (OD1-vii) bacterium GW2011_GWA2_38_13b genus=unknown taxon_order=unknown taxon_class=unknown phylum=Parcubacteria organism_tax=Parcubacteria (OD1-vii) bacterium GW2011_GWA2_38_13b, Parcubacteria, Bacteria	-	-	-	-	-	-	-	-	-	-	-	-	-	-	-	rifcsplowo2_01_scaffold_15804_16	0.9619565217391305 | 42.8 | 1.3e-36 | 144.4 ** - ** - ** - ** - ** - ** !	hypothetical protein id=58143822 bin="RIFCSPLOWO2_01_FULL_RIF-OD1-08_43_11" species=RIFCSPLOWO2_01_FULL_RIF_OD1_08_43_11_curated genus=unknown taxon_order=unknown taxon_class=RIF-OD1-8 phylum=Parcubacteria organism_tax=RIFCSPLOWO2_01_FULL_RIF_OD1_08_43_11_curated, RIF-OD1-8, Parcubacteria, Bacteria organism_desc=Moderate +
-	TRUE	-	-	-	-	-	-	-	-	-	-	-	-	-	-	-	-	-	rifcsplowo2_01_scaffold_15804_17	- ** - ** - ** - ** - ** - ** !	isopentenyldiphosphate isomerase id=58143823 bin="RIFCSPLOWO2_01_FULL_RIF-OD1-08_43_11" species=Parcubacteria bacterium GW2011_GWA2_43_9b genus=unknown taxon_order=unknown taxon_class=unknown phylum=Parcubacteria organism_tax=RIFCSPLOWO2_01_FULL_RIF_OD1_08_43_11_curated, RIF-OD1-8, Parcubacteria, Bacteria organism_desc=Moderate +
GWA2_OD1-rel_38_13_curated_scaffold_1_32	FALSE	! ** - ** - ** - ** - ** - ** -	hypothetical protein id=297486259 bin="ParcuNitro_R3" species=Parcubacteria (OD1-vii) bacterium GW2011_GWA2_38_13b genus=unknown taxon_order=unknown taxon_class=unknown phylum=Parcubacteria organism_tax=Parcubacteria (OD1-vii) bacterium GW2011_GWA2_38_13b, Parcubacteria, Bacteria	-	-	-	-	-	-	-	-	-	-	-	-	-	-	-	-	-	-
GWA2_OD1-rel_38_13_curated_scaffold_1_33	FALSE	! ** - ** - ** - ** - ** - ** -	hypothetical protein id=297486260 bin="ParcuNitro_R3" species=Parcubacteria (OD1-vii) bacterium GW2011_GWA2_38_13b genus=unknown taxon_order=unknown taxon_class=unknown phylum=Parcubacteria organism_tax=Parcubacteria (OD1-vii) bacterium GW2011_GWA2_38_13b, Parcubacteria, Bacteria	-	-	-	-	-	-	-	-	-	-	-	-	-	-	-	-	-	-
GWA2_OD1-rel_38_13_curated_scaffold_1_34	FALSE	! ** - ** - ** - ** - ** - ** -	hypothetical protein id=297486261 bin="ParcuNitro_R3" species=Parcubacteria (OD1-vii) bacterium GW2011_GWA2_38_13b genus=unknown taxon_order=unknown taxon_class=unknown phylum=Parcubacteria organism_tax=Parcubacteria (OD1-vii) bacterium GW2011_GWA2_38_13b, Parcubacteria, Bacteria	-	-	-	-	-	-	-	-	-	-	-	-	-	-	-	-	-	-
GWA2_OD1-rel_38_13_curated_scaffold_1_35	TRUE	! ** - ** - ** - ** - | - | - | - ** 0.952 | 45.1 | 3.5e-217 | 746.5 ** - | - | - | -	leucyl-tRNA synthetase id=297486262 bin="ParcuNitro_R3" species=Parcubacteria (OD1-vii) bacterium GW2011_GWA2_38_13b genus=unknown taxon_order=unknown taxon_class=unknown phylum=Parcubacteria organism_tax=Parcubacteria (OD1-vii) bacterium GW2011_GWA2_38_13b, Parcubacteria, Bacteria	-	-	-	-	-	-	-	-	-	rifcsphigho2_01_scaffold_2052_62	- | - | - | - ** - ** - ** - ** ! ** 0.987012987012987 | 71.9 | 0.0 | 1246.9 ** 0.9988864142538976 | 45.1 | 1.4e-226 | 777.7	leuS; leucyl-tRNA ligase LeuS (EC:6.1.1.4) id=55262340 bin="RIFCSPHIGHO2_01_FULL_RIF-OD1-08_40_12b" species=RIFCSPHIGHO2_01_FULL_RIF_OD1_08_40_12b_curated genus=unknown taxon_order=unknown taxon_class=RIF-OD1-8 phylum=Parcubacteria organism_tax=RIFCSPHIGHO2_01_FULL_RIF_OD1_08_40_12b_curated, RIF-OD1-8, Parcubacteria, Bacteria organism_desc=Good	rifcsplowo2_01_scaffold_8271_13	0.952 | 45.1 | 3.5e-217 | 746.5 ** - ** - ** - ** 0.987012987012987 | 71.9 | 0.0 | 1246.9 ** ! ** - | - | - | -	leuS; leucyl-tRNA ligase LeuS (EC:6.1.1.4) id=57987506 bin="RIFCSPLOWO2_01_FULL_RIF-OD1-08_38_39" species=RIFCSPLOWO2_01_FULL_RIF_OD1_08_38_39_curated genus=unknown taxon_order=unknown taxon_class=RIF-OD1-8 phylum=Parcubacteria organism_tax=RIFCSPLOWO2_01_FULL_RIF_OD1_08_38_39_curated, RIF-OD1-8, Parcubacteria, Bacteria organism_desc=Good	rifcsplowo2_01_scaffold_48233_14	- | - | - | - ** - ** - ** - ** 0.9988864142538976 | 45.1 | 1.4e-226 | 777.7 ** - | - | - | - ** !	leuS; leucine--tRNA ligase (EC:6.1.1.4) id=58510101 bin="RIFCSPLOWO2_01_FULL_RIF-OD1-08_43_11" species=RIFCSPLOWO2_01_FULL_RIF_OD1_08_43_11_curated genus=unknown taxon_order=unknown taxon_class=RIF-OD1-8 phylum=Parcubacteria organism_tax=RIFCSPLOWO2_01_FULL_RIF_OD1_08_43_11_curated, RIF-OD1-8, Parcubacteria, Bacteria organism_desc=Moderate +
GWA2_OD1-rel_38_13_curated_scaffold_1_36	FALSE	! ** - ** - ** - ** - ** - ** -	gap; glyceraldehyde-3-phosphate dehydrogenase (EC:1.2.1.-) id=297486263 bin="ParcuNitro_R3" species=Parcubacteria (OD1-vii) bacterium GW2011_GWA2_38_13b genus=unknown taxon_order=unknown taxon_class=unknown phylum=Parcubacteria organism_tax=Parcubacteria (OD1-vii) bacterium GW2011_GWA2_38_13b, Parcubacteria, Bacteria	-	-	-	-	-	-	-	-	-	-	-	-	-	-	-	-	-	-
GWA2_OD1-rel_38_13_curated_scaffold_1_37	FALSE	! ** - ** - ** - ** - ** - ** -	hypothetical protein id=297486264 bin="ParcuNitro_R3" species=Parcubacteria (OD1-vii) bacterium GW2011_GWA2_38_13b genus=unknown taxon_order=unknown taxon_class=unknown phylum=Parcubacteria organism_tax=Parcubacteria (OD1-vii) bacterium GW2011_GWA2_38_13b, Parcubacteria, Bacteria	-	-	-	-	-	-	-	-	-	-	-	-	-	-	-	-	-	-
-	TRUE	-	-	-	-	-	-	-	-	-	-	-	-	-	-	-	-	-	rifcsplowo2_01_scaffold_76803_13	- ** - ** - ** - ** - ** - ** !	Tax=RIFCSPLOWO2_01_FULL_RIF_OD1_08_43_11_curated id=58707533 bin="RIFCSPLOWO2_01_FULL_RIF-OD1-08_43_11" species=RIFCSPLOWO2_01_FULL_RIF_OD1_08_43_11_curated genus=unknown taxon_order=unknown taxon_class=RIF-OD1-8 phylum=Parcubacteria organism_tax=RIFCSPLOWO2_01_FULL_RIF_OD1_08_43_11_curated, RIF-OD1-8, Parcubacteria, Bacteria organism_desc=Moderate +
-	TRUE	-	-	-	-	-	-	-	-	-	-	-	-	-	-	-	-	-	rifcsplowo2_01_scaffold_76803_14	- ** - ** - ** - ** - ** - ** !	hypothetical protein id=58707534 bin="RIFCSPLOWO2_01_FULL_RIF-OD1-08_43_11" organism_tax=RIFCSPLOWO2_01_FULL_RIF_OD1_08_43_11_curated, RIF-OD1-8, Parcubacteria, Bacteria organism_desc=Moderate +
-	TRUE	-	-	-	-	-	-	-	-	-	-	-	-	-	-	-	-	-	rifcsplowo2_01_scaffold_76803_15	- ** - ** - ** - ** - ** - ** !	Recombinase id=58707535 bin="RIFCSPLOWO2_01_FULL_RIF-OD1-08_43_11" species=RIFCSPLOWO2_01_FULL_RIF_OD1_08_43_11_curated genus=unknown taxon_order=unknown taxon_class=RIF-OD1-8 phylum=Parcubacteria organism_tax=RIFCSPLOWO2_01_FULL_RIF_OD1_08_43_11_curated, RIF-OD1-8, Parcubacteria, Bacteria organism_desc=Moderate +
-	TRUE	-	-	-	-	-	-	-	-	-	-	-	-	-	-	-	-	-	rifcsplowo2_01_scaffold_76803_16	- ** - ** - ** - ** - ** - ** !	recombinase id=58707536 bin="RIFCSPLOWO2_01_FULL_RIF-OD1-08_43_11" species=RIFCSPLOWO2_01_FULL_RIF_OD1_08_43_11_curated genus=unknown taxon_order=unknown taxon_class=RIF-OD1-8 phylum=Parcubacteria organism_tax=RIFCSPLOWO2_01_FULL_RIF_OD1_08_43_11_curated, RIF-OD1-8, Parcubacteria, Bacteria organism_desc=Moderate +
-	TRUE	-	-	-	-	-	-	-	-	-	-	-	-	-	-	-	-	-	rifcsplowo2_01_scaffold_76803_1	- ** - ** - ** - ** - ** - ** !	Fe-S cluster assembly ATP-binding protein SufC id=58707521 bin="RIFCSPLOWO2_01_FULL_RIF-OD1-08_43_11" species=RIFCSPLOWO2_01_FULL_RIF_OD1_08_43_11_curated genus=unknown taxon_order=unknown taxon_class=RIF-OD1-8 phylum=Parcubacteria organism_tax=RIFCSPLOWO2_01_FULL_RIF_OD1_08_43_11_curated, RIF-OD1-8, Parcubacteria, Bacteria organism_desc=Moderate +
-	TRUE	-	-	-	-	-	-	-	-	-	-	-	-	-	-	-	-	-	rifcsplowo2_01_scaffold_76803_2	- ** - ** - ** - ** - ** - ** !	phosphoribosyltransferase id=58707522 bin="RIFCSPLOWO2_01_FULL_RIF-OD1-08_43_11" species=RIFCSPLOWO2_01_FULL_RIF_OD1_08_43_11_curated genus=unknown taxon_order=unknown taxon_class=RIF-OD1-8 phylum=Parcubacteria organism_tax=RIFCSPLOWO2_01_FULL_RIF_OD1_08_43_11_curated, RIF-OD1-8, Parcubacteria, Bacteria organism_desc=Moderate +
-	TRUE	-	-	-	-	-	-	-	-	-	-	-	-	-	-	-	-	-	rifcsplowo2_01_scaffold_76803_3	- ** - ** - ** - ** - ** - ** !	ubiquinone/menaquinone biosynthesis methyltransferase UbiE id=58707523 bin="RIFCSPLOWO2_01_FULL_RIF-OD1-08_43_11" species=RIFCSPLOWO2_01_FULL_RIF_OD1_08_43_11_curated genus=unknown taxon_order=unknown taxon_class=RIF-OD1-8 phylum=Parcubacteria organism_tax=RIFCSPLOWO2_01_FULL_RIF_OD1_08_43_11_curated, RIF-OD1-8, Parcubacteria, Bacteria organism_desc=Moderate +
-	TRUE	-	-	-	-	-	-	-	-	-	-	-	-	-	-	-	-	-	rifcsplowo2_01_scaffold_76803_4	- ** - ** - ** - ** - ** - ** !	Orotidine 5'-phosphate decarboxylase (EC:4.1.1.23) id=58707524 bin="RIFCSPLOWO2_01_FULL_RIF-OD1-08_43_11" species=RIFCSPLOWO2_01_FULL_RIF_OD1_08_43_11_curated genus=unknown taxon_order=unknown taxon_class=RIF-OD1-8 phylum=Parcubacteria organism_tax=RIFCSPLOWO2_01_FULL_RIF_OD1_08_43_11_curated, RIF-OD1-8, Parcubacteria, Bacteria organism_desc=Moderate +
-	TRUE	-	-	-	-	-	-	-	-	-	-	-	-	-	-	-	-	-	rifcsplowo2_01_scaffold_76803_5	- ** - ** - ** - ** - ** - ** !	thiamine-triphosphatase-like id=58707525 bin="RIFCSPLOWO2_01_FULL_RIF-OD1-08_43_11" species=RIFCSPLOWO2_01_FULL_RIF_OD1_08_43_11_curated genus=unknown taxon_order=unknown taxon_class=RIF-OD1-8 phylum=Parcubacteria organism_tax=RIFCSPLOWO2_01_FULL_RIF_OD1_08_43_11_curated, RIF-OD1-8, Parcubacteria, Bacteria organism_desc=Moderate +
-	TRUE	-	-	-	-	-	-	-	-	-	-	-	-	-	-	-	-	-	rifcsplowo2_01_scaffold_76803_6	- ** - ** - ** - ** - ** - ** !	Tax=RIFCSPLOWO2_01_FULL_RIF_OD1_08_43_11_curated id=58707526 bin="RIFCSPLOWO2_01_FULL_RIF-OD1-08_43_11" species=RIFCSPLOWO2_01_FULL_RIF_OD1_08_43_11_curated genus=unknown taxon_order=unknown taxon_class=RIF-OD1-8 phylum=Parcubacteria organism_tax=RIFCSPLOWO2_01_FULL_RIF_OD1_08_43_11_curated, RIF-OD1-8, Parcubacteria, Bacteria organism_desc=Moderate +
-	TRUE	-	-	-	-	-	-	-	-	-	-	-	-	-	-	-	-	-	rifcsplowo2_01_scaffold_76803_7	- ** - ** - ** - ** - ** - ** !	Tax=RIFCSPLOWO2_01_FULL_RIF_OD1_08_43_11_curated id=58707527 bin="RIFCSPLOWO2_01_FULL_RIF-OD1-08_43_11" species=RIFCSPLOWO2_01_FULL_RIF_OD1_08_43_11_curated genus=unknown taxon_order=unknown taxon_class=RIF-OD1-8 phylum=Parcubacteria organism_tax=RIFCSPLOWO2_01_FULL_RIF_OD1_08_43_11_curated, RIF-OD1-8, Parcubacteria, Bacteria organism_desc=Moderate +
-	TRUE	-	-	-	-	-	-	-	-	-	-	-	-	-	-	-	-	-	rifcsplowo2_01_scaffold_76803_8	- ** - ** - ** - ** - ** - ** !	surface lipoprotein-related protein id=58707528 bin="RIFCSPLOWO2_01_FULL_RIF-OD1-08_43_11" species=RIFCSPLOWO2_01_FULL_RIF_OD1_08_43_11_curated genus=unknown taxon_order=unknown taxon_class=RIF-OD1-8 phylum=Parcubacteria organism_tax=RIFCSPLOWO2_01_FULL_RIF_OD1_08_43_11_curated, RIF-OD1-8, Parcubacteria, Bacteria organism_desc=Moderate +
-	TRUE	-	-	-	-	-	-	-	-	-	-	-	-	-	-	-	-	-	rifcsplowo2_01_scaffold_76803_9	- ** - ** - ** - ** - ** - ** !	Tax=RIFCSPLOWO2_01_FULL_RIF_OD1_08_43_11_curated id=58707529 bin="RIFCSPLOWO2_01_FULL_RIF-OD1-08_43_11" species=RIFCSPLOWO2_01_FULL_RIF_OD1_08_43_11_curated genus=unknown taxon_order=unknown taxon_class=RIF-OD1-8 phylum=Parcubacteria organism_tax=RIFCSPLOWO2_01_FULL_RIF_OD1_08_43_11_curated, RIF-OD1-8, Parcubacteria, Bacteria organism_desc=Moderate +
-	TRUE	-	-	-	-	-	-	-	-	-	-	-	-	-	-	-	-	-	rifcsplowo2_01_scaffold_76803_10	- ** - ** - ** - ** - ** - ** !	dihydroorotate dehydrogenase, catalytic subunit id=58707530 bin="RIFCSPLOWO2_01_FULL_RIF-OD1-08_43_11" species=RIFCSPLOWO2_01_FULL_RIF_OD1_08_43_11_curated genus=unknown taxon_order=unknown taxon_class=RIF-OD1-8 phylum=Parcubacteria organism_tax=RIFCSPLOWO2_01_FULL_RIF_OD1_08_43_11_curated, RIF-OD1-8, Parcubacteria, Bacteria organism_desc=Moderate +
-	TRUE	-	-	-	-	-	-	-	-	-	-	-	-	-	-	-	-	-	rifcsplowo2_01_scaffold_76803_11	- ** - ** - ** - ** - ** - ** !	hypothetical protein id=58707531 bin="RIFCSPLOWO2_01_FULL_RIF-OD1-08_43_11" species=RIFCSPLOWO2_01_FULL_RIF_OD1_08_43_11_curated genus=unknown taxon_order=unknown taxon_class=RIF-OD1-8 phylum=Parcubacteria organism_tax=RIFCSPLOWO2_01_FULL_RIF_OD1_08_43_11_curated, RIF-OD1-8, Parcubacteria, Bacteria organism_desc=Moderate +
-	TRUE	-	-	-	-	-	-	-	-	-	-	-	-	-	-	rifcsplowo2_01_scaffold_15771_11	- ** - ** - ** - ** - ** ! ** 0.9307359307359307 | 39.7 | 2e-34 | 137.5	phosphoribosyltransferase id=58143279 bin="RIFCSPLOWO2_01_FULL_RIF-OD1-08_38_39" species=RIFCSPLOWO2_01_FULL_RIF_OD1_08_38_39_curated genus=unknown taxon_order=unknown taxon_class=RIF-OD1-8 phylum=Parcubacteria organism_tax=RIFCSPLOWO2_01_FULL_RIF_OD1_08_38_39_curated, RIF-OD1-8, Parcubacteria, Bacteria organism_desc=Good	rifcsplowo2_01_scaffold_87781_5	- ** - ** - ** - ** - ** 0.9307359307359307 | 39.7 | 2e-34 | 137.5 ** !	phosphoribosyltransferase id=58773403 bin="RIFCSPLOWO2_01_FULL_RIF-OD1-08_43_11" species=RIFCSPLOWO2_01_FULL_RIF_OD1_08_43_11_curated genus=unknown taxon_order=unknown taxon_class=RIF-OD1-8 phylum=Parcubacteria organism_tax=RIFCSPLOWO2_01_FULL_RIF_OD1_08_43_11_curated, RIF-OD1-8, Parcubacteria, Bacteria organism_desc=Moderate +
GWA2_OD1-rel_38_13_curated_scaffold_1_38	TRUE	! ** 0.7606837606837606 | 56.0 | 2.6e-24 | 103.2 ** - ** - ** 0.6666666666666666 | 77.4 | 1.9e-22 | 96.3 ** 0.9888888888888889 | 62.6 | 8.7e-26 | 107.5 ** 0.9888888888888889 | 53.8 | 7.5e-22 | 94.4	DNA-binding protein HU-beta id=297486265 bin="ParcuNitro_R3" species=Parcubacteria (OD1-vii) bacterium GW2011_GWA2_38_13b genus=unknown taxon_order=unknown taxon_class=unknown phylum=Parcubacteria organism_tax=Parcubacteria (OD1-vii) bacterium GW2011_GWA2_38_13b, Parcubacteria, Bacteria	GWB1_scaffold_1281_21	0.7606837606837606 | 56.0 | 2.6e-24 | 103.2 ** ! ** - ** - ** - | - | - | - ** 0.7606837606837606 | 69.2 | 2.9e-29 | 119.4 ** 0.7606837606837606 | 74.7 | 1.7e-34 | 136.7	DNA-binding protein HU 1 id=2784900 bin="GWB1_OD1_42_6" species=GWB1_OD1_42_6 genus=unknown taxon_order=unknown taxon_class=unknown phylum=Parcubacteria organism_tax=GWB1_OD1_42_6, Parcubacteria, Bacteria	-	-	-	-	-	-	rifcsphigho2_01_scaffold_5801_27	0.6666666666666666 | 77.4 | 1.9e-22 | 96.3 ** - | - | - | - ** - ** - ** ! ** 0.7415730337078652 | 83.8 | 5.7e-27 | 111.3 ** 0.7333333333333333 | 66.2 | 1.1e-20 | 90.5	DNA-binding protein HU-beta id=55393613 bin="RIFCSPHIGHO2_01_FULL_RIF-OD1-08_40_12b" species=RIFCSPHIGHO2_01_FULL_RIF_OD1_08_40_12b_curated genus=unknown taxon_order=unknown taxon_class=RIF-OD1-8 phylum=Parcubacteria organism_tax=RIFCSPHIGHO2_01_FULL_RIF_OD1_08_40_12b_curated, RIF-OD1-8, Parcubacteria, Bacteria organism_desc=Good	rifcsplowo2_01_scaffold_49499_4	0.9888888888888889 | 62.6 | 8.7e-26 | 107.5 ** 0.7606837606837606 | 69.2 | 2.9e-29 | 119.4 ** - ** - ** 0.7415730337078652 | 83.8 | 5.7e-27 | 111.3 ** ! ** 0.9888888888888889 | 62.6 | 1e-26 | 110.5	DNA-binding protein HU-beta id=58519623 bin="RIFCSPLOWO2_01_FULL_RIF-OD1-08_38_39" species=RIFCSPLOWO2_01_FULL_RIF_OD1_08_38_39_curated genus=unknown taxon_order=unknown taxon_class=RIF-OD1-8 phylum=Parcubacteria organism_tax=RIFCSPLOWO2_01_FULL_RIF_OD1_08_38_39_curated, RIF-OD1-8, Parcubacteria, Bacteria organism_desc=Good	rifcsplowo2_01_scaffold_87781_4	0.9888888888888889 | 53.8 | 7.5e-22 | 94.4 ** 0.7606837606837606 | 74.7 | 1.7e-34 | 136.7 ** - ** - ** 0.7333333333333333 | 66.2 | 1.1e-20 | 90.5 ** 0.9888888888888889 | 62.6 | 1e-26 | 110.5 ** !	DNA-binding protein HU 1 id=58773402 bin="RIFCSPLOWO2_01_FULL_RIF-OD1-08_43_11" species=RIFCSPLOWO2_01_FULL_RIF_OD1_08_43_11_curated genus=unknown taxon_order=unknown taxon_class=RIF-OD1-8 phylum=Parcubacteria organism_tax=RIFCSPLOWO2_01_FULL_RIF_OD1_08_43_11_curated, RIF-OD1-8, Parcubacteria, Bacteria organism_desc=Moderate +
-	TRUE	-	-	-	-	-	-	-	-	-	-	-	rifcsphigho2_01_scaffold_5801_29	- ** - ** - ** - ** ! ** - ** -	hypothetical protein id=55393615 bin="RIFCSPHIGHO2_01_FULL_RIF-OD1-08_40_12b" organism_tax=RIFCSPHIGHO2_01_FULL_RIF_OD1_08_40_12b_curated, RIF-OD1-8, Parcubacteria, Bacteria organism_desc=Good	-	-	-	-	-	-
GWA2_OD1-rel_38_13_curated_scaffold_1_39	TRUE	! ** 0.959409594095941 | 47.1 | 7.8e-72 | 262.3 ** - ** - ** 0.9323308270676691 | 49.4 | 4.1e-73 | 266.5 ** 0.9509433962264151 | 49.2 | 1.1e-70 | 258.5 ** 0.915129151291513 | 47.2 | 3.5e-64 | 236.9	hypothetical protein id=297486266 bin="ParcuNitro_R3" species=Parcubacteria (OD1-vii) bacterium GW2011_GWA2_38_13b genus=unknown taxon_order=unknown taxon_class=unknown phylum=Parcubacteria organism_tax=Parcubacteria (OD1-vii) bacterium GW2011_GWA2_38_13b, Parcubacteria, Bacteria	GWB1_scaffold_1281_22	0.959409594095941 | 47.1 | 7.8e-72 | 262.3 ** ! ** - ** - ** 0.985239852398524 | 52.8 | 4.5e-83 | 299.3 ** 0.988929889298893 | 54.6 | 1.7e-85 | 307.4 ** 0.948339483394834 | 66.2 | 6.4e-101 | 358.6	Calcineurin-like phosphoesterase family protein id=2784902 bin="GWB1_OD1_42_6" species=Parcubacteria bacterium GW2011_GWA1_42_7 genus=unknown taxon_order=unknown taxon_class=unknown phylum=Parcubacteria organism_tax=GWB1_OD1_42_6, Parcubacteria, Bacteria	-	-	-	-	-	-	rifcsphigho2_01_scaffold_5801_26	0.9323308270676691 | 49.4 | 4.1e-73 | 266.5 ** 0.985239852398524 | 52.8 | 4.5e-83 | 299.3 ** - ** - ** ! ** 0.9774436090225563 | 68.9 | 3e-103 | 366.3 ** 0.9372693726937269 | 53.5 | 8.2e-77 | 278.5	ymdB; hypothetical protein id=55393612 bin="RIFCSPHIGHO2_01_FULL_RIF-OD1-08_40_12b" species=RIFCSPHIGHO2_01_FULL_RIF_OD1_08_40_12b_curated genus=unknown taxon_order=unknown taxon_class=RIF-OD1-8 phylum=Parcubacteria organism_tax=RIFCSPHIGHO2_01_FULL_RIF_OD1_08_40_12b_curated, RIF-OD1-8, Parcubacteria, Bacteria organism_desc=Good	rifcsplowo2_01_scaffold_49499_3	0.9509433962264151 | 49.2 | 1.1e-70 | 258.5 ** 0.988929889298893 | 54.6 | 1.7e-85 | 307.4 ** - ** - ** 0.9774436090225563 | 68.9 | 3e-103 | 366.3 ** ! ** 0.9520295202952029 | 52.9 | 1.1e-73 | 268.1	hypothetical protein id=58519622 bin="RIFCSPLOWO2_01_FULL_RIF-OD1-08_38_39" species=RIFCSPLOWO2_01_FULL_RIF_OD1_08_38_39_curated genus=unknown taxon_order=unknown taxon_class=RIF-OD1-8 phylum=Parcubacteria organism_tax=RIFCSPLOWO2_01_FULL_RIF_OD1_08_38_39_curated, RIF-OD1-8, Parcubacteria, Bacteria organism_desc=Good	rifcsplowo2_01_scaffold_87781_3	0.915129151291513 | 47.2 | 3.5e-64 | 236.9 ** 0.948339483394834 | 66.2 | 6.4e-101 | 358.6 ** - ** - ** 0.9372693726937269 | 53.5 | 8.2e-77 | 278.5 ** 0.9520295202952029 | 52.9 | 1.1e-73 | 268.1 ** !	hypothetical protein id=58773401 bin="RIFCSPLOWO2_01_FULL_RIF-OD1-08_43_11" species=RIFCSPLOWO2_01_FULL_RIF_OD1_08_43_11_curated genus=unknown taxon_order=unknown taxon_class=RIF-OD1-8 phylum=Parcubacteria organism_tax=RIFCSPLOWO2_01_FULL_RIF_OD1_08_43_11_curated, RIF-OD1-8, Parcubacteria, Bacteria organism_desc=Moderate +
GWA2_OD1-rel_38_13_curated_scaffold_1_40	TRUE	! ** 0.9724950884086444 | 56.1 | 1.2e-161 | 561.2 ** - ** - ** 0.9901960784313726 | 56.5 | 2.1e-166 | 577.4 ** 0.9901960784313726 | 56.0 | 2.9e-168 | 583.6 ** 0.9862745098039216 | 57.0 | 1.2e-171 | 594.7	phosphodiesterase id=297486267 bin="ParcuNitro_R3" species=Parcubacteria (OD1-vii) bacterium GW2011_GWA2_38_13b genus=unknown taxon_order=unknown taxon_class=unknown phylum=Parcubacteria organism_tax=Parcubacteria (OD1-vii) bacterium GW2011_GWA2_38_13b, Parcubacteria, Bacteria	GWB1_scaffold_1281_23	0.9724950884086444 | 56.1 | 1.2e-161 | 561.2 ** ! ** - ** - ** 0.9705882352941176 | 64.8 | 5e-184 | 635.6 ** 0.9705882352941176 | 65.4 | 3.4e-185 | 639.4 ** 0.9705882352941176 | 76.9 | 1.8e-218 | 750.0	Ribonuclease Y id=2784905 bin="GWB1_OD1_42_6" species=GWB1_OD1_42_6 genus=unknown taxon_order=unknown taxon_class=unknown phylum=Parcubacteria organism_tax=GWB1_OD1_42_6, Parcubacteria, Bacteria	-	-	-	-	-	-	rifcsphigho2_01_scaffold_5801_25	0.9901960784313726 | 56.5 | 2.1e-166 | 577.4 ** 0.9705882352941176 | 64.8 | 5e-184 | 635.6 ** - ** - ** ! ** 0.9980392156862745 | 79.1 | 3.7e-232 | 795.4 ** 0.9980392156862745 | 65.4 | 3.4e-193 | 666.0	HDIG/KH domain-containing protein id=55393611 bin="RIFCSPHIGHO2_01_FULL_RIF-OD1-08_40_12b" species=RIFCSPHIGHO2_01_FULL_RIF_OD1_08_40_12b_curated genus=unknown taxon_order=unknown taxon_class=RIF-OD1-8 phylum=Parcubacteria organism_tax=RIFCSPHIGHO2_01_FULL_RIF_OD1_08_40_12b_curated, RIF-OD1-8, Parcubacteria, Bacteria organism_desc=Good	rifcsplowo2_01_scaffold_49499_2	0.9901960784313726 | 56.0 | 2.9e-168 | 583.6 ** 0.9705882352941176 | 65.4 | 3.4e-185 | 639.4 ** - ** - ** 0.9980392156862745 | 79.1 | 3.7e-232 | 795.4 ** ! ** 0.9921568627450981 | 65.6 | 5.4e-194 | 668.7	HDIG/KH domain-containing protein id=58519621 bin="RIFCSPLOWO2_01_FULL_RIF-OD1-08_38_39" species=RIFCSPLOWO2_01_FULL_RIF_OD1_08_38_39_curated genus=unknown taxon_order=unknown taxon_class=RIF-OD1-8 phylum=Parcubacteria organism_tax=RIFCSPLOWO2_01_FULL_RIF_OD1_08_38_39_curated, RIF-OD1-8, Parcubacteria, Bacteria organism_desc=Good	rifcsplowo2_01_scaffold_87781_2	0.9862745098039216 | 57.0 | 1.2e-171 | 594.7 ** 0.9705882352941176 | 76.9 | 1.8e-218 | 750.0 ** - ** - ** 0.9980392156862745 | 65.4 | 3.4e-193 | 666.0 ** 0.9921568627450981 | 65.6 | 5.4e-194 | 668.7 ** !	HDIG/KH domain-containing protein id=58773400 bin="RIFCSPLOWO2_01_FULL_RIF-OD1-08_43_11" species=RIFCSPLOWO2_01_FULL_RIF_OD1_08_43_11_curated genus=unknown taxon_order=unknown taxon_class=RIF-OD1-8 phylum=Parcubacteria organism_tax=RIFCSPLOWO2_01_FULL_RIF_OD1_08_43_11_curated, RIF-OD1-8, Parcubacteria, Bacteria organism_desc=Moderate +
GWA2_OD1-rel_38_13_curated_scaffold_1_41	FALSE	! ** - ** - ** - ** - ** - ** -	hypothetical protein id=297486268 bin="ParcuNitro_R3" species=Parcubacteria (OD1-vii) bacterium GW2011_GWA2_38_13b genus=unknown taxon_order=unknown taxon_class=unknown phylum=Parcubacteria organism_tax=Parcubacteria (OD1-vii) bacterium GW2011_GWA2_38_13b, Parcubacteria, Bacteria	-	-	-	-	-	-	-	-	-	-	-	-	-	-	-	-	-	-
GWA2_OD1-rel_38_13_curated_scaffold_1_42	FALSE	! ** - ** - ** - ** - ** - ** -	hypothetical protein id=297486269 bin="ParcuNitro_R3" species=Parcubacteria (OD1-vii) bacterium GW2011_GWA2_38_13b genus=unknown taxon_order=unknown taxon_class=unknown phylum=Parcubacteria organism_tax=Parcubacteria (OD1-vii) bacterium GW2011_GWA2_38_13b, Parcubacteria, Bacteria	-	-	-	-	-	-	-	-	-	-	-	-	-	-	-	-	-	-
-	TRUE	-	-	-	-	-	-	-	-	-	-	-	rifcsphigho2_01_scaffold_5801_31	- ** - ** - ** - ** ! ** - ** -	Tax=RIFCSPHIGHO2_01_FULL_RIF_OD1_08_40_12b_curated id=55393617 bin="RIFCSPHIGHO2_01_FULL_RIF-OD1-08_40_12b" species=RIFCSPHIGHO2_01_FULL_RIF_OD1_08_40_12b_curated genus=unknown taxon_order=unknown taxon_class=RIF-OD1-8 phylum=Parcubacteria organism_tax=RIFCSPHIGHO2_01_FULL_RIF_OD1_08_40_12b_curated, RIF-OD1-8, Parcubacteria, Bacteria organism_desc=Good	-	-	-	-	-	-
-	TRUE	-	-	-	-	-	-	-	-	-	-	-	rifcsphigho2_01_scaffold_5801_32	- ** - ** - ** - ** ! ** - ** -	hypothetical protein id=55393618 bin="RIFCSPHIGHO2_01_FULL_RIF-OD1-08_40_12b" species=RIFCSPHIGHO2_01_FULL_RIF_OD1_08_40_12b_curated genus=unknown taxon_order=unknown taxon_class=RIF-OD1-8 phylum=Parcubacteria organism_tax=RIFCSPHIGHO2_01_FULL_RIF_OD1_08_40_12b_curated, RIF-OD1-8, Parcubacteria, Bacteria organism_desc=Good	-	-	-	-	-	-
-	TRUE	-	-	-	-	-	-	-	-	-	-	-	rifcsphigho2_01_scaffold_718_1	- ** - ** - ** - ** ! ** - ** -	Tax=RIFCSPHIGHO2_01_FULL_RIF_OD1_08_40_12b_curated id=55181220 bin="RIFCSPHIGHO2_01_FULL_RIF-OD1-08_40_12b" species=RIFCSPHIGHO2_01_FULL_RIF_OD1_08_40_12b_curated genus=unknown taxon_order=unknown taxon_class=RIF-OD1-8 phylum=Parcubacteria organism_tax=RIFCSPHIGHO2_01_FULL_RIF_OD1_08_40_12b_curated, RIF-OD1-8, Parcubacteria, Bacteria organism_desc=Good	-	-	-	-	-	-
GWA2_OD1-rel_38_13_curated_scaffold_1_43	TRUE	! ** - ** - ** - ** 0.9259259259259259 | 41.2 | 2e-64 | 238.0 ** - ** -	hypothetical protein id=297486270 bin="ParcuNitro_R3" species=Parcubacteria (OD1-vii) bacterium GW2011_GWA2_38_13b genus=unknown taxon_order=unknown taxon_class=unknown phylum=Parcubacteria organism_tax=Parcubacteria (OD1-vii) bacterium GW2011_GWA2_38_13b, Parcubacteria, Bacteria	-	-	-	-	-	-	-	-	-	rifcsphigho2_01_scaffold_5801_30	0.9259259259259259 | 41.2 | 2e-64 | 238.0 ** - ** - ** - ** ! ** - ** -	hypothetical protein id=55393616 bin="RIFCSPHIGHO2_01_FULL_RIF-OD1-08_40_12b" species=RIFCSPHIGHO2_01_FULL_RIF_OD1_08_40_12b_curated genus=unknown taxon_order=unknown taxon_class=RIF-OD1-8 phylum=Parcubacteria organism_tax=RIFCSPHIGHO2_01_FULL_RIF_OD1_08_40_12b_curated, RIF-OD1-8, Parcubacteria, Bacteria organism_desc=Good	-	-	-	-	-	-
GWA2_OD1-rel_38_13_curated_scaffold_1_44	FALSE	! ** - ** - ** - ** - ** - ** -	RNA methylase id=297486271 bin="ParcuNitro_R3" species=Parcubacteria (OD1-vii) bacterium GW2011_GWA2_38_13b genus=unknown taxon_order=unknown taxon_class=unknown phylum=Parcubacteria organism_tax=Parcubacteria (OD1-vii) bacterium GW2011_GWA2_38_13b, Parcubacteria, Bacteria	-	-	-	-	-	-	-	-	-	-	-	-	-	-	-	-	-	-
GWA2_OD1-rel_38_13_curated_scaffold_1_45	FALSE	! ** - ** - ** - ** - ** - ** -	hypothetical protein id=297486272 bin="ParcuNitro_R3" species=Parcubacteria (OD1-vii) bacterium GW2011_GWA2_38_13b genus=unknown taxon_order=unknown taxon_class=unknown phylum=Parcubacteria organism_tax=Parcubacteria (OD1-vii) bacterium GW2011_GWA2_38_13b, Parcubacteria, Bacteria	-	-	-	-	-	-	-	-	-	-	-	-	-	-	-	-	-	-
GWA2_OD1-rel_38_13_curated_scaffold_1_46	FALSE	! ** - ** - ** - ** - ** - ** -	DNA adenine methylase id=297486273 bin="ParcuNitro_R3" species=Parcubacteria (OD1-vii) bacterium GW2011_GWA2_38_13b genus=unknown taxon_order=unknown taxon_class=unknown phylum=Parcubacteria organism_tax=Parcubacteria (OD1-vii) bacterium GW2011_GWA2_38_13b, Parcubacteria, Bacteria	-	-	-	-	-	-	-	-	-	-	-	-	-	-	-	-	-	-
-	TRUE	-	-	-	-	-	-	-	-	-	-	-	-	-	-	rifcsplowo2_01_scaffold_16269_1	- ** - ** - ** - ** - ** ! ** -	hypothetical protein id=58149550 bin="RIFCSPLOWO2_01_FULL_RIF-OD1-08_38_39" species=RIFCSPLOWO2_01_FULL_RIF_OD1_08_38_39_curated genus=unknown taxon_order=unknown taxon_class=RIF-OD1-8 phylum=Parcubacteria organism_tax=RIFCSPLOWO2_01_FULL_RIF_OD1_08_38_39_curated, RIF-OD1-8, Parcubacteria, Bacteria organism_desc=Good	-	-	-
-	TRUE	-	-	-	-	-	-	-	-	-	-	-	-	-	-	rifcsplowo2_01_scaffold_16269_2	- ** - ** - ** - ** - ** ! ** -	hypothetical protein id=58149551 bin="RIFCSPLOWO2_01_FULL_RIF-OD1-08_38_39" species=RIFCSPLOWO2_01_FULL_RIF_OD1_08_38_39_curated genus=unknown taxon_order=unknown taxon_class=RIF-OD1-8 phylum=Parcubacteria organism_tax=RIFCSPLOWO2_01_FULL_RIF_OD1_08_38_39_curated, RIF-OD1-8, Parcubacteria, Bacteria organism_desc=Good	-	-	-
GWA2_OD1-rel_38_13_curated_scaffold_1_47	TRUE	! ** - ** - ** - ** - ** 0.8823529411764706 | 53.2 | 2.1e-13 | 66.2 ** - | - | - | -	HTH-type transcriptional regulator id=297486274 bin="ParcuNitro_R3" species=Parcubacteria (OD1-vii) bacterium GW2011_GWA2_38_13b genus=unknown taxon_order=unknown taxon_class=unknown phylum=Parcubacteria organism_tax=Parcubacteria (OD1-vii) bacterium GW2011_GWA2_38_13b, Parcubacteria, Bacteria	-	-	-	-	-	-	-	-	-	-	-	-	rifcsplowo2_01_scaffold_29847_15	0.8823529411764706 | 53.2 | 2.1e-13 | 66.2 ** - ** - ** - ** - ** ! ** 0.9857142857142858 | 35.2 | 2e-06 | 42.7	DNA-binding protein id=58329654 bin="RIFCSPLOWO2_01_FULL_RIF-OD1-08_38_39" species=Parcubacteria (Giovannonibacteria) bacterium GW2011_GWA2_44_26 genus=unknown taxon_order=unknown taxon_class=unknown phylum=Parcubacteria organism_tax=RIFCSPLOWO2_01_FULL_RIF_OD1_08_38_39_curated, RIF-OD1-8, Parcubacteria, Bacteria organism_desc=Good	rifcsplowo2_01_scaffold_30405_4	- | - | - | - ** - ** - ** - ** - ** 0.9857142857142858 | 35.2 | 2e-06 | 42.7 ** !	regulatory protein id=58332948 bin="RIFCSPLOWO2_01_FULL_RIF-OD1-08_43_11" species=RIFCSPLOWO2_01_FULL_RIF_OD1_08_43_11_curated genus=unknown taxon_order=unknown taxon_class=RIF-OD1-8 phylum=Parcubacteria organism_tax=RIFCSPLOWO2_01_FULL_RIF_OD1_08_43_11_curated, RIF-OD1-8, Parcubacteria, Bacteria organism_desc=Moderate +
GWA2_OD1-rel_38_13_curated_scaffold_1_48	TRUE	! ** 0.6780575539568345 | 51.3 | 2.8e-100 | 357.5 ** - ** - ** 0.6726618705035972 | 48.3 | 2.1e-95 | 341.3 ** - ** -	DNA polymerase III subunits gamma and tau (EC:2.7.7.7) id=297486275 bin="ParcuNitro_R3" species=RifOxyA12_full_OD1_Moranbacteria_35_19_curated genus=unknown taxon_order=unknown taxon_class=Moranbacteria phylum=Parcubacteria organism_tax=Parcubacteria (OD1-vii) bacterium GW2011_GWA2_38_13b, Parcubacteria, Bacteria	GWB1_scaffold_5261_26	0.6780575539568345 | 51.3 | 2.8e-100 | 357.5 ** ! ** - ** - ** 0.9919786096256684 | 64.0 | 3.7e-128 | 449.5 ** - ** -	DNA polymerase III subunit gamma/tau id=3811220 bin="GWB1_OD1_42_6" species=Parcubacteria bacterium GW2011_GWA1_42_7 genus=unknown taxon_order=unknown taxon_class=unknown phylum=Parcubacteria organism_tax=GWB1_OD1_42_6, Parcubacteria, Bacteria	-	-	-	-	-	-	rifcsphigho2_01_scaffold_16637_18	0.6726618705035972 | 48.3 | 2.1e-95 | 341.3 ** 0.9919786096256684 | 64.0 | 3.7e-128 | 449.5 ** - ** - ** ! ** - ** -	DNA polymerase III subunits gamma and tau (EC:2.7.7.7) id=55613601 bin="RIFCSPHIGHO2_01_FULL_RIF-OD1-08_40_12b" species=RIFCSPHIGHO2_01_FULL_RIF_OD1_08_40_12b_curated genus=unknown taxon_order=unknown taxon_class=RIF-OD1-8 phylum=Parcubacteria organism_tax=RIFCSPHIGHO2_01_FULL_RIF_OD1_08_40_12b_curated, RIF-OD1-8, Parcubacteria, Bacteria organism_desc=Good	-	-	-	-	-	-
-	TRUE	-	-	GWB1_scaffold_5261_28	- ** ! ** - ** - ** - ** - ** -	Excinuclease ABC C subunit domain protein id=3811223 bin="GWB1_OD1_42_6" species=GWB1_OD1_42_6 genus=unknown taxon_order=unknown taxon_class=unknown phylum=Parcubacteria organism_tax=GWB1_OD1_42_6, Parcubacteria, Bacteria	-	-	-	-	-	-	-	-	-	-	-	-	-	-	-
-	TRUE	-	-	GWB1_scaffold_5261_29	- ** ! ** - ** - ** - ** - ** -	hypothetical protein ONdio_15861 id=3811225 bin="GWB1_OD1_42_6" species=Parcubacteria bacterium GW2011_GWA1_42_7 genus=unknown taxon_order=unknown taxon_class=unknown phylum=Parcubacteria organism_tax=GWB1_OD1_42_6, Parcubacteria, Bacteria	-	-	-	-	-	-	-	-	-	-	-	-	-	-	-
-	TRUE	-	-	GWB1_scaffold_5261_30	- ** ! ** - ** - ** - ** - ** -	Glyoxalase family protein id=3811227 bin="GWB1_OD1_42_6" species=Parcubacteria bacterium GW2011_GWA1_42_7 genus=unknown taxon_order=unknown taxon_class=unknown phylum=Parcubacteria organism_tax=GWB1_OD1_42_6, Parcubacteria, Bacteria	-	-	-	-	-	-	-	-	-	-	-	-	-	-	-
-	TRUE	-	-	GWB1_scaffold_5261_31	- ** ! ** - ** - | - | - | - ** - ** 0.7615894039735099 | 30.2 | 2.9e-10 | 56.6 ** -	NUDIX hydrolase id=3811229 bin="GWB1_OD1_42_6" species=Parcubacteria bacterium GW2011_GWA1_42_7 genus=unknown taxon_order=unknown taxon_class=unknown phylum=Parcubacteria organism_tax=GWB1_OD1_42_6, Parcubacteria, Bacteria	-	-	-	gwf2_scaffold_26955_4	- ** - | - | - | - ** - ** ! ** - ** 0.8391608391608392 | 32.0 | 1.1e-10 | 57.0 ** -	MutT related protein id=3904264 bin="GWF2_OD1-rel_44_7_partial" species=GWA2_OD1_43_15 genus=unknown taxon_order=unknown taxon_class=Nomurabacteria phylum=Parcubacteria organism_tax=Parcubacteria, Bacteria organism_desc=Partial	-	-	-	rifcsplowo2_01_scaffold_9607_14	- ** 0.7615894039735099 | 30.2 | 2.9e-10 | 56.6 ** - ** 0.8391608391608392 | 32.0 | 1.1e-10 | 57.0 ** - ** ! ** -	NUDIX hydrolase id=58021029 bin="RIFCSPLOWO2_01_FULL_RIF-OD1-08_38_39" species=RIFCSPLOWO2_01_FULL_RIF_OD1_08_38_39_curated genus=unknown taxon_order=unknown taxon_class=RIF-OD1-8 phylum=Parcubacteria organism_tax=RIFCSPLOWO2_01_FULL_RIF_OD1_08_38_39_curated, RIF-OD1-8, Parcubacteria, Bacteria organism_desc=Good	-	-	-
-	TRUE	-	-	-	-	-	-	-	-	-	-	-	rifcsphigho2_01_scaffold_7225_1	- ** - ** - ** - ** ! ** - ** -	hypothetical protein id=55432606 bin="RIFCSPHIGHO2_01_FULL_RIF-OD1-08_40_12b" species=RIFCSPHIGHO2_01_FULL_RIF_OD1_08_40_12b_curated genus=unknown taxon_order=unknown taxon_class=RIF-OD1-8 phylum=Parcubacteria organism_tax=RIFCSPHIGHO2_01_FULL_RIF_OD1_08_40_12b_curated, RIF-OD1-8, Parcubacteria, Bacteria organism_desc=Good	-	-	-	-	-	-
-	TRUE	-	-	-	-	-	-	-	-	-	-	-	rifcsphigho2_01_scaffold_7225_2	- ** - ** - ** - ** ! ** - ** -	hypothetical protein id=55432607 bin="RIFCSPHIGHO2_01_FULL_RIF-OD1-08_40_12b" species=RIFCSPHIGHO2_01_FULL_RIF_OD1_08_40_12b_curated genus=unknown taxon_order=unknown taxon_class=RIF-OD1-8 phylum=Parcubacteria organism_tax=RIFCSPHIGHO2_01_FULL_RIF_OD1_08_40_12b_curated, RIF-OD1-8, Parcubacteria, Bacteria organism_desc=Good	-	-	-	-	-	-
-	TRUE	-	-	-	-	-	-	-	-	-	-	-	rifcsphigho2_01_scaffold_7225_3	- ** - ** - ** - ** ! ** - ** -	Tax=RIFCSPHIGHO2_01_FULL_RIF_OD1_08_40_12b_curated id=55432608 bin="RIFCSPHIGHO2_01_FULL_RIF-OD1-08_40_12b" species=RIFCSPHIGHO2_01_FULL_RIF_OD1_08_40_12b_curated genus=unknown taxon_order=unknown taxon_class=RIF-OD1-8 phylum=Parcubacteria organism_tax=RIFCSPHIGHO2_01_FULL_RIF_OD1_08_40_12b_curated, RIF-OD1-8, Parcubacteria, Bacteria organism_desc=Good	-	-	-	-	-	-
-	TRUE	-	-	-	-	-	-	-	-	-	-	-	rifcsphigho2_01_scaffold_7225_4	- ** - ** - ** - ** ! ** - ** -	gltX; glutamyl-tRNA synthetase (EC:6.1.1.17) id=55432609 bin="RIFCSPHIGHO2_01_FULL_RIF-OD1-08_40_12b" species=RIFCSPHIGHO2_01_FULL_RIF_OD1_08_40_12b_curated genus=unknown taxon_order=unknown taxon_class=RIF-OD1-8 phylum=Parcubacteria organism_tax=RIFCSPHIGHO2_01_FULL_RIF_OD1_08_40_12b_curated, RIF-OD1-8, Parcubacteria, Bacteria organism_desc=Good	-	-	-	-	-	-
-	TRUE	-	-	-	-	-	-	-	-	-	-	-	rifcsphigho2_01_scaffold_7225_5	- ** - ** - ** - ** ! ** - ** -	hypothetical protein id=55432610 bin="RIFCSPHIGHO2_01_FULL_RIF-OD1-08_40_12b" species=RIFCSPHIGHO2_01_FULL_RIF_OD1_08_40_12b_curated genus=unknown taxon_order=unknown taxon_class=RIF-OD1-8 phylum=Parcubacteria organism_tax=RIFCSPHIGHO2_01_FULL_RIF_OD1_08_40_12b_curated, RIF-OD1-8, Parcubacteria, Bacteria organism_desc=Good	-	-	-	-	-	-
-	TRUE	-	-	-	-	-	-	-	-	-	-	-	rifcsphigho2_01_scaffold_7225_6	- ** - ** - ** - ** ! ** - ** -	Tax=RIFCSPHIGHO2_01_FULL_RIF_OD1_08_40_12b_curated id=55432611 bin="RIFCSPHIGHO2_01_FULL_RIF-OD1-08_40_12b" species=RIFCSPHIGHO2_01_FULL_RIF_OD1_08_40_12b_curated genus=unknown taxon_order=unknown taxon_class=RIF-OD1-8 phylum=Parcubacteria organism_tax=RIFCSPHIGHO2_01_FULL_RIF_OD1_08_40_12b_curated, RIF-OD1-8, Parcubacteria, Bacteria organism_desc=Good	-	-	-	-	-	-
-	TRUE	-	-	-	-	-	-	-	-	-	-	-	-	-	-	-	-	-	rifcsplowo2_01_scaffold_22548_6	- ** - ** - ** - ** - ** - ** !	group 1 glycosyl transferase id=58240438 bin="RIFCSPLOWO2_01_FULL_RIF-OD1-08_43_11" species=RIFCSPLOWO2_01_FULL_RIF_OD1_08_43_11_curated genus=unknown taxon_order=unknown taxon_class=RIF-OD1-8 phylum=Parcubacteria organism_tax=RIFCSPLOWO2_01_FULL_RIF_OD1_08_43_11_curated, RIF-OD1-8, Parcubacteria, Bacteria organism_desc=Moderate +
-	TRUE	-	-	-	-	-	-	-	-	-	-	-	-	-	-	-	-	-	rifcsplowo2_01_scaffold_22548_7	- ** - ** - ** - ** - ** - ** !	hypothetical protein id=58240439 bin="RIFCSPLOWO2_01_FULL_RIF-OD1-08_43_11" species=RIFCSPLOWO2_01_FULL_RIF_OD1_08_43_11_curated genus=unknown taxon_order=unknown taxon_class=RIF-OD1-8 phylum=Parcubacteria organism_tax=RIFCSPLOWO2_01_FULL_RIF_OD1_08_43_11_curated, RIF-OD1-8, Parcubacteria, Bacteria organism_desc=Moderate +
-	TRUE	-	-	-	-	-	-	-	-	-	-	-	-	-	-	-	-	-	rifcsplowo2_01_scaffold_22548_8	- ** - ** - ** - ** - ** - ** !	3-beta hydroxysteroid dehydrogenase/isomerase family protein id=58240440 bin="RIFCSPLOWO2_01_FULL_RIF-OD1-08_43_11" species=Parcubacteria bacterium GW2011_GWA2_43_9b genus=unknown taxon_order=unknown taxon_class=unknown phylum=Parcubacteria organism_tax=RIFCSPLOWO2_01_FULL_RIF_OD1_08_43_11_curated, RIF-OD1-8, Parcubacteria, Bacteria organism_desc=Moderate +
-	TRUE	-	-	-	-	-	-	-	-	-	-	-	-	-	-	-	-	-	rifcsplowo2_01_scaffold_22548_9	- ** - ** - ** - ** - ** - ** !	galE-4; UDP-glucose 4-epimerase (EC:5.1.3.2) id=58240441 bin="RIFCSPLOWO2_01_FULL_RIF-OD1-08_43_11" species=RIFCSPLOWO2_01_FULL_RIF_OD1_08_43_11_curated genus=unknown taxon_order=unknown taxon_class=RIF-OD1-8 phylum=Parcubacteria organism_tax=RIFCSPLOWO2_01_FULL_RIF_OD1_08_43_11_curated, RIF-OD1-8, Parcubacteria, Bacteria organism_desc=Moderate +
-	TRUE	-	-	-	-	-	-	-	-	-	-	-	-	-	-	-	-	-	rifcsplowo2_01_scaffold_22548_10	- ** - ** - ** - ** - ** - ** !	Tax=RIFCSPLOWO2_01_FULL_RIF_OD1_08_43_11_curated id=58240442 bin="RIFCSPLOWO2_01_FULL_RIF-OD1-08_43_11" species=RIFCSPLOWO2_01_FULL_RIF_OD1_08_43_11_curated genus=unknown taxon_order=unknown taxon_class=RIF-OD1-8 phylum=Parcubacteria organism_tax=RIFCSPLOWO2_01_FULL_RIF_OD1_08_43_11_curated, RIF-OD1-8, Parcubacteria, Bacteria organism_desc=Moderate +
-	TRUE	-	-	-	-	-	-	-	-	-	-	-	-	-	-	-	-	-	rifcsplowo2_01_scaffold_22548_11	- ** - ** - ** - ** - ** - ** !	sugar transferase (EC:2.7.8.6) id=58240443 bin="RIFCSPLOWO2_01_FULL_RIF-OD1-08_43_11" species=Parcubacteria bacterium GW2011_GWA2_43_9b genus=unknown taxon_order=unknown taxon_class=unknown phylum=Parcubacteria organism_tax=RIFCSPLOWO2_01_FULL_RIF_OD1_08_43_11_curated, RIF-OD1-8, Parcubacteria, Bacteria organism_desc=Moderate +
GWA2_OD1-rel_38_13_curated_scaffold_1_49	TRUE	! ** - ** - ** - ** 0.9503105590062112 | 38.1 | 5.4e-28 | 115.9 ** - ** 0.8364779874213837 | 27.9 | 1.3e-13 | 68.2	GtrA-like protein id=297486276 bin="ParcuNitro_R3" species=GWC1_OD1_38_17 genus=unknown taxon_order=unknown taxon_class=unknown phylum=Parcubacteria organism_tax=Parcubacteria (OD1-vii) bacterium GW2011_GWA2_38_13b, Parcubacteria, Bacteria	-	-	-	-	-	-	-	-	-	rifcsphigho2_01_scaffold_16637_17	0.9503105590062112 | 38.1 | 5.4e-28 | 115.9 ** - ** - ** - ** ! ** - ** 0.8881987577639752 | 26.9 | 1.1e-10 | 58.2	family 2 glycosyl transferase id=55613600 bin="RIFCSPHIGHO2_01_FULL_RIF-OD1-08_40_12b" species=RIFCSPHIGHO2_01_FULL_RIF_OD1_08_40_12b_curated genus=unknown taxon_order=unknown taxon_class=RIF-OD1-8 phylum=Parcubacteria organism_tax=RIFCSPHIGHO2_01_FULL_RIF_OD1_08_40_12b_curated, RIF-OD1-8, Parcubacteria, Bacteria organism_desc=Good	-	-	-	rifcsplowo2_01_scaffold_22548_5	0.8364779874213837 | 27.9 | 1.3e-13 | 68.2 ** - ** - ** - ** 0.8881987577639752 | 26.9 | 1.1e-10 | 58.2 ** - ** !	GtrA family protein id=58240437 bin="RIFCSPLOWO2_01_FULL_RIF-OD1-08_43_11" species=Parcubacteria bacterium GW2011_GWA2_43_9b genus=unknown taxon_order=unknown taxon_class=unknown phylum=Parcubacteria organism_tax=RIFCSPLOWO2_01_FULL_RIF_OD1_08_43_11_curated, RIF-OD1-8, Parcubacteria, Bacteria organism_desc=Moderate +
GWA2_OD1-rel_38_13_curated_scaffold_1_50	TRUE	! ** 0.9781021897810219 | 50.4 | 2.8e-229 | 786.6 ** - ** - ** 0.9805352798053528 | 53.2 | 7.3e-246 | 841.6 ** - ** - | - | - | -	hypothetical protein id=297486277 bin="ParcuNitro_R3" species=RIFCSPHIGHO2_01_FULL_RIF_OD1_08_40_12b_curated genus=unknown taxon_order=unknown taxon_class=RIF-OD1-8 phylum=Parcubacteria organism_tax=Parcubacteria (OD1-vii) bacterium GW2011_GWA2_38_13b, Parcubacteria, Bacteria	GWB1_scaffold_5261_23	0.9781021897810219 | 50.4 | 2.8e-229 | 786.6 ** ! ** - ** - ** 0.9731051344743277 | 61.0 | 1.6e-293 | 1000.0 ** - ** - | - | - | -	Putative uncharacterized protein id=3811217 bin="GWB1_OD1_42_6" species=Parcubacteria bacterium GW2011_GWA1_42_7 genus=unknown taxon_order=unknown taxon_class=unknown phylum=Parcubacteria organism_tax=GWB1_OD1_42_6, Parcubacteria, Bacteria	-	-	-	-	-	-	rifcsphigho2_01_scaffold_16637_16	0.9805352798053528 | 53.2 | 7.3e-246 | 841.6 ** 0.9731051344743277 | 61.0 | 1.6e-293 | 1000.0 ** - ** - ** ! ** - ** 0.6556372549019608 | 56.9 | 1.1e-175 | 608.6	hypothetical protein id=55613599 bin="RIFCSPHIGHO2_01_FULL_RIF-OD1-08_40_12b" species=RIFCSPHIGHO2_01_FULL_RIF_OD1_08_40_12b_curated genus=unknown taxon_order=unknown taxon_class=RIF-OD1-8 phylum=Parcubacteria organism_tax=RIFCSPHIGHO2_01_FULL_RIF_OD1_08_40_12b_curated, RIF-OD1-8, Parcubacteria, Bacteria organism_desc=Good	-	-	-	rifcsplowo2_01_scaffold_110001_8	- | - | - | - ** - | - | - | - ** - ** - ** 0.6556372549019608 | 56.9 | 1.1e-175 | 608.6 ** - ** !	hypothetical protein id=58884973 bin="RIFCSPLOWO2_01_FULL_RIF-OD1-08_43_11" species=Parcubacteria bacterium GW2011_GWA2_43_9b genus=unknown taxon_order=unknown taxon_class=unknown phylum=Parcubacteria organism_tax=RIFCSPLOWO2_01_FULL_RIF_OD1_08_43_11_curated, RIF-OD1-8, Parcubacteria, Bacteria organism_desc=Moderate +
-	TRUE	-	-	GWB1_scaffold_5261_24	- ** ! ** - ** - ** - ** - ** -	Tax=GWB1_OD1_42_6 id=3811218 bin="GWB1_OD1_42_6" species=GWB1_OD1_42_6 genus=unknown taxon_order=unknown taxon_class=unknown phylum=Parcubacteria organism_tax=GWB1_OD1_42_6, Parcubacteria, Bacteria	-	-	-	-	-	-	-	-	-	-	-	-	-	-	-
-	TRUE	-	-	GWB1_scaffold_5261_25	- ** ! ** - ** - ** - ** - ** -	Tax=GWB1_OD1_42_6 id=3811219 bin="GWB1_OD1_42_6" species=GWB1_OD1_42_6 genus=unknown taxon_order=unknown taxon_class=unknown phylum=Parcubacteria organism_tax=GWB1_OD1_42_6, Parcubacteria, Bacteria	-	-	-	-	-	-	-	-	-	-	-	-	-	-	-
GWA2_OD1-rel_38_13_curated_scaffold_1_51	TRUE	! ** 0.9771428571428571 | 61.3 | 2.2e-127 | 447.2 ** - ** - ** 0.9798850574712644 | 61.8 | 9.9e-128 | 448.4 ** 0.9633802816901409 | 62.8 | 4.8e-130 | 456.1 ** 0.9771428571428571 | 60.2 | 1.2e-125 | 441.4	mraY; phospho-N-acetylmuramoyl-pentapeptide transferase (EC:2.7.8.13) id=297486278 bin="ParcuNitro_R3" species=GWA1_OD1_42_19_partial genus=unknown taxon_order=unknown taxon_class=Azambacteria phylum=Parcubacteria organism_tax=Parcubacteria (OD1-vii) bacterium GW2011_GWA2_38_13b, Parcubacteria, Bacteria	GWB1_scaffold_6284_7	0.9771428571428571 | 61.3 | 2.2e-127 | 447.2 ** ! ** - ** - ** 0.9885714285714285 | 67.0 | 6.1e-141 | 491.9 ** 0.971830985915493 | 67.8 | 7.8e-144 | 501.5 ** 0.9971428571428571 | 79.5 | 9.5e-166 | 574.3	Phospho-N-acetylmuramoyl-pentapeptide-transferase id=3886566 bin="GWB1_OD1_42_6" species=GWB1_OD1_42_6 genus=unknown taxon_order=unknown taxon_class=unknown phylum=Parcubacteria organism_tax=GWB1_OD1_42_6, Parcubacteria, Bacteria	-	-	-	-	-	-	rifcsphigho2_01_scaffold_24571_5	0.9798850574712644 | 61.8 | 9.9e-128 | 448.4 ** 0.9885714285714285 | 67.0 | 6.1e-141 | 491.9 ** - ** - ** ! ** 0.9774647887323944 | 86.0 | 4.7e-181 | 625.2 ** 0.9885714285714285 | 68.1 | 1.8e-145 | 506.9	hypothetical protein id=55728209 bin="RIFCSPHIGHO2_01_FULL_RIF-OD1-08_40_12b" species=RIFCSPHIGHO2_01_FULL_RIF_OD1_08_40_12b_curated genus=unknown taxon_order=unknown taxon_class=RIF-OD1-8 phylum=Parcubacteria organism_tax=RIFCSPHIGHO2_01_FULL_RIF_OD1_08_40_12b_curated, RIF-OD1-8, Parcubacteria, Bacteria organism_desc=Good	rifcsplowo2_01_scaffold_12419_9	0.9633802816901409 | 62.8 | 4.8e-130 | 456.1 ** 0.971830985915493 | 67.8 | 7.8e-144 | 501.5 ** - ** - ** 0.9774647887323944 | 86.0 | 4.7e-181 | 625.2 ** ! ** 0.971830985915493 | 69.8 | 8e-152 | 528.1	hypothetical protein id=58074303 bin="RIFCSPLOWO2_01_FULL_RIF-OD1-08_38_39" species=RIFCSPLOWO2_01_FULL_RIF_OD1_08_38_39_curated genus=unknown taxon_order=unknown taxon_class=RIF-OD1-8 phylum=Parcubacteria organism_tax=RIFCSPLOWO2_01_FULL_RIF_OD1_08_38_39_curated, RIF-OD1-8, Parcubacteria, Bacteria organism_desc=Good	rifcsplowo2_01_scaffold_11936_12	0.9771428571428571 | 60.2 | 1.2e-125 | 441.4 ** 0.9971428571428571 | 79.5 | 9.5e-166 | 574.3 ** - ** - ** 0.9885714285714285 | 68.1 | 1.8e-145 | 506.9 ** 0.971830985915493 | 69.8 | 8e-152 | 528.1 ** !	hypothetical protein id=58072839 bin="RIFCSPLOWO2_01_FULL_RIF-OD1-08_43_11" species=Parcubacteria bacterium GW2011_GWA2_43_9b genus=unknown taxon_order=unknown taxon_class=unknown phylum=Parcubacteria organism_tax=RIFCSPLOWO2_01_FULL_RIF_OD1_08_43_11_curated, RIF-OD1-8, Parcubacteria, Bacteria organism_desc=Moderate +
GWA2_OD1-rel_38_13_curated_scaffold_1_52	TRUE	! ** 0.9204892966360856 | 37.7 | 3.8e-44 | 170.2 ** - ** - ** 0.8856304985337243 | 41.5 | 3.6e-58 | 217.2 ** 0.7550432276657061 | 39.6 | 4.4e-51 | 193.7 ** 0.8746177370030581 | 36.7 | 1.1e-46 | 178.7	dacD1; D-alanyl-D-alanine carboxypeptidase (pbp 5/6) (EC:3.4.16.4) id=297486279 bin="ParcuNitro_R3" species=RIFOXYA2_FULL_OD1_Magasanikbacteria_44_8_curated genus=unknown taxon_order=unknown taxon_class=Magasanikbacteria phylum=Parcubacteria organism_tax=Parcubacteria (OD1-vii) bacterium GW2011_GWA2_38_13b, Parcubacteria, Bacteria	GWB1_scaffold_6284_8	0.9204892966360856 | 37.7 | 3.8e-44 | 170.2 ** ! ** - ** - ** 0.9237536656891495 | 38.5 | 9.1e-57 | 212.2 ** 0.7780979827089337 | 43.1 | 3.2e-57 | 213.8 ** 0.8825396825396825 | 54.1 | 3.3e-85 | 306.6	Serine-type D-Ala-D-Ala carboxypeptidase id=3886568 bin="GWB1_OD1_42_6" species=GWB1_OD1_42_6 genus=unknown taxon_order=unknown taxon_class=unknown phylum=Parcubacteria organism_tax=GWB1_OD1_42_6, Parcubacteria, Bacteria	-	-	-	-	-	-	rifcsphigho2_01_scaffold_24571_4	0.8856304985337243 | 41.5 | 3.6e-58 | 217.2 ** 0.9237536656891495 | 38.5 | 9.1e-57 | 212.2 ** - ** - ** ! ** 0.9971181556195965 | 54.2 | 1.2e-101 | 361.3 ** 0.9941348973607038 | 42.2 | 3.1e-68 | 250.4	peptidase S11 D-alanyl-D-alanine carboxypeptidase 1 id=55728208 bin="RIFCSPHIGHO2_01_FULL_RIF-OD1-08_40_12b" species=RIFCSPHIGHO2_01_FULL_RIF_OD1_08_40_12b_curated genus=unknown taxon_order=unknown taxon_class=RIF-OD1-8 phylum=Parcubacteria organism_tax=RIFCSPHIGHO2_01_FULL_RIF_OD1_08_40_12b_curated, RIF-OD1-8, Parcubacteria, Bacteria organism_desc=Good	rifcsplowo2_01_scaffold_12419_8	0.7550432276657061 | 39.6 | 4.4e-51 | 193.7 ** 0.7780979827089337 | 43.1 | 3.2e-57 | 213.8 ** - ** - ** 0.9971181556195965 | 54.2 | 1.2e-101 | 361.3 ** ! ** 0.9971181556195965 | 40.7 | 3.5e-67 | 246.9	D-alanyl-D-alanine carboxypeptidase id=58074302 bin="RIFCSPLOWO2_01_FULL_RIF-OD1-08_38_39" species=RIFCSPLOWO2_01_FULL_RIF_OD1_08_38_39_curated genus=unknown taxon_order=unknown taxon_class=RIF-OD1-8 phylum=Parcubacteria organism_tax=RIFCSPLOWO2_01_FULL_RIF_OD1_08_38_39_curated, RIF-OD1-8, Parcubacteria, Bacteria organism_desc=Good	rifcsplowo2_01_scaffold_11936_13	0.8746177370030581 | 36.7 | 1.1e-46 | 178.7 ** 0.8825396825396825 | 54.1 | 3.3e-85 | 306.6 ** - ** - ** 0.9941348973607038 | 42.2 | 3.1e-68 | 250.4 ** 0.9971181556195965 | 40.7 | 3.5e-67 | 246.9 ** !	D-alanyl-D-alanine carboxypeptidase (EC:3.4.16.4) id=58072840 bin="RIFCSPLOWO2_01_FULL_RIF-OD1-08_43_11" species=RIFCSPLOWO2_01_FULL_RIF_OD1_08_43_11_curated genus=unknown taxon_order=unknown taxon_class=RIF-OD1-8 phylum=Parcubacteria organism_tax=RIFCSPLOWO2_01_FULL_RIF_OD1_08_43_11_curated, RIF-OD1-8, Parcubacteria, Bacteria organism_desc=Moderate +
-	TRUE	-	-	-	-	-	-	-	-	-	-	-	-	-	-	-	-	-	rifcsplowo2_01_scaffold_11936_14	- ** - ** - ** - ** - ** - ** !	hypothetical protein id=58072841 bin="RIFCSPLOWO2_01_FULL_RIF-OD1-08_43_11" species=RIFCSPLOWO2_01_FULL_RIF_OD1_08_43_11_curated genus=unknown taxon_order=unknown taxon_class=RIF-OD1-8 phylum=Parcubacteria organism_tax=RIFCSPLOWO2_01_FULL_RIF_OD1_08_43_11_curated, RIF-OD1-8, Parcubacteria, Bacteria organism_desc=Moderate +
-	TRUE	-	-	-	-	-	-	-	-	-	-	-	-	-	-	-	-	-	rifcsplowo2_01_scaffold_11936_15	- ** - ** - ** - ** - ** - ** !	hypothetical protein id=58072842 bin="RIFCSPLOWO2_01_FULL_RIF-OD1-08_43_11" species=RIFCSPLOWO2_01_FULL_RIF_OD1_08_43_11_curated genus=unknown taxon_order=unknown taxon_class=RIF-OD1-8 phylum=Parcubacteria organism_tax=RIFCSPLOWO2_01_FULL_RIF_OD1_08_43_11_curated, RIF-OD1-8, Parcubacteria, Bacteria organism_desc=Moderate +
-	TRUE	-	-	-	-	-	-	-	-	-	-	-	-	-	-	-	-	-	rifcsplowo2_01_scaffold_11936_16	- ** - ** - ** - ** - ** - ** !	Tax=RIFCSPLOWO2_01_FULL_RIF_OD1_08_43_11_curated id=58072843 bin="RIFCSPLOWO2_01_FULL_RIF-OD1-08_43_11" species=RIFCSPLOWO2_01_FULL_RIF_OD1_08_43_11_curated genus=unknown taxon_order=unknown taxon_class=RIF-OD1-8 phylum=Parcubacteria organism_tax=RIFCSPLOWO2_01_FULL_RIF_OD1_08_43_11_curated, RIF-OD1-8, Parcubacteria, Bacteria organism_desc=Moderate +
-	TRUE	-	-	-	-	-	-	-	-	-	-	-	-	-	-	-	-	-	rifcsplowo2_01_scaffold_11936_17	- ** - ** - ** - ** - ** - ** !	Tax=RIFCSPLOWO2_01_FULL_RIF_OD1_08_43_11_curated id=58072844 bin="RIFCSPLOWO2_01_FULL_RIF-OD1-08_43_11" species=RIFCSPLOWO2_01_FULL_RIF_OD1_08_43_11_curated genus=unknown taxon_order=unknown taxon_class=RIF-OD1-8 phylum=Parcubacteria organism_tax=RIFCSPLOWO2_01_FULL_RIF_OD1_08_43_11_curated, RIF-OD1-8, Parcubacteria, Bacteria organism_desc=Moderate +
-	TRUE	-	-	-	-	-	-	-	-	-	-	-	-	-	-	-	-	-	rifcsplowo2_01_scaffold_11936_18	- ** - ** - ** - ** - ** - ** !	Tax=RIFCSPLOWO2_01_FULL_RIF_OD1_08_43_11_curated id=58072845 bin="RIFCSPLOWO2_01_FULL_RIF-OD1-08_43_11" species=RIFCSPLOWO2_01_FULL_RIF_OD1_08_43_11_curated genus=unknown taxon_order=unknown taxon_class=RIF-OD1-8 phylum=Parcubacteria organism_tax=RIFCSPLOWO2_01_FULL_RIF_OD1_08_43_11_curated, RIF-OD1-8, Parcubacteria, Bacteria organism_desc=Moderate +
-	TRUE	-	-	GWB1_scaffold_6358_1	- ** ! ** - ** - ** - ** - ** -	Tax=GWB1_OD1_42_6 id=3891630 bin="GWB1_OD1_42_6" species=GWB1_OD1_42_6 genus=unknown taxon_order=unknown taxon_class=unknown phylum=Parcubacteria organism_tax=GWB1_OD1_42_6, Parcubacteria, Bacteria	-	-	-	-	-	-	-	-	-	-	-	-	-	-	-
-	TRUE	-	-	-	-	-	-	-	-	-	-	-	-	-	-	-	-	-	rifcsplowo2_01_scaffold_11936_20	- ** - ** - ** - ** - ** - ** !	Uncharacterized protein id=58072847 bin="RIFCSPLOWO2_01_FULL_RIF-OD1-08_43_11" species=Parcubacteria bacterium GW2011_GWA2_43_9b genus=unknown taxon_order=unknown taxon_class=unknown phylum=Parcubacteria organism_tax=RIFCSPLOWO2_01_FULL_RIF_OD1_08_43_11_curated, RIF-OD1-8, Parcubacteria, Bacteria organism_desc=Moderate +
-	TRUE	-	-	-	-	-	-	-	-	-	-	-	-	-	-	-	-	-	rifcsplowo2_01_scaffold_15517_1	- ** - ** - ** - ** - ** - ** !	ABC transporter-like protein id=58137142 bin="RIFCSPLOWO2_01_FULL_RIF-OD1-08_43_11" species=RIFCSPLOWO2_01_FULL_RIF_OD1_08_43_11_curated genus=unknown taxon_order=unknown taxon_class=RIF-OD1-8 phylum=Parcubacteria organism_tax=RIFCSPLOWO2_01_FULL_RIF_OD1_08_43_11_curated, RIF-OD1-8, Parcubacteria, Bacteria organism_desc=Moderate +
-	TRUE	-	-	-	-	-	-	-	-	-	-	-	rifcsphigho2_01_scaffold_16354_5	- ** - ** - ** - ** ! ** 0.8576051779935275 | 81.3 | 3.5e-127 | 446.0 ** -	dTDP-4-dehydrorhamnose reductase (EC:1.1.1.133) id=55603208 bin="RIFCSPHIGHO2_01_FULL_RIF-OD1-08_40_12b" species=RIFCSPHIGHO2_01_FULL_RIF_OD1_08_40_12b_curated genus=unknown taxon_order=unknown taxon_class=RIF-OD1-8 phylum=Parcubacteria organism_tax=RIFCSPHIGHO2_01_FULL_RIF_OD1_08_40_12b_curated, RIF-OD1-8, Parcubacteria, Bacteria organism_desc=Good	rifcsplowo2_01_scaffold_2809_13	- ** - ** - ** - ** 0.8576051779935275 | 81.3 | 3.5e-127 | 446.0 ** ! ** -	dTDP-4-dehydrorhamnose reductase (EC:1.1.1.133) id=57822551 bin="RIFCSPLOWO2_01_FULL_RIF-OD1-08_38_39" species=RIFCSPLOWO2_01_FULL_RIF_OD1_08_38_39_curated genus=unknown taxon_order=unknown taxon_class=RIF-OD1-8 phylum=Parcubacteria organism_tax=RIFCSPLOWO2_01_FULL_RIF_OD1_08_38_39_curated, RIF-OD1-8, Parcubacteria, Bacteria organism_desc=Good	-	-	-
GWA2_OD1-rel_38_13_curated_scaffold_1_53	TRUE	! ** - ** - ** - ** 0.9145569620253164 | 30.7 | 1.1e-27 | 115.5 ** - | - | - | - ** - | - | - | -	filamentation induced by cAMP protein Fic id=297486280 bin="ParcuNitro_R3" species=RIFCSPLOWO2_12_FULL_OD1_Magasanikbacteria_43_12_curated genus=unknown taxon_order=unknown taxon_class=Magasanikbacteria phylum=Parcubacteria organism_tax=Parcubacteria (OD1-vii) bacterium GW2011_GWA2_38_13b, Parcubacteria, Bacteria	-	-	-	-	-	-	-	-	-	rifcsphigho2_01_scaffold_16354_4	0.9145569620253164 | 30.7 | 1.1e-27 | 115.5 ** - ** - ** - ** ! ** 0.8101983002832861 | 21.8 | 2.3e-07 | 48.1 ** - | - | - | -	hypothetical protein id=55603207 bin="RIFCSPHIGHO2_01_FULL_RIF-OD1-08_40_12b" species=RIFCSPHIGHO2_01_FULL_RIF_OD1_08_40_12b_curated genus=unknown taxon_order=unknown taxon_class=RIF-OD1-8 phylum=Parcubacteria organism_tax=RIFCSPHIGHO2_01_FULL_RIF_OD1_08_40_12b_curated, RIF-OD1-8, Parcubacteria, Bacteria organism_desc=Good	rifcsplowo2_01_scaffold_11945_3	- | - | - | - ** - ** - ** - ** 0.8101983002832861 | 21.8 | 2.3e-07 | 48.1 ** ! ** 0.9971671388101983 | 76.0 | 1.6e-160 | 557.0	Fic family protein id=58070990 bin="RIFCSPLOWO2_01_FULL_RIF-OD1-08_38_39" species=RIFCSPLOWO2_01_FULL_RIF_OD1_08_38_39_curated genus=unknown taxon_order=unknown taxon_class=RIF-OD1-8 phylum=Parcubacteria organism_tax=RIFCSPLOWO2_01_FULL_RIF_OD1_08_38_39_curated, RIF-OD1-8, Parcubacteria, Bacteria organism_desc=Good	rifcsplowo2_01_scaffold_21536_14	- | - | - | - ** - ** - ** - ** - | - | - | - ** 0.9971671388101983 | 76.0 | 1.6e-160 | 557.0 ** !	Fic family protein id=58226300 bin="RIFCSPLOWO2_01_FULL_RIF-OD1-08_43_11" species=RIFCSPLOWO2_01_FULL_RIF_OD1_08_43_11_curated genus=unknown taxon_order=unknown taxon_class=RIF-OD1-8 phylum=Parcubacteria organism_tax=RIFCSPLOWO2_01_FULL_RIF_OD1_08_43_11_curated, RIF-OD1-8, Parcubacteria, Bacteria organism_desc=Moderate +
GWA2_OD1-rel_38_13_curated_scaffold_1_54	FALSE	! ** - ** - ** - ** - ** - ** -	scpB; segregation and condensation protein B id=297486281 bin="ParcuNitro_R3" species=RIFCSPLOWO2_01_FULL_RIF_OD1_13_47_10_curated genus=unknown taxon_order=unknown taxon_class=RIF-OD1-13 phylum=Parcubacteria organism_tax=Parcubacteria (OD1-vii) bacterium GW2011_GWA2_38_13b, Parcubacteria, Bacteria	-	-	-	-	-	-	-	-	-	-	-	-	-	-	-	-	-	-
GWA2_OD1-rel_38_13_curated_scaffold_1_55	FALSE	! ** - ** - ** - ** - ** - ** -	scpA; segregation and condensation protein A id=297486282 bin="ParcuNitro_R3" species=uncultured bacterium genus=unknown taxon_order=unknown taxon_class=unknown phylum=unknown organism_tax=Parcubacteria (OD1-vii) bacterium GW2011_GWA2_38_13b, Parcubacteria, Bacteria	-	-	-	-	-	-	-	-	-	-	-	-	-	-	-	-	-	-
GWA2_OD1-rel_38_13_curated_scaffold_1_56	FALSE	! ** - ** - ** - ** - ** - ** -	tnaA; tryptophanase (EC:4.1.99.1) id=297486283 bin="ParcuNitro_R3" species=CG_CPR05_02 genus=unknown taxon_order=unknown taxon_class=unknown phylum=CG_CPR05 organism_tax=Parcubacteria (OD1-vii) bacterium GW2011_GWA2_38_13b, Parcubacteria, Bacteria	-	-	-	-	-	-	-	-	-	-	-	-	-	-	-	-	-	-
GWA2_OD1-rel_38_13_curated_scaffold_1_57	FALSE	! ** - ** - ** - ** - ** - ** -	Tax=RIFCSPHIGHO2_01_FULL_OD1_Yanofskybacteria_43_42_curated id=297486284 bin="ParcuNitro_R3" species=RIFCSPHIGHO2_01_FULL_OD1_Yanofskybacteria_43_42_curated genus=unknown taxon_order=unknown taxon_class=Yanofskybacteria phylum=Parcubacteria organism_tax=Parcubacteria (OD1-vii) bacterium GW2011_GWA2_38_13b, Parcubacteria, Bacteria	-	-	-	-	-	-	-	-	-	-	-	-	-	-	-	-	-	-
GWA2_OD1-rel_38_13_curated_scaffold_1_58	FALSE	! ** - ** - ** - ** - ** - ** -	hypothetical protein id=297486285 bin="ParcuNitro_R3" organism_tax=Parcubacteria (OD1-vii) bacterium GW2011_GWA2_38_13b, Parcubacteria, Bacteria	-	-	-	-	-	-	-	-	-	-	-	-	-	-	-	-	-	-
GWA2_OD1-rel_38_13_curated_scaffold_1_59	TRUE	! ** - ** 0.8444444444444444 | 44.8 | 1e-27 | 113.6 ** - ** - ** - | - | - | - ** -	winged helix family two component transcriptional regulator id=297486286 bin="ParcuNitro_R3" species=RIFCSPLOWO2_01_FULL_OD1_Giovannonibacteria_46_13_curated genus=unknown taxon_order=unknown taxon_class=Giovannonibacteria phylum=Parcubacteria organism_tax=Parcubacteria (OD1-vii) bacterium GW2011_GWA2_38_13b, Parcubacteria, Bacteria	-	-	-	gwf2_scaffold_4659_5	0.8444444444444444 | 44.8 | 1e-27 | 113.6 ** - ** ! ** - ** - ** 0.9069767441860465 | 65.5 | 3.4e-41 | 158.3 ** -	Response regulator receiver protein id=4218863 bin="GWF2_OD1-rel_39_13_partial" species=Parcubacteria bacterium GW2011_GWF2_39_13b genus=unknown taxon_order=unknown taxon_class=unknown phylum=Parcubacteria organism_tax=Parcubacteria bacterium GW2011_GWF2_39_13b, Parcubacteria, Bacteria organism_desc=Partial	-	-	-	-	-	-	rifcsplowo2_01_scaffold_6092_7	- | - | - | - ** - ** 0.9069767441860465 | 65.5 | 3.4e-41 | 158.3 ** - ** - ** ! ** -	OmpR; response regulator id=57935404 bin="RIFCSPLOWO2_01_FULL_RIF-OD1-08_38_39" species=RIFCSPLOWO2_01_FULL_RIF_OD1_08_38_39_curated genus=unknown taxon_order=unknown taxon_class=RIF-OD1-8 phylum=Parcubacteria organism_tax=RIFCSPLOWO2_01_FULL_RIF_OD1_08_38_39_curated, RIF-OD1-8, Parcubacteria, Bacteria organism_desc=Good	-	-	-
GWA2_OD1-rel_38_13_curated_scaffold_1_60	TRUE	! ** - ** 0.8262295081967214 | 29.2 | 1.8e-60 | 224.6 ** - ** - ** - ** -	two-component hybrid sensor and regulator id=297486287 bin="ParcuNitro_R3" species=RIFCSPLOWO2_01_FULL_RIF_OD1_06_38_12b_curated genus=unknown taxon_order=unknown taxon_class=RIF-OD1-6 phylum=Parcubacteria organism_tax=Parcubacteria (OD1-vii) bacterium GW2011_GWA2_38_13b, Parcubacteria, Bacteria	-	-	-	gwf2_scaffold_4659_4	0.8262295081967214 | 29.2 | 1.8e-60 | 224.6 ** - ** ! ** - ** - ** - ** -	Multi-sensor signal transduction histidine kinase id=4218861 bin="GWF2_OD1-rel_39_13_partial" species=Parcubacteria bacterium GW2011_GWF2_39_13b genus=unknown taxon_order=unknown taxon_class=unknown phylum=Parcubacteria organism_tax=Parcubacteria bacterium GW2011_GWF2_39_13b, Parcubacteria, Bacteria organism_desc=Partial	-	-	-	-	-	-	-	-	-	-	-	-
GWA2_OD1-rel_38_13_curated_scaffold_1_61	FALSE	! ** - ** - ** - ** - ** - ** -	oxidoreductase FAD/NAD(P)-binding family protein id=297486288 bin="ParcuNitro_R3" species=RIFCSPHIGHO2_01_FULL_OD1_Yanofskybacteria_43_32_curated genus=unknown taxon_order=unknown taxon_class=Yanofskybacteria phylum=Parcubacteria organism_tax=Parcubacteria (OD1-vii) bacterium GW2011_GWA2_38_13b, Parcubacteria, Bacteria	-	-	-	-	-	-	-	-	-	-	-	-	-	-	-	-	-	-
GWA2_OD1-rel_38_13_curated_scaffold_1_62	FALSE	! ** - ** - ** - ** - ** - ** -	Fis family transcriptional regulator id=297486289 bin="ParcuNitro_R3" species=RIFCSPHIGHO2_02_FULL_RIF_OD1_07_45_25_curated genus=unknown taxon_order=unknown taxon_class=RIF-OD1-7 phylum=Parcubacteria organism_tax=Parcubacteria (OD1-vii) bacterium GW2011_GWA2_38_13b, Parcubacteria, Bacteria	-	-	-	-	-	-	-	-	-	-	-	-	-	-	-	-	-	-
GWA2_OD1-rel_38_13_curated_scaffold_1_63	FALSE	! ** - ** - ** - ** - ** - ** -	carbamate kinase (EC:2.7.2.2) id=297486290 bin="ParcuNitro_R3" species=Caldanaerobacter subterraneus genus=Caldanaerobacter taxon_order=Thermoanaerobacterales taxon_class=Clostridia phylum=Firmicutes organism_tax=Parcubacteria (OD1-vii) bacterium GW2011_GWA2_38_13b, Parcubacteria, Bacteria	-	-	-	-	-	-	-	-	-	-	-	-	-	-	-	-	-	-
GWA2_OD1-rel_38_13_curated_scaffold_1_64	FALSE	! ** - ** - ** - ** - ** - ** -	pyrB; aspartate carbamoyltransferase PyrB (EC:2.1.3.2) id=297486291 bin="ParcuNitro_R3" species=RIFOXYD2_FULL_OD1_Falkowbacteria_34_120_curated genus=unknown taxon_order=unknown taxon_class=Falkowbacteria phylum=Parcubacteria organism_tax=Parcubacteria (OD1-vii) bacterium GW2011_GWA2_38_13b, Parcubacteria, Bacteria	-	-	-	-	-	-	-	-	-	-	-	-	-	-	-	-	-	-
GWA2_OD1-rel_38_13_curated_scaffold_1_65	FALSE	! ** - ** - ** - ** - ** - ** -	2-oxoacid:acceptor oxidoreductase subunit gamma, pyruvate/2-ketoisovalerate family id=297486292 bin="ParcuNitro_R3" species=marine sediment metagenome genus=unknown taxon_order=unknown taxon_class=unknown phylum=unknown organism_tax=Parcubacteria (OD1-vii) bacterium GW2011_GWA2_38_13b, Parcubacteria, Bacteria	-	-	-	-	-	-	-	-	-	-	-	-	-	-	-	-	-	-
GWA2_OD1-rel_38_13_curated_scaffold_1_66	TRUE	! ** - ** - ** - ** - ** - ** 0.8040816326530612 | 35.5 | 2.3e-33 | 134.0	ketoisovalerate oxidoreductase id=297486293 bin="ParcuNitro_R3" species=GWF2_Planctomycetes_50_10_curated genus=unknown taxon_order=unknown taxon_class=Phycisphaerae phylum=Planctomycetes organism_tax=Parcubacteria (OD1-vii) bacterium GW2011_GWA2_38_13b, Parcubacteria, Bacteria	-	-	-	-	-	-	-	-	-	-	-	-	-	-	-	rifcsplowo2_01_scaffold_8591_5	0.8040816326530612 | 35.5 | 2.3e-33 | 134.0 ** - ** - ** - ** - ** - ** !	thiamine pyrophosphate domain-containing TPP-binding protein id=58002870 bin="RIFCSPLOWO2_01_FULL_RIF-OD1-08_43_11" species=Parcubacteria bacterium GW2011_GWA2_43_9b genus=unknown taxon_order=unknown taxon_class=unknown phylum=Parcubacteria organism_tax=RIFCSPLOWO2_01_FULL_RIF_OD1_08_43_11_curated, RIF-OD1-8, Parcubacteria, Bacteria organism_desc=Moderate +
GWA2_OD1-rel_38_13_curated_scaffold_1_67	TRUE	! ** - ** - ** - ** - ** - ** 0.7853107344632768 | 34.1 | 2.9e-34 | 137.9	2-ketoisovalerate ferredoxin reductase (EC:1.2.7.7) id=297486294 bin="ParcuNitro_R3" species=S_OP1_64_32 genus=unknown taxon_order=unknown taxon_class=unknown phylum=KB1 organism_tax=Parcubacteria (OD1-vii) bacterium GW2011_GWA2_38_13b, Parcubacteria, Bacteria	-	-	-	-	-	-	-	-	-	-	-	-	-	-	-	rifcsplowo2_01_scaffold_8591_6	0.7853107344632768 | 34.1 | 2.9e-34 | 137.9 ** - ** - ** - ** - ** - ** !	pyruvate flavodoxin/ferredoxin oxidoreductase domain-containing protein id=58002871 bin="RIFCSPLOWO2_01_FULL_RIF-OD1-08_43_11" species=RIFCSPLOWO2_01_FULL_RIF_OD1_08_43_11_curated genus=unknown taxon_order=unknown taxon_class=RIF-OD1-8 phylum=Parcubacteria organism_tax=RIFCSPLOWO2_01_FULL_RIF_OD1_08_43_11_curated, RIF-OD1-8, Parcubacteria, Bacteria organism_desc=Moderate +
GWA2_OD1-rel_38_13_curated_scaffold_1_68	FALSE	! ** - ** - ** - ** - ** - ** -	4Fe-4S ferredoxin id=297486295 bin="ParcuNitro_R3" species=RBG_13_Chloroflexi_50_10_curated genus=unknown taxon_order=unknown taxon_class=unknown phylum=Chloroflexi organism_tax=Parcubacteria (OD1-vii) bacterium GW2011_GWA2_38_13b, Parcubacteria, Bacteria	-	-	-	-	-	-	-	-	-	-	-	-	-	-	-	-	-	-
-	TRUE	-	-	-	-	-	-	-	-	-	-	-	rifcsphigho2_01_scaffold_30534_5	- ** - ** - ** - ** ! ** 0.9966703662597114 | 64.2 | 0.0 | 1131.7 ** -	Clp protease ATP-binding protein id=55795931 bin="RIFCSPHIGHO2_01_FULL_RIF-OD1-08_40_12b" species=RIFCSPHIGHO2_01_FULL_RIF_OD1_08_40_12b_curated genus=unknown taxon_order=unknown taxon_class=RIF-OD1-8 phylum=Parcubacteria organism_tax=RIFCSPHIGHO2_01_FULL_RIF_OD1_08_40_12b_curated, RIF-OD1-8, Parcubacteria, Bacteria organism_desc=Good	rifcsplowo2_01_scaffold_29246_2	- ** - ** - ** - ** 0.9966703662597114 | 64.2 | 0.0 | 1131.7 ** ! ** -	Clp protease ATP-binding protein id=58325738 bin="RIFCSPLOWO2_01_FULL_RIF-OD1-08_38_39" species=RIFCSPLOWO2_01_FULL_RIF_OD1_08_38_39_curated genus=unknown taxon_order=unknown taxon_class=RIF-OD1-8 phylum=Parcubacteria organism_tax=RIFCSPLOWO2_01_FULL_RIF_OD1_08_38_39_curated, RIF-OD1-8, Parcubacteria, Bacteria organism_desc=Good	-	-	-
GWA2_OD1-rel_38_13_curated_scaffold_1_69	TRUE	! ** 0.943109987357775 | 27.7 | 1.7e-71 | 262.7 ** 0.761576354679803 | 23.0 | 3.5e-40 | 159.1 ** 0.928311057108141 | 27.1 | 4.8e-72 | 264.6 ** 0.8126520681265207 | 30.9 | 1e-82 | 300.1 ** 0.9925093632958801 | 33.5 | 2.1e-112 | 398.7 ** 0.9558080808080808 | 25.9 | 2.1e-69 | 255.8	Tetratricopeptide TPR_2 id=297486296 bin="ParcuNitro_R3" species=RIFCSPLOWO2_01_FULL_RIF_OD1_08_38_39_curated genus=unknown taxon_order=unknown taxon_class=RIF-OD1-8 phylum=Parcubacteria organism_tax=Parcubacteria (OD1-vii) bacterium GW2011_GWA2_38_13b, Parcubacteria, Bacteria	GWB1_scaffold_2585_11	0.943109987357775 | 27.7 | 1.7e-71 | 262.7 ** ! ** 0.8699507389162562 | 30.6 | 1.2e-91 | 329.7 ** 0.9744835965978129 | 52.3 | 1.4e-249 | 854.0 ** 0.7883211678832117 | 26.7 | 8.8e-58 | 216.9 ** 0.9750312109862672 | 27.1 | 1.6e-80 | 292.4 ** 0.9924242424242424 | 54.3 | 8.3e-255 | 871.3	Tetratricopeptide repeat family protein id=3434620 bin="GWB1_OD1_42_6" species=Parcubacteria bacterium GW2011_GWA1_42_7 genus=unknown taxon_order=unknown taxon_class=unknown phylum=Parcubacteria organism_tax=GWB1_OD1_42_6, Parcubacteria, Bacteria	gwf2_scaffold_6496_10	0.761576354679803 | 23.0 | 3.5e-40 | 159.1 ** 0.8699507389162562 | 30.6 | 1.2e-91 | 329.7 ** ! ** 0.8275862068965517 | 29.5 | 2.3e-89 | 321.2 ** 0.8206896551724138 | 25.2 | 9.9e-59 | 220.3 ** 0.6502463054187192 | 25.6 | 2.1e-43 | 169.5 ** 0.729064039408867 | 28.9 | 7.7e-83 | 300.4	Putative uncharacterized protein id=4401239 bin="GWF2_OD1-rel_39_13_partial" species=Parcubacteria bacterium GW2011_GWF2_39_13b genus=unknown taxon_order=unknown taxon_class=unknown phylum=Parcubacteria organism_tax=Parcubacteria bacterium GW2011_GWF2_39_13b, Parcubacteria, Bacteria organism_desc=Partial	gwf2_scaffold_2199_20	0.928311057108141 | 27.1 | 4.8e-72 | 264.6 ** 0.9744835965978129 | 52.3 | 1.4e-249 | 854.0 ** 0.8275862068965517 | 29.5 | 2.3e-89 | 321.2 ** ! ** 0.7849331713244229 | 27.2 | 4.4e-57 | 214.5 ** 0.9416767922235723 | 25.6 | 4.2e-79 | 287.7 ** 0.968408262454435 | 55.6 | 1.1e-268 | 917.5	TPR repeat:Tetratricopeptide TPR_3 id=3766306 bin="GWF2_OD1-rel_44_7_partial" species=Parcubacteria bacterium GW2011_GWF2_44_7 genus=unknown taxon_order=unknown taxon_class=unknown phylum=Parcubacteria organism_tax=Parcubacteria, Bacteria organism_desc=Partial	rifcsphigho2_01_scaffold_7225_53	0.8126520681265207 | 30.9 | 1e-82 | 300.1 ** 0.7883211678832117 | 26.7 | 8.8e-58 | 216.9 ** 0.8206896551724138 | 25.2 | 9.9e-59 | 220.3 ** 0.7849331713244229 | 27.2 | 4.4e-57 | 214.5 ** ! ** 0.7931873479318735 | 59.5 | 1.5e-225 | 774.2 ** 0.6690997566909975 | 27.4 | 1.8e-53 | 202.6	hypothetical protein id=55432658 bin="RIFCSPHIGHO2_01_FULL_RIF-OD1-08_40_12b" species=RIFCSPHIGHO2_01_FULL_RIF_OD1_08_40_12b_curated genus=unknown taxon_order=unknown taxon_class=RIF-OD1-8 phylum=Parcubacteria organism_tax=RIFCSPHIGHO2_01_FULL_RIF_OD1_08_40_12b_curated, RIF-OD1-8, Parcubacteria, Bacteria organism_desc=Good	rifcsplowo2_01_scaffold_3296_35	0.9925093632958801 | 33.5 | 2.1e-112 | 398.7 ** 0.9750312109862672 | 27.1 | 1.6e-80 | 292.4 ** 0.6502463054187192 | 25.6 | 2.1e-43 | 169.5 ** 0.9416767922235723 | 25.6 | 4.2e-79 | 287.7 ** 0.7931873479318735 | 59.5 | 1.5e-225 | 774.2 ** ! ** - | - | - | -	Tetratricopeptide TPR_2 id=57843497 bin="RIFCSPLOWO2_01_FULL_RIF-OD1-08_38_39" species=RIFCSPLOWO2_01_FULL_RIF_OD1_08_38_39_curated genus=unknown taxon_order=unknown taxon_class=RIF-OD1-8 phylum=Parcubacteria organism_tax=RIFCSPLOWO2_01_FULL_RIF_OD1_08_38_39_curated, RIF-OD1-8, Parcubacteria, Bacteria organism_desc=Good	rifcsplowo2_01_scaffold_14922_5	0.9558080808080808 | 25.9 | 2.1e-69 | 255.8 ** 0.9924242424242424 | 54.3 | 8.3e-255 | 871.3 ** 0.729064039408867 | 28.9 | 7.7e-83 | 300.4 ** 0.968408262454435 | 55.6 | 1.1e-268 | 917.5 ** 0.6690997566909975 | 27.4 | 1.8e-53 | 202.6 ** - | - | - | - ** !	Tetratricopeptide TPR_2 id=58132832 bin="RIFCSPLOWO2_01_FULL_RIF-OD1-08_43_11" species=RIFCSPLOWO2_01_FULL_RIF_OD1_08_43_11_curated genus=unknown taxon_order=unknown taxon_class=RIF-OD1-8 phylum=Parcubacteria organism_tax=RIFCSPLOWO2_01_FULL_RIF_OD1_08_43_11_curated, RIF-OD1-8, Parcubacteria, Bacteria organism_desc=Moderate +
-	TRUE	-	-	-	-	-	-	-	-	-	-	-	-	-	-	rifcsplowo2_01_scaffold_3296_36	- ** - ** - ** - ** - ** ! ** -	hypothetical protein id=57843498 bin="RIFCSPLOWO2_01_FULL_RIF-OD1-08_38_39" species=RIFCSPLOWO2_01_FULL_RIF_OD1_08_38_39_curated genus=unknown taxon_order=unknown taxon_class=RIF-OD1-8 phylum=Parcubacteria organism_tax=RIFCSPLOWO2_01_FULL_RIF_OD1_08_38_39_curated, RIF-OD1-8, Parcubacteria, Bacteria organism_desc=Good	-	-	-
-	TRUE	-	-	-	-	-	-	-	-	-	-	-	-	-	-	rifcsplowo2_01_scaffold_29246_1	- ** - ** - ** - ** - ** ! ** -	VanW family protein id=58325737 bin="RIFCSPLOWO2_01_FULL_RIF-OD1-08_38_39" species=RIFCSPLOWO2_01_FULL_RIF_OD1_08_38_39_curated genus=unknown taxon_order=unknown taxon_class=RIF-OD1-8 phylum=Parcubacteria organism_tax=RIFCSPLOWO2_01_FULL_RIF_OD1_08_38_39_curated, RIF-OD1-8, Parcubacteria, Bacteria organism_desc=Good	-	-	-
-	TRUE	-	-	-	-	-	-	-	-	-	-	-	-	-	-	rifcsplowo2_01_scaffold_29246_3	- ** - ** - ** - ** - ** ! ** -	Tax=RIFCSPLOWO2_01_FULL_RIF_OD1_08_38_39_curated id=58325739 bin="RIFCSPLOWO2_01_FULL_RIF-OD1-08_38_39" species=RIFCSPLOWO2_01_FULL_RIF_OD1_08_38_39_curated genus=unknown taxon_order=unknown taxon_class=RIF-OD1-8 phylum=Parcubacteria organism_tax=RIFCSPLOWO2_01_FULL_RIF_OD1_08_38_39_curated, RIF-OD1-8, Parcubacteria, Bacteria organism_desc=Good	-	-	-
-	TRUE	-	-	-	-	-	-	-	-	-	-	-	-	-	-	rifcsplowo2_01_scaffold_29246_4	- ** - ** - ** - ** - ** ! ** -	Tax=RIFCSPLOWO2_01_FULL_RIF_OD1_08_38_39_curated id=58325740 bin="RIFCSPLOWO2_01_FULL_RIF-OD1-08_38_39" species=RIFCSPLOWO2_01_FULL_RIF_OD1_08_38_39_curated genus=unknown taxon_order=unknown taxon_class=RIF-OD1-8 phylum=Parcubacteria organism_tax=RIFCSPLOWO2_01_FULL_RIF_OD1_08_38_39_curated, RIF-OD1-8, Parcubacteria, Bacteria organism_desc=Good	-	-	-
-	TRUE	-	-	-	-	-	-	-	-	-	-	-	-	-	-	rifcsplowo2_01_scaffold_29246_5	- ** - ** - ** - ** - ** ! ** -	Tax=RIFCSPLOWO2_01_FULL_RIF_OD1_08_38_39_curated id=58325741 bin="RIFCSPLOWO2_01_FULL_RIF-OD1-08_38_39" species=RIFCSPLOWO2_01_FULL_RIF_OD1_08_38_39_curated genus=unknown taxon_order=unknown taxon_class=RIF-OD1-8 phylum=Parcubacteria organism_tax=RIFCSPLOWO2_01_FULL_RIF_OD1_08_38_39_curated, RIF-OD1-8, Parcubacteria, Bacteria organism_desc=Good	-	-	-
-	TRUE	-	-	-	-	-	-	-	-	-	-	-	-	-	-	rifcsplowo2_01_scaffold_29246_6	- ** - ** - ** - ** - ** ! ** -	Tax=RIFCSPLOWO2_01_FULL_RIF_OD1_08_38_39_curated id=58325742 bin="RIFCSPLOWO2_01_FULL_RIF-OD1-08_38_39" species=RIFCSPLOWO2_01_FULL_RIF_OD1_08_38_39_curated genus=unknown taxon_order=unknown taxon_class=RIF-OD1-8 phylum=Parcubacteria organism_tax=RIFCSPLOWO2_01_FULL_RIF_OD1_08_38_39_curated, RIF-OD1-8, Parcubacteria, Bacteria organism_desc=Good	-	-	-
-	TRUE	-	-	-	-	-	-	-	-	-	-	-	-	-	-	rifcsplowo2_01_scaffold_29847_1	- ** - ** - ** - ** - ** ! ** -	Tax=RIFCSPLOWO2_01_FULL_RIF_OD1_08_38_39_curated id=58329640 bin="RIFCSPLOWO2_01_FULL_RIF-OD1-08_38_39" species=RIFCSPLOWO2_01_FULL_RIF_OD1_08_38_39_curated genus=unknown taxon_order=unknown taxon_class=RIF-OD1-8 phylum=Parcubacteria organism_tax=RIFCSPLOWO2_01_FULL_RIF_OD1_08_38_39_curated, RIF-OD1-8, Parcubacteria, Bacteria organism_desc=Good	-	-	-
-	TRUE	-	-	-	-	-	-	-	-	-	-	-	-	-	-	rifcsplowo2_01_scaffold_29847_2	- ** - ** - ** - ** - ** ! ** -	hypothetical protein id=58329641 bin="RIFCSPLOWO2_01_FULL_RIF-OD1-08_38_39" species=RIFCSPLOWO2_01_FULL_RIF_OD1_08_38_39_curated genus=unknown taxon_order=unknown taxon_class=RIF-OD1-8 phylum=Parcubacteria organism_tax=RIFCSPLOWO2_01_FULL_RIF_OD1_08_38_39_curated, RIF-OD1-8, Parcubacteria, Bacteria organism_desc=Good	-	-	-
-	TRUE	-	-	-	-	-	-	-	-	-	-	-	-	-	-	rifcsplowo2_01_scaffold_29847_3	- ** - ** - ** - ** - ** ! ** -	beta-lactamase id=58329642 bin="RIFCSPLOWO2_01_FULL_RIF-OD1-08_38_39" species=RIFCSPLOWO2_01_FULL_RIF_OD1_08_38_39_curated genus=unknown taxon_order=unknown taxon_class=RIF-OD1-8 phylum=Parcubacteria organism_tax=RIFCSPLOWO2_01_FULL_RIF_OD1_08_38_39_curated, RIF-OD1-8, Parcubacteria, Bacteria organism_desc=Good	-	-	-
-	TRUE	-	-	-	-	-	-	-	-	-	-	-	-	-	-	rifcsplowo2_01_scaffold_29847_4	- ** - ** - ** - ** - ** ! ** -	cyclase family protein id=58329643 bin="RIFCSPLOWO2_01_FULL_RIF-OD1-08_38_39" species=RIFCSPLOWO2_01_FULL_RIF_OD1_08_38_39_curated genus=unknown taxon_order=unknown taxon_class=RIF-OD1-8 phylum=Parcubacteria organism_tax=RIFCSPLOWO2_01_FULL_RIF_OD1_08_38_39_curated, RIF-OD1-8, Parcubacteria, Bacteria organism_desc=Good	-	-	-
-	TRUE	-	-	-	-	-	gwf2_scaffold_6961_1	- ** - ** ! ** - ** - ** - ** -	S23 ribosomal protein id=4432317 bin="GWF2_OD1-rel_39_13_partial" species=Parcubacteria bacterium GW2011_GWF2_39_13b genus=unknown taxon_order=unknown taxon_class=unknown phylum=Parcubacteria organism_tax=Parcubacteria bacterium GW2011_GWF2_39_13b, Parcubacteria, Bacteria organism_desc=Partial	-	-	-	-	-	-	-	-	-	-	-	-
-	TRUE	-	-	-	-	-	-	-	-	-	-	-	rifcsphigho2_01_scaffold_21313_1	- ** - ** - ** - ** ! ** 0.9946524064171123 | 81.4 | 1.4e-86 | 310.5 ** -	Tax=RIFCSPHIGHO2_01_FULL_RIF_OD1_08_40_12b_curated id=55685572 bin="RIFCSPHIGHO2_01_FULL_RIF-OD1-08_40_12b" species=RIFCSPHIGHO2_01_FULL_RIF_OD1_08_40_12b_curated genus=unknown taxon_order=unknown taxon_class=RIF-OD1-8 phylum=Parcubacteria organism_tax=RIFCSPHIGHO2_01_FULL_RIF_OD1_08_40_12b_curated, RIF-OD1-8, Parcubacteria, Bacteria organism_desc=Good	rifcsplowo2_01_scaffold_11079_19	- ** - ** - ** - ** 0.9946524064171123 | 81.4 | 1.4e-86 | 310.5 ** ! ** -	Tax=RIFCSPLOWO2_01_FULL_RIF_OD1_08_38_39_curated id=58047250 bin="RIFCSPLOWO2_01_FULL_RIF-OD1-08_38_39" species=RIFCSPLOWO2_01_FULL_RIF_OD1_08_38_39_curated genus=unknown taxon_order=unknown taxon_class=RIF-OD1-8 phylum=Parcubacteria organism_tax=RIFCSPLOWO2_01_FULL_RIF_OD1_08_38_39_curated, RIF-OD1-8, Parcubacteria, Bacteria organism_desc=Good	-	-	-
-	TRUE	-	-	-	-	-	-	-	-	-	-	-	rifcsphigho2_01_scaffold_16354_20	- ** - ** - ** - ** ! ** - ** -	recombinase id=55603223 bin="RIFCSPHIGHO2_01_FULL_RIF-OD1-08_40_12b" species=RIFCSPHIGHO2_12_FULL_OD1_Kaiserbacteria_53_13_curated genus=unknown taxon_order=unknown taxon_class=Kaiserbacteria phylum=Parcubacteria organism_tax=RIFCSPHIGHO2_01_FULL_RIF_OD1_08_40_12b_curated, RIF-OD1-8, Parcubacteria, Bacteria organism_desc=Good	-	-	-	-	-	-
-	TRUE	-	-	-	-	-	-	-	-	-	-	-	rifcsphigho2_01_scaffold_16637_1	- ** - ** - ** - ** ! ** - ** -	Tax=RIFCSPLOWO2_01_FULL_RIF_OD1_08_38_39_curated id=55613584 bin="RIFCSPHIGHO2_01_FULL_RIF-OD1-08_40_12b" species=RIFCSPLOWO2_01_FULL_RIF_OD1_08_38_39_curated genus=unknown taxon_order=unknown taxon_class=RIF-OD1-8 phylum=Parcubacteria organism_tax=RIFCSPHIGHO2_01_FULL_RIF_OD1_08_40_12b_curated, RIF-OD1-8, Parcubacteria, Bacteria organism_desc=Good	-	-	-	-	-	-
-	TRUE	-	-	-	-	-	-	-	-	-	-	-	rifcsphigho2_01_scaffold_16637_2	- ** - ** - ** - ** ! ** - ** -	Tax=RIFCSPHIGHO2_01_FULL_RIF_OD1_08_40_12b_curated id=55613585 bin="RIFCSPHIGHO2_01_FULL_RIF-OD1-08_40_12b" species=RIFCSPHIGHO2_01_FULL_RIF_OD1_08_40_12b_curated genus=unknown taxon_order=unknown taxon_class=RIF-OD1-8 phylum=Parcubacteria organism_tax=RIFCSPHIGHO2_01_FULL_RIF_OD1_08_40_12b_curated, RIF-OD1-8, Parcubacteria, Bacteria organism_desc=Good	-	-	-	-	-	-
-	TRUE	-	-	-	-	-	-	-	-	-	-	-	rifcsphigho2_01_scaffold_16637_3	- ** - ** - ** - ** ! ** - ** -	Tax=RIFCSPHIGHO2_01_FULL_RIF_OD1_08_40_12b_curated id=55613586 bin="RIFCSPHIGHO2_01_FULL_RIF-OD1-08_40_12b" species=RIFCSPHIGHO2_01_FULL_RIF_OD1_08_40_12b_curated genus=unknown taxon_order=unknown taxon_class=RIF-OD1-8 phylum=Parcubacteria organism_tax=RIFCSPHIGHO2_01_FULL_RIF_OD1_08_40_12b_curated, RIF-OD1-8, Parcubacteria, Bacteria organism_desc=Good	-	-	-	-	-	-
-	TRUE	-	-	-	-	-	-	-	-	-	-	-	-	-	-	rifcsplowo2_01_scaffold_2809_27	- ** - ** - ** - ** - ** ! ** -	hypothetical protein id=57822565 bin="RIFCSPLOWO2_01_FULL_RIF-OD1-08_38_39" species=RIFCSPLOWO2_01_FULL_RIF_OD1_08_38_39_curated genus=unknown taxon_order=unknown taxon_class=RIF-OD1-8 phylum=Parcubacteria organism_tax=RIFCSPLOWO2_01_FULL_RIF_OD1_08_38_39_curated, RIF-OD1-8, Parcubacteria, Bacteria organism_desc=Good	-	-	-
GWA2_OD1-rel_38_13_curated_scaffold_1_70	TRUE	! ** 0.963265306122449 | 35.2 | 1.3e-36 | 145.2 ** - ** - ** 0.9794238683127572 | 33.5 | 5.8e-34 | 136.3 ** 0.9708333333333333 | 37.7 | 2.8e-39 | 153.7 ** -	Competence protein F-like protein, phosphoribosyltransferase domain; protein YhgH required for utilization of DNA as sole source of carbon and energy id=297486297 bin="ParcuNitro_R3" species=CG_Kuenen_02 genus=unknown taxon_order=unknown taxon_class=Kuenenbacteria phylum=Parcubacteria organism_tax=Parcubacteria (OD1-vii) bacterium GW2011_GWA2_38_13b, Parcubacteria, Bacteria	GWB1_scaffold_2065_6	0.963265306122449 | 35.2 | 1.3e-36 | 145.2 ** ! ** - ** - ** 0.963265306122449 | 39.4 | 3.8e-41 | 159.8 ** 0.8163265306122449 | 40.8 | 5.9e-37 | 146.0 ** -	Putative uncharacterized protein id=3265912 bin="GWB1_OD1_42_6" species=GWB1_OD1_42_6 genus=unknown taxon_order=unknown taxon_class=unknown phylum=Parcubacteria organism_tax=GWB1_OD1_42_6, Parcubacteria, Bacteria	-	-	-	-	-	-	rifcsphigho2_01_scaffold_16354_19	0.9794238683127572 | 33.5 | 5.8e-34 | 136.3 ** 0.963265306122449 | 39.4 | 3.8e-41 | 159.8 ** - ** - ** ! ** 0.9958847736625515 | 50.4 | 7.7e-61 | 225.3 ** -	competence protein ComF id=55603222 bin="RIFCSPHIGHO2_01_FULL_RIF-OD1-08_40_12b" species=RIFCSPHIGHO2_01_FULL_RIF_OD1_08_40_12b_curated genus=unknown taxon_order=unknown taxon_class=RIF-OD1-8 phylum=Parcubacteria organism_tax=RIFCSPHIGHO2_01_FULL_RIF_OD1_08_40_12b_curated, RIF-OD1-8, Parcubacteria, Bacteria organism_desc=Good	rifcsplowo2_01_scaffold_2809_25	0.9708333333333333 | 37.7 | 2.8e-39 | 153.7 ** 0.8163265306122449 | 40.8 | 5.9e-37 | 146.0 ** - ** - ** 0.9958847736625515 | 50.4 | 7.7e-61 | 225.3 ** ! ** -	putative amidophosphoribosyltransferase id=57822563 bin="RIFCSPLOWO2_01_FULL_RIF-OD1-08_38_39" species=RIFCSPLOWO2_01_FULL_RIF_OD1_08_38_39_curated genus=unknown taxon_order=unknown taxon_class=RIF-OD1-8 phylum=Parcubacteria organism_tax=RIFCSPLOWO2_01_FULL_RIF_OD1_08_38_39_curated, RIF-OD1-8, Parcubacteria, Bacteria organism_desc=Good	-	-	-
-	TRUE	-	-	GWB1_scaffold_2065_7	- ** ! ** - ** - ** - ** - ** -	Type II restriction enzyme AccI id=3265914 bin="GWB1_OD1_42_6" species=GWB1_OD1_42_6 genus=unknown taxon_order=unknown taxon_class=unknown phylum=Parcubacteria organism_tax=GWB1_OD1_42_6, Parcubacteria, Bacteria	-	-	-	-	-	-	-	-	-	-	-	-	-	-	-
-	TRUE	-	-	GWB1_scaffold_2065_8	- ** ! ** - ** - ** - ** - ** -	N6 adenine-specific DNA methyltransferase id=3265916 bin="GWB1_OD1_42_6" species=Parcubacteria bacterium GW2011_GWA1_42_7 genus=unknown taxon_order=unknown taxon_class=unknown phylum=Parcubacteria organism_tax=GWB1_OD1_42_6, Parcubacteria, Bacteria	-	-	-	-	-	-	-	-	-	-	-	-	-	-	-
-	TRUE	-	-	GWB1_scaffold_2065_9	- ** ! ** - ** - ** - ** - ** -	excinuclease ABC C subunit domain-containing protein id=3265918 bin="GWB1_OD1_42_6" species=GWB1_OD1_42_6 genus=unknown taxon_order=unknown taxon_class=unknown phylum=Parcubacteria organism_tax=GWB1_OD1_42_6, Parcubacteria, Bacteria	-	-	-	-	-	-	-	-	-	-	-	-	-	-	-
GWA2_OD1-rel_38_13_curated_scaffold_1_71	FALSE	! ** - ** - ** - ** - ** - ** -	hypothetical protein id=297486298 bin="ParcuNitro_R3" organism_tax=Parcubacteria (OD1-vii) bacterium GW2011_GWA2_38_13b, Parcubacteria, Bacteria	-	-	-	-	-	-	-	-	-	-	-	-	-	-	-	-	-	-
GWA2_OD1-rel_38_13_curated_scaffold_1_72	TRUE	! ** - ** - ** - ** - ** - ** 0.8484848484848485 | 27.9 | 1.4e-41 | 162.5	aminotransferase id=297486299 bin="ParcuNitro_R3" species=Caldithrix abyssi genus=Caldithrix taxon_order=unknown taxon_class=unknown phylum=unknown organism_tax=Parcubacteria (OD1-vii) bacterium GW2011_GWA2_38_13b, Parcubacteria, Bacteria	-	-	-	-	-	-	-	-	-	-	-	-	-	-	-	rifcsplowo2_01_scaffold_15517_13	0.8484848484848485 | 27.9 | 1.4e-41 | 162.5 ** - ** - ** - ** - ** - ** !	class III aminotransferase id=58137154 bin="RIFCSPLOWO2_01_FULL_RIF-OD1-08_43_11" species=RIFCSPLOWO2_01_FULL_RIF_OD1_08_43_11_curated genus=unknown taxon_order=unknown taxon_class=RIF-OD1-8 phylum=Parcubacteria organism_tax=RIFCSPLOWO2_01_FULL_RIF_OD1_08_43_11_curated, RIF-OD1-8, Parcubacteria, Bacteria organism_desc=Moderate +
-	TRUE	-	-	-	-	-	-	-	-	-	-	-	-	-	-	-	-	-	rifcsplowo2_01_scaffold_15517_14	- ** - ** - ** - ** - ** - ** !	putative fusion protein (N:peptidase-C:desuccinylase) id=58137155 bin="RIFCSPLOWO2_01_FULL_RIF-OD1-08_43_11" species=RIFCSPLOWO2_01_FULL_RIF_OD1_08_43_11_curated genus=unknown taxon_order=unknown taxon_class=RIF-OD1-8 phylum=Parcubacteria organism_tax=RIFCSPLOWO2_01_FULL_RIF_OD1_08_43_11_curated, RIF-OD1-8, Parcubacteria, Bacteria organism_desc=Moderate +
-	TRUE	-	-	-	-	-	-	-	-	-	-	-	-	-	-	-	-	-	rifcsplowo2_01_scaffold_15517_15	- ** - ** - ** - ** - ** - ** !	Uncharacterized protein id=58137156 bin="RIFCSPLOWO2_01_FULL_RIF-OD1-08_43_11" species=RIFCSPLOWO2_01_FULL_RIF_OD1_08_43_11_curated genus=unknown taxon_order=unknown taxon_class=RIF-OD1-8 phylum=Parcubacteria organism_tax=RIFCSPLOWO2_01_FULL_RIF_OD1_08_43_11_curated, RIF-OD1-8, Parcubacteria, Bacteria organism_desc=Moderate +
-	TRUE	-	-	-	-	-	-	-	-	-	-	-	-	-	-	-	-	-	rifcsplowo2_01_scaffold_15517_16	- ** - ** - ** - ** - ** - ** !	ATP-grasp enzyme, D-alanine-D-alanine ligase id=58137157 bin="RIFCSPLOWO2_01_FULL_RIF-OD1-08_43_11" species=RIFCSPLOWO2_01_FULL_RIF_OD1_08_43_11_curated genus=unknown taxon_order=unknown taxon_class=RIF-OD1-8 phylum=Parcubacteria organism_tax=RIFCSPLOWO2_01_FULL_RIF_OD1_08_43_11_curated, RIF-OD1-8, Parcubacteria, Bacteria organism_desc=Moderate +
-	TRUE	-	-	-	-	-	-	-	-	-	-	-	-	-	-	-	-	-	rifcsplowo2_01_scaffold_15517_17	- ** - ** - ** - ** - ** - ** !	ornithine cyclodeaminase id=58137158 bin="RIFCSPLOWO2_01_FULL_RIF-OD1-08_43_11" species=RIFCSPLOWO2_01_FULL_RIF_OD1_08_43_11_curated genus=unknown taxon_order=unknown taxon_class=RIF-OD1-8 phylum=Parcubacteria organism_tax=RIFCSPLOWO2_01_FULL_RIF_OD1_08_43_11_curated, RIF-OD1-8, Parcubacteria, Bacteria organism_desc=Moderate +
-	TRUE	-	-	-	-	-	-	-	-	-	-	-	-	-	-	-	-	-	rifcsplowo2_01_scaffold_15517_18	- ** - ** - ** - ** - ** - ** !	pyridoxal-5'-phosphate-dependent protein subunit beta id=58137159 bin="RIFCSPLOWO2_01_FULL_RIF-OD1-08_43_11" species=RIFCSPLOWO2_01_FULL_RIF_OD1_08_43_11_curated genus=unknown taxon_order=unknown taxon_class=RIF-OD1-8 phylum=Parcubacteria organism_tax=RIFCSPLOWO2_01_FULL_RIF_OD1_08_43_11_curated, RIF-OD1-8, Parcubacteria, Bacteria organism_desc=Moderate +
GWA2_OD1-rel_38_13_curated_scaffold_1_73	TRUE	! ** - ** - ** - ** 0.9166666666666666 | 39.6 | 1.3e-35 | 141.4 ** - ** -	hypothetical protein id=297486300 bin="ParcuNitro_R3" species=CG_Kuenen_03 genus=unknown taxon_order=unknown taxon_class=Kuenenbacteria phylum=Parcubacteria organism_tax=Parcubacteria (OD1-vii) bacterium GW2011_GWA2_38_13b, Parcubacteria, Bacteria	-	-	-	-	-	-	-	-	-	rifcsphigho2_01_scaffold_2664_18	0.9166666666666666 | 39.6 | 1.3e-35 | 141.4 ** - ** - ** - ** ! ** - ** -	hypothetical protein id=55283734 bin="RIFCSPHIGHO2_01_FULL_RIF-OD1-08_40_12b" species=RIFCSPHIGHO2_01_FULL_RIF_OD1_08_40_12b_curated genus=unknown taxon_order=unknown taxon_class=RIF-OD1-8 phylum=Parcubacteria organism_tax=RIFCSPHIGHO2_01_FULL_RIF_OD1_08_40_12b_curated, RIF-OD1-8, Parcubacteria, Bacteria organism_desc=Good	-	-	-	-	-	-
GWA2_OD1-rel_38_13_curated_scaffold_1_74	FALSE	! ** - ** - ** - ** - ** - ** -	hypothetical protein id=297486301 bin="ParcuNitro_R3" organism_tax=Parcubacteria (OD1-vii) bacterium GW2011_GWA2_38_13b, Parcubacteria, Bacteria	-	-	-	-	-	-	-	-	-	-	-	-	-	-	-	-	-	-
GWA2_OD1-rel_38_13_curated_scaffold_1_75	FALSE	! ** - ** - ** - ** - ** - ** -	ATP synthase (EC:3.6.3.14) id=297486302 bin="ParcuNitro_R3" species=CG_CPR12_01 genus=unknown taxon_order=unknown taxon_class=unknown phylum=CG_CPR12 organism_tax=Parcubacteria (OD1-vii) bacterium GW2011_GWA2_38_13b, Parcubacteria, Bacteria	-	-	-	-	-	-	-	-	-	-	-	-	-	-	-	-	-	-
-	TRUE	-	-	-	-	-	-	-	-	-	-	-	-	-	-	rifcsplowo2_01_scaffold_1805_63	- ** - ** - ** - ** - ** ! ** -	methionine aminopeptidase (EC:3.4.11.18) id=57771005 bin="RIFCSPLOWO2_01_FULL_RIF-OD1-08_38_39" species=RIFCSPLOWO2_01_FULL_RIF_OD1_08_38_39_curated genus=unknown taxon_order=unknown taxon_class=RIF-OD1-8 phylum=Parcubacteria organism_tax=RIFCSPLOWO2_01_FULL_RIF_OD1_08_38_39_curated, RIF-OD1-8, Parcubacteria, Bacteria organism_desc=Good	-	-	-
GWA2_OD1-rel_38_13_curated_scaffold_1_76	TRUE	! ** - ** - | - | - | - ** - | - | - | - ** - | - | - | - ** 0.6637744034707158 | 24.6 | 1.6e-19 | 89.0 ** - | - | - | -	H+transporting two-sector ATPase alpha/beta subunit id=297486303 bin="ParcuNitro_R3" species=Clostridium tetanomorphum genus=Clostridium taxon_order=Clostridiales taxon_class=Clostridia phylum=Firmicutes organism_tax=Parcubacteria (OD1-vii) bacterium GW2011_GWA2_38_13b, Parcubacteria, Bacteria	-	-	-	gwf2_scaffold_17890_3	- | - | - | - ** - ** ! ** - | - | - | - ** - | - | - | - ** 0.6710239651416122 | 60.3 | 2.8e-96 | 344.0 ** 0.710239651416122 | 28.4 | 7.4e-33 | 133.3	ATP synthase subunit beta id=3558451 bin="GWF2_OD1-rel_39_13_partial" species=Parcubacteria bacterium GW2011_GWF2_39_13b genus=unknown taxon_order=unknown taxon_class=unknown phylum=Parcubacteria organism_tax=Parcubacteria bacterium GW2011_GWF2_39_13b, Parcubacteria, Bacteria organism_desc=Partial	gwf2_scaffold_59826_5	- | - | - | - ** - ** - | - | - | - ** ! ** - | - | - | - ** - | - | - | - ** 0.6933701657458563 | 25.1 | 1e-23 | 101.7	ATP synthase subunit beta 1 id=4363527 bin="GWF2_OD1-rel_44_7_partial" species=Parcubacteria bacterium GW2011_GWF2_44_7 genus=unknown taxon_order=unknown taxon_class=unknown phylum=Parcubacteria organism_tax=Parcubacteria, Bacteria organism_desc=Partial	rifcsphigho2_01_scaffold_13148_3	- | - | - | - ** - ** - | - | - | - ** - | - | - | - ** ! ** - | - | - | - ** 0.6956521739130435 | 64.3 | 5.6e-135 | 472.6	ATP synthase F1 subunit alpha (EC:3.6.3.14) id=55562048 bin="RIFCSPHIGHO2_01_FULL_RIF-OD1-08_40_12b" species=RIFCSPHIGHO2_01_FULL_RIF_OD1_08_40_12b_curated genus=unknown taxon_order=unknown taxon_class=RIF-OD1-8 phylum=Parcubacteria organism_tax=RIFCSPHIGHO2_01_FULL_RIF_OD1_08_40_12b_curated, RIF-OD1-8, Parcubacteria, Bacteria organism_desc=Good	rifcsplowo2_01_scaffold_1805_58	0.6637744034707158 | 24.6 | 1.6e-19 | 89.0 ** - ** 0.6710239651416122 | 60.3 | 2.8e-96 | 344.0 ** - | - | - | - ** - | - | - | - ** ! ** - | - | - | -	atpD; F0F1 ATP synthase subunit beta (EC:3.6.3.14) id=57771000 bin="RIFCSPLOWO2_01_FULL_RIF-OD1-08_38_39" species=RIFCSPLOWO2_01_FULL_RIF_OD1_08_38_39_curated genus=unknown taxon_order=unknown taxon_class=RIF-OD1-8 phylum=Parcubacteria organism_tax=RIFCSPLOWO2_01_FULL_RIF_OD1_08_38_39_curated, RIF-OD1-8, Parcubacteria, Bacteria organism_desc=Good	rifcsplowo2_01_scaffold_41454_11	- | - | - | - ** - ** 0.710239651416122 | 28.4 | 7.4e-33 | 133.3 ** 0.6933701657458563 | 25.1 | 1e-23 | 101.7 ** 0.6956521739130435 | 64.3 | 5.6e-135 | 472.6 ** - | - | - | - ** !	ATP synthase F1, alpha subunit (EC:3.6.3.14) id=58448128 bin="RIFCSPLOWO2_01_FULL_RIF-OD1-08_43_11" species=Parcubacteria bacterium GW2011_GWA2_43_9b genus=unknown taxon_order=unknown taxon_class=unknown phylum=Parcubacteria organism_tax=RIFCSPLOWO2_01_FULL_RIF_OD1_08_43_11_curated, RIF-OD1-8, Parcubacteria, Bacteria organism_desc=Moderate +
-	TRUE	-	-	-	-	-	-	-	-	-	-	-	-	-	-	rifcsplowo2_01_scaffold_1805_60	- ** - ** - ** - ** - ** ! ** -	hypothetical protein id=57771002 bin="RIFCSPLOWO2_01_FULL_RIF-OD1-08_38_39" species=RIFCSPLOWO2_01_FULL_RIF_OD1_08_38_39_curated genus=unknown taxon_order=unknown taxon_class=RIF-OD1-8 phylum=Parcubacteria organism_tax=RIFCSPLOWO2_01_FULL_RIF_OD1_08_38_39_curated, RIF-OD1-8, Parcubacteria, Bacteria organism_desc=Good	-	-	-
-	TRUE	-	-	-	-	-	-	-	-	-	-	-	-	-	-	rifcsplowo2_01_scaffold_1805_61	- ** - ** - ** - ** - ** ! ** -	Tax=RIFCSPLOWO2_01_FULL_RIF_OD1_08_38_39_curated id=57771003 bin="RIFCSPLOWO2_01_FULL_RIF-OD1-08_38_39" species=RIFCSPLOWO2_01_FULL_RIF_OD1_08_38_39_curated genus=unknown taxon_order=unknown taxon_class=RIF-OD1-8 phylum=Parcubacteria organism_tax=RIFCSPLOWO2_01_FULL_RIF_OD1_08_38_39_curated, RIF-OD1-8, Parcubacteria, Bacteria organism_desc=Good	-	-	-
GWA2_OD1-rel_38_13_curated_scaffold_1_77	FALSE	! ** - ** - ** - ** - ** - ** -	H+transporting two-sector ATPase alpha/beta subunit id=297486304 bin="ParcuNitro_R3" species=RBG_13_OD1_Falkowbacteria_39_14_curated genus=unknown taxon_order=unknown taxon_class=Falkowbacteria phylum=Parcubacteria organism_tax=Parcubacteria (OD1-vii) bacterium GW2011_GWA2_38_13b, Parcubacteria, Bacteria	-	-	-	-	-	-	-	-	-	-	-	-	-	-	-	-	-	-
GWA2_OD1-rel_38_13_curated_scaffold_1_78	FALSE	! ** - ** - ** - ** - ** - ** -	V-type ATP synthase subunit F id=297486305 bin="ParcuNitro_R3" species=Parcubacteria (OD1-vii) bacterium GW2011_GWA2_38_13b genus=unknown taxon_order=unknown taxon_class=unknown phylum=Parcubacteria organism_tax=Parcubacteria (OD1-vii) bacterium GW2011_GWA2_38_13b, Parcubacteria, Bacteria	-	-	-	-	-	-	-	-	-	-	-	-	-	-	-	-	-	-
GWA2_OD1-rel_38_13_curated_scaffold_1_79	FALSE	! ** - ** - ** - ** - ** - ** -	V-type ATP synthase subunit C id=297486306 bin="ParcuNitro_R3" species=Parcubacteria (OD1-vii) bacterium GW2011_GWA2_38_13b genus=unknown taxon_order=unknown taxon_class=unknown phylum=Parcubacteria organism_tax=Parcubacteria (OD1-vii) bacterium GW2011_GWA2_38_13b, Parcubacteria, Bacteria	-	-	-	-	-	-	-	-	-	-	-	-	-	-	-	-	-	-
GWA2_OD1-rel_38_13_curated_scaffold_1_80	FALSE	! ** - ** - ** - ** - ** - ** -	atpE; V-type proton ATPase subunit E id=297486307 bin="ParcuNitro_R3" species=Parcubacteria (OD1-vii) bacterium GW2011_GWA2_38_13b genus=unknown taxon_order=unknown taxon_class=unknown phylum=Parcubacteria organism_tax=Parcubacteria (OD1-vii) bacterium GW2011_GWA2_38_13b, Parcubacteria, Bacteria	-	-	-	-	-	-	-	-	-	-	-	-	-	-	-	-	-	-
GWA2_OD1-rel_38_13_curated_scaffold_1_81	FALSE	! ** - ** - ** - ** - ** - ** -	ATP synthase subunit C. (EC:3.6.3.14) id=297486308 bin="ParcuNitro_R3" species=Parcubacteria (OD1-vii) bacterium GW2011_GWA2_38_13b genus=unknown taxon_order=unknown taxon_class=unknown phylum=Parcubacteria organism_tax=Parcubacteria (OD1-vii) bacterium GW2011_GWA2_38_13b, Parcubacteria, Bacteria	-	-	-	-	-	-	-	-	-	-	-	-	-	-	-	-	-	-
GWA2_OD1-rel_38_13_curated_scaffold_1_82	FALSE	! ** - ** - ** - ** - ** - ** -	V-type ATPase 116 kDa subunit id=297486309 bin="ParcuNitro_R3" species=Parcubacteria (OD1-vii) bacterium GW2011_GWA2_38_13b genus=unknown taxon_order=unknown taxon_class=unknown phylum=Parcubacteria organism_tax=Parcubacteria (OD1-vii) bacterium GW2011_GWA2_38_13b, Parcubacteria, Bacteria	-	-	-	-	-	-	-	-	-	-	-	-	-	-	-	-	-	-
GWA2_OD1-rel_38_13_curated_scaffold_1_83	FALSE	! ** - ** - ** - ** - ** - ** -	hypothetical protein id=297486310 bin="ParcuNitro_R3" species=Parcubacteria (OD1-vii) bacterium GW2011_GWA2_38_13b genus=unknown taxon_order=unknown taxon_class=unknown phylum=Parcubacteria organism_tax=Parcubacteria (OD1-vii) bacterium GW2011_GWA2_38_13b, Parcubacteria, Bacteria	-	-	-	-	-	-	-	-	-	-	-	-	-	-	-	-	-	-
GWA2_OD1-rel_38_13_curated_scaffold_1_84	FALSE	! ** - ** - ** - ** - ** - ** -	hypothetical protein id=297486311 bin="ParcuNitro_R3" organism_tax=Parcubacteria (OD1-vii) bacterium GW2011_GWA2_38_13b, Parcubacteria, Bacteria	-	-	-	-	-	-	-	-	-	-	-	-	-	-	-	-	-	-
GWA2_OD1-rel_38_13_curated_scaffold_1_85	FALSE	! ** - ** - ** - ** - ** - ** -	citrate transporter id=297486312 bin="ParcuNitro_R3" species=Parcubacteria (OD1-vii) bacterium GW2011_GWA2_38_13b genus=unknown taxon_order=unknown taxon_class=unknown phylum=Parcubacteria organism_tax=Parcubacteria (OD1-vii) bacterium GW2011_GWA2_38_13b, Parcubacteria, Bacteria	-	-	-	-	-	-	-	-	-	-	-	-	-	-	-	-	-	-
GWA2_OD1-rel_38_13_curated_scaffold_1_86	FALSE	! ** - ** - ** - ** - ** - ** -	respiratory nitrite reductase specific menaquinol--cytochrome-c reductase (NrfH) (EC:1.10.2.-) id=297486313 bin="ParcuNitro_R3" species=Parcubacteria (OD1-vii) bacterium GW2011_GWA2_38_13b genus=unknown taxon_order=unknown taxon_class=unknown phylum=Parcubacteria organism_tax=Parcubacteria (OD1-vii) bacterium GW2011_GWA2_38_13b, Parcubacteria, Bacteria	-	-	-	-	-	-	-	-	-	-	-	-	-	-	-	-	-	-
GWA2_OD1-rel_38_13_curated_scaffold_1_87	FALSE	! ** - ** - ** - ** - ** - ** -	Hydroxylamine oxidoreductase {ECO:0000313|EMBL:KKQ57736.1} id=297486314 bin="ParcuNitro_R3" species=Parcubacteria (OD1-vii) bacterium GW2011_GWA2_38_13b genus=unknown taxon_order=unknown taxon_class=unknown phylum=Parcubacteria organism_tax=Parcubacteria (OD1-vii) bacterium GW2011_GWA2_38_13b, Parcubacteria, Bacteria	-	-	-	-	-	-	-	-	-	-	-	-	-	-	-	-	-	-
GWA2_OD1-rel_38_13_curated_scaffold_1_88	FALSE	! ** - ** - ** - ** - ** - ** -	cbcW; menaquinol oxidoreductase complex Cbc3, cytochrome b subunit id=297486315 bin="ParcuNitro_R3" species=Parcubacteria (OD1-vii) bacterium GW2011_GWA2_38_13b genus=unknown taxon_order=unknown taxon_class=unknown phylum=Parcubacteria organism_tax=Parcubacteria (OD1-vii) bacterium GW2011_GWA2_38_13b, Parcubacteria, Bacteria	-	-	-	-	-	-	-	-	-	-	-	-	-	-	-	-	-	-
GWA2_OD1-rel_38_13_curated_scaffold_1_89	FALSE	! ** - ** - ** - ** - ** - ** -	petC; cytochrome b6-f complex, iron-sulfur subunit id=297486316 bin="ParcuNitro_R3" species=Parcubacteria (OD1-vii) bacterium GW2011_GWA2_38_13b genus=unknown taxon_order=unknown taxon_class=unknown phylum=Parcubacteria organism_tax=Parcubacteria (OD1-vii) bacterium GW2011_GWA2_38_13b, Parcubacteria, Bacteria	-	-	-	-	-	-	-	-	-	-	-	-	-	-	-	-	-	-
GWA2_OD1-rel_38_13_curated_scaffold_1_90	FALSE	! ** - ** - ** - ** - ** - ** -	hypothetical protein id=297486317 bin="ParcuNitro_R3" species=Parcubacteria (OD1-vii) bacterium GW2011_GWA2_38_13b genus=unknown taxon_order=unknown taxon_class=unknown phylum=Parcubacteria organism_tax=Parcubacteria (OD1-vii) bacterium GW2011_GWA2_38_13b, Parcubacteria, Bacteria	-	-	-	-	-	-	-	-	-	-	-	-	-	-	-	-	-	-
GWA2_OD1-rel_38_13_curated_scaffold_1_91	FALSE	! ** - ** - ** - ** - ** - ** -	hypothetical protein id=297486318 bin="ParcuNitro_R3" species=Parcubacteria (OD1-vii) bacterium GW2011_GWA2_38_13b genus=unknown taxon_order=unknown taxon_class=unknown phylum=Parcubacteria organism_tax=Parcubacteria (OD1-vii) bacterium GW2011_GWA2_38_13b, Parcubacteria, Bacteria	-	-	-	-	-	-	-	-	-	-	-	-	-	-	-	-	-	-
GWA2_OD1-rel_38_13_curated_scaffold_1_92	FALSE	! ** - ** - ** - ** - ** - ** -	hypothetical protein id=297486319 bin="ParcuNitro_R3" species=Parcubacteria (OD1-vii) bacterium GW2011_GWA2_38_13b genus=unknown taxon_order=unknown taxon_class=unknown phylum=Parcubacteria organism_tax=Parcubacteria (OD1-vii) bacterium GW2011_GWA2_38_13b, Parcubacteria, Bacteria	-	-	-	-	-	-	-	-	-	-	-	-	-	-	-	-	-	-
GWA2_OD1-rel_38_13_curated_scaffold_1_93	FALSE	! ** - ** - ** - ** - ** - ** -	cytochrome C family protein id=297486320 bin="ParcuNitro_R3" species=Parcubacteria (OD1-vii) bacterium GW2011_GWA2_38_13b genus=unknown taxon_order=unknown taxon_class=unknown phylum=Parcubacteria organism_tax=Parcubacteria (OD1-vii) bacterium GW2011_GWA2_38_13b, Parcubacteria, Bacteria	-	-	-	-	-	-	-	-	-	-	-	-	-	-	-	-	-	-
GWA2_OD1-rel_38_13_curated_scaffold_1_94	FALSE	! ** - ** - ** - ** - ** - ** -	hypothetical protein id=297486321 bin="ParcuNitro_R3" species=Parcubacteria (OD1-vii) bacterium GW2011_GWA2_38_13b genus=unknown taxon_order=unknown taxon_class=unknown phylum=Parcubacteria organism_tax=Parcubacteria (OD1-vii) bacterium GW2011_GWA2_38_13b, Parcubacteria, Bacteria	-	-	-	-	-	-	-	-	-	-	-	-	-	-	-	-	-	-
GWA2_OD1-rel_38_13_curated_scaffold_1_95	FALSE	! ** - ** - ** - ** - ** - ** -	hypothetical protein id=297486322 bin="ParcuNitro_R3" species=Parcubacteria (OD1-vii) bacterium GW2011_GWA2_38_13b genus=unknown taxon_order=unknown taxon_class=unknown phylum=Parcubacteria organism_tax=Parcubacteria (OD1-vii) bacterium GW2011_GWA2_38_13b, Parcubacteria, Bacteria	-	-	-	-	-	-	-	-	-	-	-	-	-	-	-	-	-	-
GWA2_OD1-rel_38_13_curated_scaffold_1_96	FALSE	! ** - ** - ** - ** - ** - ** -	peptidase M28 id=297486323 bin="ParcuNitro_R3" species=Parcubacteria (OD1-vii) bacterium GW2011_GWA2_38_13b genus=unknown taxon_order=unknown taxon_class=unknown phylum=Parcubacteria organism_tax=Parcubacteria (OD1-vii) bacterium GW2011_GWA2_38_13b, Parcubacteria, Bacteria	-	-	-	-	-	-	-	-	-	-	-	-	-	-	-	-	-	-
GWA2_OD1-rel_38_13_curated_scaffold_1_97	FALSE	! ** - ** - ** - ** - ** - ** -	WD40 domain-containing protein id=297486324 bin="ParcuNitro_R3" species=Parcubacteria (OD1-vii) bacterium GW2011_GWA2_38_13b genus=unknown taxon_order=unknown taxon_class=unknown phylum=Parcubacteria organism_tax=Parcubacteria (OD1-vii) bacterium GW2011_GWA2_38_13b, Parcubacteria, Bacteria	-	-	-	-	-	-	-	-	-	-	-	-	-	-	-	-	-	-
GWA2_OD1-rel_38_13_curated_scaffold_1_98	FALSE	! ** - ** - ** - ** - ** - ** -	hypothetical protein id=297486325 bin="ParcuNitro_R3" species=Parcubacteria (OD1-vii) bacterium GW2011_GWA2_38_13b genus=unknown taxon_order=unknown taxon_class=unknown phylum=Parcubacteria organism_tax=Parcubacteria (OD1-vii) bacterium GW2011_GWA2_38_13b, Parcubacteria, Bacteria	-	-	-	-	-	-	-	-	-	-	-	-	-	-	-	-	-	-
GWA2_OD1-rel_38_13_curated_scaffold_1_99	FALSE	! ** - ** - ** - ** - ** - ** -	transmembrane_regions id=297486326 bin="ParcuNitro_R3" species=Parcubacteria (OD1-vii) bacterium GW2011_GWA2_38_13b genus=unknown taxon_order=unknown taxon_class=unknown phylum=Parcubacteria organism_tax=Parcubacteria (OD1-vii) bacterium GW2011_GWA2_38_13b, Parcubacteria, Bacteria	-	-	-	-	-	-	-	-	-	-	-	-	-	-	-	-	-	-
-	TRUE	-	-	-	-	-	gwf2_scaffold_37357_9	- ** - ** ! ** - ** - ** - ** -	Phosphonate-transporting ATPase id=4119806 bin="GWF2_OD1-rel_39_13_partial" species=Parcubacteria bacterium GW2011_GWF2_39_13b genus=unknown taxon_order=unknown taxon_class=unknown phylum=Parcubacteria organism_tax=Parcubacteria bacterium GW2011_GWF2_39_13b, Parcubacteria, Bacteria organism_desc=Partial	-	-	-	-	-	-	-	-	-	-	-	-
GWA2_OD1-rel_38_13_curated_scaffold_1_100	TRUE	! ** 0.7887029288702929 | 42.0 | 1.2e-78 | 285.4 ** 0.7928870292887029 | 42.0 | 2.9e-77 | 280.0 ** - ** - ** - ** 0.7928870292887029 | 40.7 | 1.7e-72 | 265.0	malic enzyme id=297486327 bin="ParcuNitro_R3" species=Parcubacteria (OD1-vii) bacterium GW2011_GWA2_38_13b genus=unknown taxon_order=unknown taxon_class=unknown phylum=Parcubacteria organism_tax=Parcubacteria (OD1-vii) bacterium GW2011_GWA2_38_13b, Parcubacteria, Bacteria	GWB1_scaffold_5619_7	0.7887029288702929 | 42.0 | 1.2e-78 | 285.4 ** ! ** 0.9138381201044387 | 65.9 | 9.9e-129 | 450.7 ** - ** - ** - ** 0.97911227154047 | 57.6 | 2.2e-123 | 433.7	NAD-dependent malic enzyme id=3837621 bin="GWB1_OD1_42_6" species=GWB1_OD1_42_6 genus=unknown taxon_order=unknown taxon_class=unknown phylum=Parcubacteria organism_tax=GWB1_OD1_42_6, Parcubacteria, Bacteria	gwf2_scaffold_37357_4	0.7928870292887029 | 42.0 | 2.9e-77 | 280.0 ** 0.9138381201044387 | 65.9 | 9.9e-129 | 450.7 ** ! ** - ** - ** - ** 0.9162303664921466 | 63.6 | 1.1e-130 | 457.2	Malic enzyme, NAD binding domain protein id=4119801 bin="GWF2_OD1-rel_39_13_partial" species=Parcubacteria bacterium GW2011_GWF2_39_13b genus=unknown taxon_order=unknown taxon_class=unknown phylum=Parcubacteria organism_tax=Parcubacteria bacterium GW2011_GWF2_39_13b, Parcubacteria, Bacteria organism_desc=Partial	-	-	-	-	-	-	-	-	-	rifcsplowo2_01_scaffold_13797_8	0.7928870292887029 | 40.7 | 1.7e-72 | 265.0 ** 0.97911227154047 | 57.6 | 2.2e-123 | 433.7 ** 0.9162303664921466 | 63.6 | 1.1e-130 | 457.2 ** - ** - ** - ** !	NAD-dependent malic enzyme (EC:1.1.1.38) id=58108179 bin="RIFCSPLOWO2_01_FULL_RIF-OD1-08_43_11" species=RIFCSPLOWO2_01_FULL_RIF_OD1_08_43_11_curated genus=unknown taxon_order=unknown taxon_class=RIF-OD1-8 phylum=Parcubacteria organism_tax=RIFCSPLOWO2_01_FULL_RIF_OD1_08_43_11_curated, RIF-OD1-8, Parcubacteria, Bacteria organism_desc=Moderate +
-	TRUE	-	-	-	-	-	gwf2_scaffold_37357_5	- ** - ** ! ** - ** - ** - ** -	Two-component sensor kinase id=4119802 bin="GWF2_OD1-rel_39_13_partial" species=Parcubacteria bacterium GW2011_GWF2_39_13b genus=unknown taxon_order=unknown taxon_class=unknown phylum=Parcubacteria organism_tax=Parcubacteria bacterium GW2011_GWF2_39_13b, Parcubacteria, Bacteria organism_desc=Partial	-	-	-	-	-	-	-	-	-	-	-	-
-	TRUE	-	-	-	-	-	gwf2_scaffold_37357_6	- ** - ** ! ** - ** - ** - ** -	PAS sensor protein id=4119803 bin="GWF2_OD1-rel_39_13_partial" species=Parcubacteria bacterium GW2011_GWF2_39_13b genus=unknown taxon_order=unknown taxon_class=unknown phylum=Parcubacteria organism_tax=Parcubacteria bacterium GW2011_GWF2_39_13b, Parcubacteria, Bacteria organism_desc=Partial	-	-	-	-	-	-	-	-	-	-	-	-
-	TRUE	-	-	-	-	-	gwf2_scaffold_37357_7	- ** - ** ! ** - ** - ** - ** -	Uncharacterized protein id=4119804 bin="GWF2_OD1-rel_39_13_partial" species=Parcubacteria bacterium GW2011_GWF2_39_13b genus=unknown taxon_order=unknown taxon_class=unknown phylum=Parcubacteria organism_tax=Parcubacteria bacterium GW2011_GWF2_39_13b, Parcubacteria, Bacteria organism_desc=Partial	-	-	-	-	-	-	-	-	-	-	-	-
-	TRUE	-	-	GWB1_scaffold_5619_9	- ** ! ** - ** - ** - ** - ** -	Uncharacterized protein id=3837623 bin="GWB1_OD1_42_6" species=Parcubacteria bacterium GW2011_GWA1_42_7 genus=unknown taxon_order=unknown taxon_class=unknown phylum=Parcubacteria organism_tax=GWB1_OD1_42_6, Parcubacteria, Bacteria	-	-	-	-	-	-	-	-	-	-	-	-	-	-	-
GWA2_OD1-rel_38_13_curated_scaffold_1_101	FALSE	! ** - ** - ** - ** - ** - ** -	thiH; thiamine biosynthesis protein ThiH id=297486328 bin="ParcuNitro_R3" species=Parcubacteria (OD1-vii) bacterium GW2011_GWA2_38_13b genus=unknown taxon_order=unknown taxon_class=unknown phylum=Parcubacteria organism_tax=Parcubacteria (OD1-vii) bacterium GW2011_GWA2_38_13b, Parcubacteria, Bacteria	-	-	-	-	-	-	-	-	-	-	-	-	-	-	-	-	-	-
GWA2_OD1-rel_38_13_curated_scaffold_1_102	FALSE	! ** - ** - ** - ** - ** - ** -	BioB; biotin synthase and related enzymes id=297486329 bin="ParcuNitro_R3" species=Parcubacteria (OD1-vii) bacterium GW2011_GWA2_38_13b genus=unknown taxon_order=unknown taxon_class=unknown phylum=Parcubacteria organism_tax=Parcubacteria (OD1-vii) bacterium GW2011_GWA2_38_13b, Parcubacteria, Bacteria	-	-	-	-	-	-	-	-	-	-	-	-	-	-	-	-	-	-
GWA2_OD1-rel_38_13_curated_scaffold_1_103	FALSE	! ** - ** - ** - ** - ** - ** -	Fe-S type, tartrate/fumarate subfamily hydro-lyase subunit beta id=297486330 bin="ParcuNitro_R3" species=Parcubacteria (OD1-vii) bacterium GW2011_GWA2_38_13b genus=unknown taxon_order=unknown taxon_class=unknown phylum=Parcubacteria organism_tax=Parcubacteria (OD1-vii) bacterium GW2011_GWA2_38_13b, Parcubacteria, Bacteria	-	-	-	-	-	-	-	-	-	-	-	-	-	-	-	-	-	-
GWA2_OD1-rel_38_13_curated_scaffold_1_104	FALSE	! ** - ** - ** - ** - ** - ** -	Fe-S type, tartrate/fumarate subfamily hydro-lyase subunit alpha (EC:4.2.1.2) id=297486331 bin="ParcuNitro_R3" species=Parcubacteria (OD1-vii) bacterium GW2011_GWA2_38_13b genus=unknown taxon_order=unknown taxon_class=unknown phylum=Parcubacteria organism_tax=Parcubacteria (OD1-vii) bacterium GW2011_GWA2_38_13b, Parcubacteria, Bacteria	-	-	-	-	-	-	-	-	-	-	-	-	-	-	-	-	-	-
GWA2_OD1-rel_38_13_curated_scaffold_1_105	FALSE	! ** - ** - ** - ** - ** - ** -	frdB; fumarate reductase iron-sulfur subunit (EC:1.3.99.1) id=297486332 bin="ParcuNitro_R3" species=Parcubacteria (OD1-vii) bacterium GW2011_GWA2_38_13b genus=unknown taxon_order=unknown taxon_class=unknown phylum=Parcubacteria organism_tax=Parcubacteria (OD1-vii) bacterium GW2011_GWA2_38_13b, Parcubacteria, Bacteria	-	-	-	-	-	-	-	-	-	-	-	-	-	-	-	-	-	-
GWA2_OD1-rel_38_13_curated_scaffold_1_106	FALSE	! ** - ** - ** - ** - ** - ** -	ubiquinone-dependent succinate dehydrogenase or fumarate reductase, flavoprotein subunit id=297486333 bin="ParcuNitro_R3" species=Parcubacteria (OD1-vii) bacterium GW2011_GWA2_38_13b genus=unknown taxon_order=unknown taxon_class=unknown phylum=Parcubacteria organism_tax=Parcubacteria (OD1-vii) bacterium GW2011_GWA2_38_13b, Parcubacteria, Bacteria	-	-	-	-	-	-	-	-	-	-	-	-	-	-	-	-	-	-
GWA2_OD1-rel_38_13_curated_scaffold_1_107	FALSE	! ** - ** - ** - ** - ** - ** -	fumarate reductase respiratory complex protein id=297486334 bin="ParcuNitro_R3" species=Parcubacteria (OD1-vii) bacterium GW2011_GWA2_38_13b genus=unknown taxon_order=unknown taxon_class=unknown phylum=Parcubacteria organism_tax=Parcubacteria (OD1-vii) bacterium GW2011_GWA2_38_13b, Parcubacteria, Bacteria	-	-	-	-	-	-	-	-	-	-	-	-	-	-	-	-	-	-
GWA2_OD1-rel_38_13_curated_scaffold_1_108	FALSE	! ** - ** - ** - ** - ** - ** -	transcriptional regulator TrmB id=297486335 bin="ParcuNitro_R3" species=Parcubacteria (OD1-vii) bacterium GW2011_GWA2_38_13b genus=unknown taxon_order=unknown taxon_class=unknown phylum=Parcubacteria organism_tax=Parcubacteria (OD1-vii) bacterium GW2011_GWA2_38_13b, Parcubacteria, Bacteria	-	-	-	-	-	-	-	-	-	-	-	-	-	-	-	-	-	-
GWA2_OD1-rel_38_13_curated_scaffold_1_109	TRUE	! ** - ** 0.9825072886297376 | 30.2 | 3e-36 | 143.3 ** 0.8370165745856354 | 29.9 | 2.3e-31 | 128.3 ** - ** 0.8221574344023324 | 31.5 | 2.7e-35 | 141.0 ** 0.8818681318681318 | 28.3 | 4.6e-35 | 140.6	response regulator receiver protein id=297486336 bin="ParcuNitro_R3" species=Parcubacteria (OD1-vii) bacterium GW2011_GWA2_38_13b genus=unknown taxon_order=unknown taxon_class=unknown phylum=Parcubacteria organism_tax=Parcubacteria (OD1-vii) bacterium GW2011_GWA2_38_13b, Parcubacteria, Bacteria	-	-	-	gwf2_scaffold_14373_4	0.9825072886297376 | 30.2 | 3e-36 | 143.3 ** - ** ! ** 0.8453038674033149 | 51.6 | 1.7e-93 | 333.6 ** - ** - | - | - | - ** 0.9972527472527473 | 46.4 | 1.5e-94 | 337.0	4Fe-4S ferredoxin iron-sulfur binding domain protein id=3217847 bin="GWF2_OD1-rel_39_13_partial" species=Parcubacteria bacterium GW2011_GWF2_39_13b genus=unknown taxon_order=unknown taxon_class=unknown phylum=Parcubacteria organism_tax=Parcubacteria bacterium GW2011_GWF2_39_13b, Parcubacteria, Bacteria organism_desc=Partial	gwf2_scaffold_2220_24	0.8370165745856354 | 29.9 | 2.3e-31 | 128.3 ** - ** 0.8453038674033149 | 51.6 | 1.7e-93 | 333.6 ** ! ** - ** - | - | - | - ** 0.9835164835164835 | 52.4 | 1.5e-112 | 396.7	4Fe-4S ferredoxin iron-sulfur binding domain protein id=3776412 bin="GWF2_OD1-rel_44_7_partial" species=GWC2_OD1_42_6_partial genus=unknown taxon_order=unknown taxon_class=unknown phylum=Parcubacteria organism_tax=Parcubacteria, Bacteria organism_desc=Partial	-	-	-	rifcsplowo2_01_scaffold_6092_3	0.8221574344023324 | 31.5 | 2.7e-35 | 141.0 ** - ** - | - | - | - ** - | - | - | - ** - ** ! ** - | - | - | -	4Fe-4S ferredoxin id=57935400 bin="RIFCSPLOWO2_01_FULL_RIF-OD1-08_38_39" species=RIFCSPLOWO2_01_FULL_RIF_OD1_08_38_39_curated genus=unknown taxon_order=unknown taxon_class=RIF-OD1-8 phylum=Parcubacteria organism_tax=RIFCSPLOWO2_01_FULL_RIF_OD1_08_38_39_curated, RIF-OD1-8, Parcubacteria, Bacteria organism_desc=Good	rifcsplowo2_01_scaffold_13953_8	0.8818681318681318 | 28.3 | 4.6e-35 | 140.6 ** - ** 0.9972527472527473 | 46.4 | 1.5e-94 | 337.0 ** 0.9835164835164835 | 52.4 | 1.5e-112 | 396.7 ** - ** - | - | - | - ** !	4Fe-4S ferredoxin id=58098773 bin="RIFCSPLOWO2_01_FULL_RIF-OD1-08_43_11" species=RIFCSPLOWO2_01_FULL_RIF_OD1_08_43_11_curated genus=unknown taxon_order=unknown taxon_class=RIF-OD1-8 phylum=Parcubacteria organism_tax=RIFCSPLOWO2_01_FULL_RIF_OD1_08_43_11_curated, RIF-OD1-8, Parcubacteria, Bacteria organism_desc=Moderate +
-	TRUE	-	-	-	-	-	-	-	-	gwf2_scaffold_2220_25	- ** - ** - ** ! ** - ** - ** -	Uncharacterized protein id=3776414 bin="GWF2_OD1-rel_44_7_partial" species=Parcubacteria bacterium GW2011_GWF2_44_7 genus=unknown taxon_order=unknown taxon_class=unknown phylum=Parcubacteria organism_tax=Parcubacteria, Bacteria organism_desc=Partial	-	-	-	-	-	-	-	-	-
-	TRUE	-	-	-	-	-	-	-	-	gwf2_scaffold_3155_2	- ** - ** - ** ! ** - ** - ** -	GTP-binding protein TypA/BipA id=4013547 bin="GWF2_OD1-rel_44_7_partial" species=Parcubacteria bacterium GW2011_GWA2_42_11 genus=unknown taxon_order=unknown taxon_class=unknown phylum=Parcubacteria organism_tax=Parcubacteria, Bacteria organism_desc=Partial	-	-	-	-	-	-	-	-	-
-	TRUE	-	-	-	-	-	-	-	-	gwf2_scaffold_3155_3	- ** - ** - ** ! ** - ** - ** -	GTP-binding protein TypA/BipA id=4013552 bin="GWF2_OD1-rel_44_7_partial" species=Parcubacteria bacterium GW2011_GWF2_44_7 genus=unknown taxon_order=unknown taxon_class=unknown phylum=Parcubacteria organism_tax=Parcubacteria, Bacteria organism_desc=Partial	-	-	-	-	-	-	-	-	-
-	TRUE	-	-	-	-	-	-	-	-	gwf2_scaffold_3155_4	- ** - ** - ** ! ** - ** - ** -	matrixin id=4013556 bin="GWF2_OD1-rel_44_7_partial" species=GWC2_OD1_42_6_partial genus=unknown taxon_order=unknown taxon_class=unknown phylum=Parcubacteria organism_tax=Parcubacteria, Bacteria organism_desc=Partial	-	-	-	-	-	-	-	-	-
-	TRUE	-	-	-	-	-	-	-	-	gwf2_scaffold_3155_5	- ** - ** - ** ! ** - ** - ** -	Isochorismatase (EntB) id=4013561 bin="GWF2_OD1-rel_44_7_partial" species=Parcubacteria bacterium GW2011_GWA2_42_11 genus=unknown taxon_order=unknown taxon_class=unknown phylum=Parcubacteria organism_tax=Parcubacteria, Bacteria organism_desc=Partial	-	-	-	-	-	-	-	-	-
-	TRUE	-	-	-	-	-	-	-	-	gwf2_scaffold_3155_6	- ** - ** - ** ! ** - ** - ** -	Aldehyde dehydrogenase id=4013565 bin="GWF2_OD1-rel_44_7_partial" species=GWC2_OD1_42_6_partial genus=unknown taxon_order=unknown taxon_class=unknown phylum=Parcubacteria organism_tax=Parcubacteria, Bacteria organism_desc=Partial	-	-	-	-	-	-	-	-	-
-	TRUE	-	-	-	-	-	-	-	-	gwf2_scaffold_3155_7	- ** - ** - ** ! ** - ** - ** -	Uncharacterized protein id=4013567 bin="GWF2_OD1-rel_44_7_partial" species=GWC2_OD1_42_6_partial genus=unknown taxon_order=unknown taxon_class=unknown phylum=Parcubacteria organism_tax=Parcubacteria, Bacteria organism_desc=Partial	-	-	-	-	-	-	-	-	-
-	TRUE	-	-	-	-	-	-	-	-	gwf2_scaffold_3155_9	- ** - ** - ** ! ** - ** - ** -	Uncharacterized protein id=4013569 bin="GWF2_OD1-rel_44_7_partial" species=GWC2_OD1_42_6_partial genus=unknown taxon_order=unknown taxon_class=unknown phylum=Parcubacteria organism_tax=Parcubacteria, Bacteria organism_desc=Partial	-	-	-	-	-	-	-	-	-
-	TRUE	-	-	-	-	-	gwf2_scaffold_14373_6	- ** - ** ! ** - ** - ** - ** -	Excinuclease ABC C subunit domain protein id=3217849 bin="GWF2_OD1-rel_39_13_partial" species=Parcubacteria bacterium GW2011_GWF2_39_13b genus=unknown taxon_order=unknown taxon_class=unknown phylum=Parcubacteria organism_tax=Parcubacteria bacterium GW2011_GWF2_39_13b, Parcubacteria, Bacteria organism_desc=Partial	-	-	-	-	-	-	-	-	-	-	-	-
-	TRUE	-	-	-	-	-	-	-	-	-	-	-	-	-	-	-	-	-	rifcsplowo2_01_scaffold_13953_9	- ** - ** - ** - ** - ** - ** !	hypothetical protein id=58098774 bin="RIFCSPLOWO2_01_FULL_RIF-OD1-08_43_11" species=RIFCSPLOWO2_01_FULL_RIF_OD1_08_43_11_curated genus=unknown taxon_order=unknown taxon_class=RIF-OD1-8 phylum=Parcubacteria organism_tax=RIFCSPLOWO2_01_FULL_RIF_OD1_08_43_11_curated, RIF-OD1-8, Parcubacteria, Bacteria organism_desc=Moderate +
-	TRUE	-	-	-	-	-	-	-	-	-	-	-	-	-	-	-	-	-	rifcsplowo2_01_scaffold_13953_10	- ** - ** - ** - ** - ** - ** !	cyclopropane-fatty-acyl-phospholipid synthase (EC:2.1.1.79) id=58098775 bin="RIFCSPLOWO2_01_FULL_RIF-OD1-08_43_11" species=RIFCSPLOWO2_01_FULL_RIF_OD1_08_43_11_curated genus=unknown taxon_order=unknown taxon_class=RIF-OD1-8 phylum=Parcubacteria organism_tax=RIFCSPLOWO2_01_FULL_RIF_OD1_08_43_11_curated, RIF-OD1-8, Parcubacteria, Bacteria organism_desc=Moderate +
GWA2_OD1-rel_38_13_curated_scaffold_1_110	TRUE	! ** - ** - | - | - | - ** 0.9605734767025089 | 37.3 | 4.8e-50 | 188.7 ** - ** 0.946236559139785 | 34.3 | 1.4e-45 | 174.9 ** 0.942652329749104 | 37.1 | 2.1e-46 | 177.6	response regulator receiver protein id=297486337 bin="ParcuNitro_R3" species=Parcubacteria (OD1-vii) bacterium GW2011_GWA2_38_13b genus=unknown taxon_order=unknown taxon_class=unknown phylum=Parcubacteria organism_tax=Parcubacteria (OD1-vii) bacterium GW2011_GWA2_38_13b, Parcubacteria, Bacteria	-	-	-	gwf2_scaffold_14373_5	- | - | - | - ** - ** ! ** 0.9965986394557823 | 59.6 | 2.6e-102 | 362.5 ** - ** - | - | - | - ** 0.9965986394557823 | 57.0 | 9e-101 | 358.2	Sulfite reductase, subunit B id=3217848 bin="GWF2_OD1-rel_39_13_partial" species=Parcubacteria bacterium GW2011_GWF2_39_13b genus=unknown taxon_order=unknown taxon_class=unknown phylum=Parcubacteria organism_tax=Parcubacteria bacterium GW2011_GWF2_39_13b, Parcubacteria, Bacteria organism_desc=Partial	gwf2_scaffold_2220_23	0.9605734767025089 | 37.3 | 4.8e-50 | 188.7 ** - ** 0.9965986394557823 | 59.6 | 2.6e-102 | 362.5 ** ! ** - ** 0.9854014598540146 | 41.0 | 1.8e-57 | 213.4 ** 0.9963768115942029 | 66.8 | 2.2e-108 | 382.5	Sulfite reductase, subunit B id=3776411 bin="GWF2_OD1-rel_44_7_partial" species=Parcubacteria bacterium GW2011_GWF2_44_7 genus=unknown taxon_order=unknown taxon_class=unknown phylum=Parcubacteria organism_tax=Parcubacteria, Bacteria organism_desc=Partial	-	-	-	rifcsplowo2_01_scaffold_6092_2	0.946236559139785 | 34.3 | 1.4e-45 | 174.9 ** - ** - | - | - | - ** 0.9854014598540146 | 41.0 | 1.8e-57 | 213.4 ** - ** ! ** 0.967391304347826 | 41.3 | 2.8e-51 | 193.7	NiFe hydrogenase subunit gamma id=57935399 bin="RIFCSPLOWO2_01_FULL_RIF-OD1-08_38_39" species=RIFCSPLOWO2_01_FULL_RIF_OD1_08_38_39_curated genus=unknown taxon_order=unknown taxon_class=RIF-OD1-8 phylum=Parcubacteria organism_tax=RIFCSPLOWO2_01_FULL_RIF_OD1_08_38_39_curated, RIF-OD1-8, Parcubacteria, Bacteria organism_desc=Good	rifcsplowo2_01_scaffold_13953_7	0.942652329749104 | 37.1 | 2.1e-46 | 177.6 ** - ** 0.9965986394557823 | 57.0 | 9e-101 | 358.2 ** 0.9963768115942029 | 66.8 | 2.2e-108 | 382.5 ** - ** 0.967391304347826 | 41.3 | 2.8e-51 | 193.7 ** !	oxidoreductase FAD/NAD(P)-binding domain-containing protein id=58098772 bin="RIFCSPLOWO2_01_FULL_RIF-OD1-08_43_11" species=RIFCSPLOWO2_01_FULL_RIF_OD1_08_43_11_curated genus=unknown taxon_order=unknown taxon_class=RIF-OD1-8 phylum=Parcubacteria organism_tax=RIFCSPLOWO2_01_FULL_RIF_OD1_08_43_11_curated, RIF-OD1-8, Parcubacteria, Bacteria organism_desc=Moderate +
GWA2_OD1-rel_38_13_curated_scaffold_1_111	TRUE	! ** - ** 0.959409594095941 | 36.5 | 2.5e-41 | 161.0 ** 0.9806201550387597 | 34.8 | 4.3e-43 | 166.8 ** - ** - ** 0.9765625 | 35.3 | 3.7e-42 | 163.3	nickel-dependent hydrogenase, small chain id=297486338 bin="ParcuNitro_R3" species=Parcubacteria (OD1-vii) bacterium GW2011_GWA2_38_13b genus=unknown taxon_order=unknown taxon_class=unknown phylum=Parcubacteria organism_tax=Parcubacteria (OD1-vii) bacterium GW2011_GWA2_38_13b, Parcubacteria, Bacteria	-	-	-	gwf2_scaffold_14373_10	0.959409594095941 | 36.5 | 2.5e-41 | 161.0 ** - ** ! ** 0.992619926199262 | 67.6 | 1.3e-103 | 366.7 ** - ** - ** 0.9520295202952029 | 67.3 | 2.3e-98 | 350.1	NADH ubiquinone oxidoreductase 20 kDa subunit id=3217853 bin="GWF2_OD1-rel_39_13_partial" species=Parcubacteria bacterium GW2011_GWF2_39_13b genus=unknown taxon_order=unknown taxon_class=unknown phylum=Parcubacteria organism_tax=Parcubacteria bacterium GW2011_GWF2_39_13b, Parcubacteria, Bacteria organism_desc=Partial	gwf2_scaffold_2220_19	0.9806201550387597 | 34.8 | 4.3e-43 | 166.8 ** - ** 0.992619926199262 | 67.6 | 1.3e-103 | 366.7 ** ! ** - ** - ** 0.9806201550387597 | 80.4 | 2.5e-123 | 433.0	NADH ubiquinone oxidoreductase 20 kDa subunit id=3776407 bin="GWF2_OD1-rel_44_7_partial" species=Parcubacteria bacterium GW2011_GWF2_44_7 genus=unknown taxon_order=unknown taxon_class=unknown phylum=Parcubacteria organism_tax=Parcubacteria, Bacteria organism_desc=Partial	-	-	-	-	-	-	rifcsplowo2_01_scaffold_13953_2	0.9765625 | 35.3 | 3.7e-42 | 163.3 ** - ** 0.9520295202952029 | 67.3 | 2.3e-98 | 350.1 ** 0.9806201550387597 | 80.4 | 2.5e-123 | 433.0 ** - ** - ** !	NADH ubiquinone oxidoreductase 20 kDa subunit id=58098767 bin="RIFCSPLOWO2_01_FULL_RIF-OD1-08_43_11" species=RIFCSPLOWO2_01_FULL_RIF_OD1_08_43_11_curated genus=unknown taxon_order=unknown taxon_class=RIF-OD1-8 phylum=Parcubacteria organism_tax=RIFCSPLOWO2_01_FULL_RIF_OD1_08_43_11_curated, RIF-OD1-8, Parcubacteria, Bacteria organism_desc=Moderate +
-	TRUE	-	-	-	-	-	-	-	-	-	-	-	-	-	-	-	-	-	rifcsplowo2_01_scaffold_13953_6	- ** - ** - ** - ** - ** - ** !	Tax=RIFCSPLOWO2_01_FULL_RIF_OD1_08_43_11_curated id=58098771 bin="RIFCSPLOWO2_01_FULL_RIF-OD1-08_43_11" species=RIFCSPLOWO2_01_FULL_RIF_OD1_08_43_11_curated genus=unknown taxon_order=unknown taxon_class=RIF-OD1-8 phylum=Parcubacteria organism_tax=RIFCSPLOWO2_01_FULL_RIF_OD1_08_43_11_curated, RIF-OD1-8, Parcubacteria, Bacteria organism_desc=Moderate +
GWA2_OD1-rel_38_13_curated_scaffold_1_112	TRUE	! ** 0.8382022471910112 | 34.7 | 2.2e-63 | 234.6 ** 0.9595505617977528 | 37.1 | 1.1e-78 | 284.6 ** 0.9595505617977528 | 34.3 | 1.9e-72 | 263.8 ** - ** - ** -	nickel-dependent hydrogenase large subunit id=297486339 bin="ParcuNitro_R3" species=Parcubacteria (OD1-vii) bacterium GW2011_GWA2_38_13b genus=unknown taxon_order=unknown taxon_class=unknown phylum=Parcubacteria organism_tax=Parcubacteria (OD1-vii) bacterium GW2011_GWA2_38_13b, Parcubacteria, Bacteria	GWB1_scaffold_7788_1	0.8382022471910112 | 34.7 | 2.2e-63 | 234.6 ** ! ** 0.8764302059496567 | 54.0 | 1.1e-115 | 408.3 ** 0.8690476190476191 | 62.9 | 2e-130 | 457.2 ** - ** - ** -	Nickel-dependent hydrogenase large subunit id=3983899 bin="GWB1_OD1_42_6" species=GWB1_OD1_42_6 genus=unknown taxon_order=unknown taxon_class=unknown phylum=Parcubacteria organism_tax=GWB1_OD1_42_6, Parcubacteria, Bacteria	gwf2_scaffold_14373_12	0.9595505617977528 | 37.1 | 1.1e-78 | 284.6 ** 0.8764302059496567 | 54.0 | 1.1e-115 | 408.3 ** ! ** 0.9977116704805492 | 59.7 | 2.1e-145 | 506.1 ** - ** - ** -	Nickel-dependent hydrogenase large subunit id=3217855 bin="GWF2_OD1-rel_39_13_partial" species=Parcubacteria bacterium GW2011_GWF2_39_13b genus=unknown taxon_order=unknown taxon_class=unknown phylum=Parcubacteria organism_tax=Parcubacteria bacterium GW2011_GWF2_39_13b, Parcubacteria, Bacteria organism_desc=Partial	gwf2_scaffold_2220_10	0.9595505617977528 | 34.3 | 1.9e-72 | 263.8 ** 0.8690476190476191 | 62.9 | 2e-130 | 457.2 ** 0.9977116704805492 | 59.7 | 2.1e-145 | 506.1 ** ! ** - ** - ** -	Nickel-dependent hydrogenase large subunit id=3776367 bin="GWF2_OD1-rel_44_7_partial" species=Parcubacteria bacterium GW2011_GWF2_44_7 genus=unknown taxon_order=unknown taxon_class=unknown phylum=Parcubacteria organism_tax=Parcubacteria, Bacteria organism_desc=Partial	-	-	-	-	-	-	-	-	-
-	TRUE	-	-	-	-	-	-	-	-	gwf2_scaffold_2220_11	- ** - ** - ** ! ** - ** - ** -	autotransporter adhesin id=3776371 bin="GWF2_OD1-rel_44_7_partial" species=Parcubacteria bacterium GW2011_GWF2_44_7 genus=unknown taxon_order=unknown taxon_class=unknown phylum=Parcubacteria organism_tax=Parcubacteria, Bacteria organism_desc=Partial	-	-	-	-	-	-	-	-	-
-	TRUE	-	-	-	-	-	-	-	-	gwf2_scaffold_2220_12	- ** - ** - ** ! ** - ** - ** -	Fibronectin type III domain protein id=3776400 bin="GWF2_OD1-rel_44_7_partial" species=Parcubacteria bacterium GW2011_GWF2_44_7 genus=unknown taxon_order=unknown taxon_class=unknown phylum=Parcubacteria organism_tax=Parcubacteria, Bacteria organism_desc=Partial	-	-	-	-	-	-	-	-	-
-	TRUE	-	-	-	-	-	-	-	-	gwf2_scaffold_2220_13	- ** - ** - ** ! ** - ** - ** -	Uncharacterized protein id=3776401 bin="GWF2_OD1-rel_44_7_partial" species=Parcubacteria bacterium GW2011_GWF2_44_7 genus=unknown taxon_order=unknown taxon_class=unknown phylum=Parcubacteria organism_tax=Parcubacteria, Bacteria organism_desc=Partial	-	-	-	-	-	-	-	-	-
-	TRUE	-	-	-	-	-	-	-	-	gwf2_scaffold_2220_14	- ** - ** - ** ! ** - ** - ** -	Uncharacterized protein id=3776402 bin="GWF2_OD1-rel_44_7_partial" species=Parcubacteria bacterium GW2011_GWF2_44_7 genus=unknown taxon_order=unknown taxon_class=unknown phylum=Parcubacteria organism_tax=Parcubacteria, Bacteria organism_desc=Partial	-	-	-	-	-	-	-	-	-
-	TRUE	-	-	-	-	-	-	-	-	gwf2_scaffold_2220_15	- ** - ** - ** ! ** - ** - ** -	Uncharacterized protein id=3776403 bin="GWF2_OD1-rel_44_7_partial" species=Parcubacteria bacterium GW2011_GWF2_44_7 genus=unknown taxon_order=unknown taxon_class=unknown phylum=Parcubacteria organism_tax=Parcubacteria, Bacteria organism_desc=Partial	-	-	-	-	-	-	-	-	-
-	TRUE	-	-	-	-	-	-	-	-	gwf2_scaffold_2220_16	- ** - ** - ** ! ** - ** - ** -	Tax=GWC2_OD1_42_6_partial id=3776404 bin="GWF2_OD1-rel_44_7_partial" species=GWC2_OD1_42_6_partial genus=unknown taxon_order=unknown taxon_class=unknown phylum=Parcubacteria organism_tax=Parcubacteria, Bacteria organism_desc=Partial	-	-	-	-	-	-	-	-	-
-	TRUE	-	-	-	-	-	-	-	-	gwf2_scaffold_2220_17	- ** - ** - ** ! ** - ** - ** -	Tax=GWC2_OD1_42_6_partial id=3776405 bin="GWF2_OD1-rel_44_7_partial" species=GWC2_OD1_42_6_partial genus=unknown taxon_order=unknown taxon_class=unknown phylum=Parcubacteria organism_tax=Parcubacteria, Bacteria organism_desc=Partial	-	-	-	-	-	-	-	-	-
-	TRUE	-	-	-	-	-	-	-	-	gwf2_scaffold_2220_18	- ** - ** - ** ! ** - ** - ** -	Uncharacterized protein id=3776406 bin="GWF2_OD1-rel_44_7_partial" species=Parcubacteria bacterium GW2011_GWF2_44_7 genus=unknown taxon_order=unknown taxon_class=unknown phylum=Parcubacteria organism_tax=Parcubacteria, Bacteria organism_desc=Partial	-	-	-	-	-	-	-	-	-
-	TRUE	-	-	-	-	-	gwf2_scaffold_14373_13	- ** - ** ! ** - ** - ** - ** -	Uncharacterized protein id=3217857 bin="GWF2_OD1-rel_39_13_partial" species=Parcubacteria bacterium GW2011_GWF2_39_13b genus=unknown taxon_order=unknown taxon_class=unknown phylum=Parcubacteria organism_tax=Parcubacteria bacterium GW2011_GWF2_39_13b, Parcubacteria, Bacteria organism_desc=Partial	-	-	-	-	-	-	-	-	-	-	-	-
-	TRUE	-	-	-	-	-	gwf2_scaffold_14550_1	- ** - ** ! ** - ** - ** - ** -	Excinuclease ABC, C subunit id=3235775 bin="GWF2_OD1-rel_39_13_partial" species=Parcubacteria bacterium GW2011_GWF2_39_13b genus=unknown taxon_order=unknown taxon_class=unknown phylum=Parcubacteria organism_tax=Parcubacteria bacterium GW2011_GWF2_39_13b, Parcubacteria, Bacteria organism_desc=Partial	-	-	-	-	-	-	-	-	-	-	-	-
-	TRUE	-	-	-	-	-	gwf2_scaffold_14550_6	- ** - ** ! ** - ** - ** - ** -	Uncharacterized protein id=3235799 bin="GWF2_OD1-rel_39_13_partial" species=Parcubacteria bacterium GW2011_GWF2_39_13b genus=unknown taxon_order=unknown taxon_class=unknown phylum=Parcubacteria organism_tax=Parcubacteria bacterium GW2011_GWF2_39_13b, Parcubacteria, Bacteria organism_desc=Partial	-	-	-	-	-	-	-	-	-	-	-	-
-	TRUE	-	-	-	-	-	gwf2_scaffold_14550_7	- ** - ** ! ** - ** - ** - ** -	tRNA dimethylallyltransferase 2 id=3235801 bin="GWF2_OD1-rel_39_13_partial" species=Parcubacteria bacterium GW2011_GWF2_39_13b genus=unknown taxon_order=unknown taxon_class=unknown phylum=Parcubacteria organism_tax=Parcubacteria bacterium GW2011_GWF2_39_13b, Parcubacteria, Bacteria organism_desc=Partial	-	-	-	-	-	-	-	-	-	-	-	-
GWA2_OD1-rel_38_13_curated_scaffold_1_113	FALSE	! ** - ** - ** - ** - ** - ** -	hydrogenase maturation protease id=297486340 bin="ParcuNitro_R3" species=Parcubacteria (OD1-vii) bacterium GW2011_GWA2_38_13b genus=unknown taxon_order=unknown taxon_class=unknown phylum=Parcubacteria organism_tax=Parcubacteria (OD1-vii) bacterium GW2011_GWA2_38_13b, Parcubacteria, Bacteria	-	-	-	-	-	-	-	-	-	-	-	-	-	-	-	-	-	-
GWA2_OD1-rel_38_13_curated_scaffold_1_114	FALSE	! ** - ** - ** - ** - ** - ** -	tdh; L-threonine 3-dehydrogenase (EC:1.1.1.103) id=297486341 bin="ParcuNitro_R3" species=Parcubacteria (OD1-vii) bacterium GW2011_GWA2_38_13b genus=unknown taxon_order=unknown taxon_class=unknown phylum=Parcubacteria organism_tax=Parcubacteria (OD1-vii) bacterium GW2011_GWA2_38_13b, Parcubacteria, Bacteria	-	-	-	-	-	-	-	-	-	-	-	-	-	-	-	-	-	-
GWA2_OD1-rel_38_13_curated_scaffold_1_115	FALSE	! ** - ** - ** - ** - ** - ** -	hypothetical protein id=297486342 bin="ParcuNitro_R3" species=Parcubacteria (OD1-vii) bacterium GW2011_GWA2_38_13b genus=unknown taxon_order=unknown taxon_class=unknown phylum=Parcubacteria organism_tax=Parcubacteria (OD1-vii) bacterium GW2011_GWA2_38_13b, Parcubacteria, Bacteria	-	-	-	-	-	-	-	-	-	-	-	-	-	-	-	-	-	-
GWA2_OD1-rel_38_13_curated_scaffold_1_116	FALSE	! ** - ** - ** - ** - ** - ** -	hypothetical protein id=297486343 bin="ParcuNitro_R3" organism_tax=Parcubacteria (OD1-vii) bacterium GW2011_GWA2_38_13b, Parcubacteria, Bacteria	-	-	-	-	-	-	-	-	-	-	-	-	-	-	-	-	-	-
-	TRUE	-	-	-	-	-	-	-	-	-	-	-	rifcsphigho2_01_scaffold_5801_17	- ** - ** - ** - ** ! ** - ** -	Tax=RIFCSPHIGHO2_01_FULL_RIF_OD1_08_40_12b_curated id=55393603 bin="RIFCSPHIGHO2_01_FULL_RIF-OD1-08_40_12b" species=RIFCSPHIGHO2_01_FULL_RIF_OD1_08_40_12b_curated genus=unknown taxon_order=unknown taxon_class=RIF-OD1-8 phylum=Parcubacteria organism_tax=RIFCSPHIGHO2_01_FULL_RIF_OD1_08_40_12b_curated, RIF-OD1-8, Parcubacteria, Bacteria organism_desc=Good	-	-	-	-	-	-
-	TRUE	-	-	-	-	-	-	-	-	-	-	-	rifcsphigho2_01_scaffold_5801_18	- ** - ** - ** - ** ! ** - ** -	Tax=RIFCSPHIGHO2_01_FULL_RIF_OD1_08_40_12b_curated id=55393604 bin="RIFCSPHIGHO2_01_FULL_RIF-OD1-08_40_12b" species=RIFCSPHIGHO2_01_FULL_RIF_OD1_08_40_12b_curated genus=unknown taxon_order=unknown taxon_class=RIF-OD1-8 phylum=Parcubacteria organism_tax=RIFCSPHIGHO2_01_FULL_RIF_OD1_08_40_12b_curated, RIF-OD1-8, Parcubacteria, Bacteria organism_desc=Good	-	-	-	-	-	-
-	TRUE	-	-	-	-	-	-	-	-	-	-	-	rifcsphigho2_01_scaffold_5801_19	- ** - ** - ** - ** ! ** - ** -	hypothetical protein id=55393605 bin="RIFCSPHIGHO2_01_FULL_RIF-OD1-08_40_12b" species=RIFCSPHIGHO2_01_FULL_RIF_OD1_08_40_12b_curated genus=unknown taxon_order=unknown taxon_class=RIF-OD1-8 phylum=Parcubacteria organism_tax=RIFCSPHIGHO2_01_FULL_RIF_OD1_08_40_12b_curated, RIF-OD1-8, Parcubacteria, Bacteria organism_desc=Good	-	-	-	-	-	-
GWA2_OD1-rel_38_13_curated_scaffold_1_117	TRUE	! ** - ** - ** - ** 0.8412698412698413 | 35.2 | 3.1e-22 | 96.7 ** - ** -	hypothetical protein id=297486344 bin="ParcuNitro_R3" species=Parcubacteria (OD1-vii) bacterium GW2011_GWA2_38_13b genus=unknown taxon_order=unknown taxon_class=unknown phylum=Parcubacteria organism_tax=Parcubacteria (OD1-vii) bacterium GW2011_GWA2_38_13b, Parcubacteria, Bacteria	-	-	-	-	-	-	-	-	-	rifcsphigho2_01_scaffold_5801_16	0.8412698412698413 | 35.2 | 3.1e-22 | 96.7 ** - ** - ** - ** ! ** - ** -	YdeN-like protein id=55393602 bin="RIFCSPHIGHO2_01_FULL_RIF-OD1-08_40_12b" species=RIFCSPHIGHO2_01_FULL_RIF_OD1_08_40_12b_curated genus=unknown taxon_order=unknown taxon_class=RIF-OD1-8 phylum=Parcubacteria organism_tax=RIFCSPHIGHO2_01_FULL_RIF_OD1_08_40_12b_curated, RIF-OD1-8, Parcubacteria, Bacteria organism_desc=Good	-	-	-	-	-	-
GWA2_OD1-rel_38_13_curated_scaffold_1_118	FALSE	! ** - ** - ** - ** - ** - ** -	methyltransferase type 11 id=297486345 bin="ParcuNitro_R3" species=GWA1_OD1_40_8 genus=unknown taxon_order=unknown taxon_class=Nomurabacteria phylum=Parcubacteria organism_tax=Parcubacteria (OD1-vii) bacterium GW2011_GWA2_38_13b, Parcubacteria, Bacteria	-	-	-	-	-	-	-	-	-	-	-	-	-	-	-	-	-	-
GWA2_OD1-rel_38_13_curated_scaffold_1_119	FALSE	! ** - ** - ** - ** - ** - ** -	hypothetical protein id=297486346 bin="ParcuNitro_R3" species=Parcubacteria (OD1-vii) bacterium GW2011_GWA2_38_13b genus=unknown taxon_order=unknown taxon_class=unknown phylum=Parcubacteria organism_tax=Parcubacteria (OD1-vii) bacterium GW2011_GWA2_38_13b, Parcubacteria, Bacteria	-	-	-	-	-	-	-	-	-	-	-	-	-	-	-	-	-	-
GWA2_OD1-rel_38_13_curated_scaffold_1_120	TRUE	! ** 0.8765432098765432 | 43.8 | 8.2e-89 | 318.9 ** 0.6839506172839506 | 34.4 | 2.6e-47 | 180.3 ** - ** - ** - ** -	30S ribosomal protein S1 id=297486347 bin="ParcuNitro_R3" species=Parcubacteria (OD1-vii) bacterium GW2011_GWA2_38_13b genus=unknown taxon_order=unknown taxon_class=unknown phylum=Parcubacteria organism_tax=Parcubacteria (OD1-vii) bacterium GW2011_GWA2_38_13b, Parcubacteria, Bacteria	GWB1_scaffold_1281_10	0.8765432098765432 | 43.8 | 8.2e-89 | 318.9 ** ! ** 0.7669376693766937 | 45.8 | 6.7e-74 | 268.5 ** - ** - ** - ** -	RNA binding S1 domain protein id=2784789 bin="GWB1_OD1_42_6" species=GWB1_OD1_42_6 genus=unknown taxon_order=unknown taxon_class=unknown phylum=Parcubacteria organism_tax=GWB1_OD1_42_6, Parcubacteria, Bacteria	gwf2_scaffold_24514_3	0.6839506172839506 | 34.4 | 2.6e-47 | 180.3 ** 0.7669376693766937 | 45.8 | 6.7e-74 | 268.5 ** ! ** - ** - ** - ** -	RNA binding S1 domain protein id=3840492 bin="GWF2_OD1-rel_39_13_partial" species=Parcubacteria bacterium GW2011_GWF2_39_13b genus=unknown taxon_order=unknown taxon_class=unknown phylum=Parcubacteria organism_tax=Parcubacteria bacterium GW2011_GWF2_39_13b, Parcubacteria, Bacteria organism_desc=Partial	-	-	-	-	-	-	-	-	-	-	-	-
-	TRUE	-	-	-	-	-	-	-	-	-	-	-	rifcsphigho2_01_scaffold_13885_6	- ** - ** - ** - ** ! ** 0.9920634920634921 | 48.8 | 1.2e-25 | 107.5 ** -	Tax=RIFCSPHIGHO2_01_FULL_RIF_OD1_08_40_12b_curated id=55569007 bin="RIFCSPHIGHO2_01_FULL_RIF-OD1-08_40_12b" species=RIFCSPHIGHO2_01_FULL_RIF_OD1_08_40_12b_curated genus=unknown taxon_order=unknown taxon_class=RIF-OD1-8 phylum=Parcubacteria organism_tax=RIFCSPHIGHO2_01_FULL_RIF_OD1_08_40_12b_curated, RIF-OD1-8, Parcubacteria, Bacteria organism_desc=Good	rifcsplowo2_01_scaffold_9607_6	- ** - ** - ** - ** 0.9920634920634921 | 48.8 | 1.2e-25 | 107.5 ** ! ** -	Marine sediment metagenome DNA, contig: S01H1_S06369 Tax=RIFCSPLOWO2_01_FULL_RIF_OD1_08_38_39_curated id=58021021 bin="RIFCSPLOWO2_01_FULL_RIF-OD1-08_38_39" species=RIFCSPLOWO2_01_FULL_RIF_OD1_08_38_39_curated genus=unknown taxon_order=unknown taxon_class=RIF-OD1-8 phylum=Parcubacteria organism_tax=RIFCSPLOWO2_01_FULL_RIF_OD1_08_38_39_curated, RIF-OD1-8, Parcubacteria, Bacteria organism_desc=Good	-	-	-
GWA2_OD1-rel_38_13_curated_scaffold_1_121	TRUE	! ** 0.890295358649789 | 49.8 | 4e-56 | 209.9 ** 0.8235294117647058 | 45.8 | 4.2e-51 | 193.4 ** - ** 0.986046511627907 | 49.3 | 2.2e-56 | 210.3 ** 0.9767441860465116 | 49.8 | 8.3e-59 | 218.4 ** -	Zn-dependent hydrolase of the beta-lactamase fold-like protein id=297486348 bin="ParcuNitro_R3" species=Parcubacteria (OD1-vii) bacterium GW2011_GWA2_38_13b genus=unknown taxon_order=unknown taxon_class=unknown phylum=Parcubacteria organism_tax=Parcubacteria (OD1-vii) bacterium GW2011_GWA2_38_13b, Parcubacteria, Bacteria	GWB1_scaffold_1281_9	0.890295358649789 | 49.8 | 4e-56 | 209.9 ** ! ** 0.8235294117647058 | 55.9 | 1e-68 | 251.5 ** - ** 0.890295358649789 | 59.5 | 6.1e-76 | 275.4 ** 0.8818565400843882 | 60.6 | 2.3e-78 | 283.5 ** -	Putative uncharacterized protein id=2784788 bin="GWB1_OD1_42_6" species=GWB1_OD1_42_6 genus=unknown taxon_order=unknown taxon_class=unknown phylum=Parcubacteria organism_tax=GWB1_OD1_42_6, Parcubacteria, Bacteria	gwf2_scaffold_24514_4	0.8235294117647058 | 45.8 | 4.2e-51 | 193.4 ** 0.8235294117647058 | 55.9 | 1e-68 | 251.5 ** ! ** - ** 0.8235294117647058 | 63.9 | 6.3e-79 | 285.4 ** 0.8156862745098039 | 60.7 | 1.1e-78 | 284.6 ** -	Zn-dependent hydrolase of the beta-lactamase fold-like protein id=3840494 bin="GWF2_OD1-rel_39_13_partial" species=Parcubacteria bacterium GW2011_GWF2_39_13b genus=unknown taxon_order=unknown taxon_class=unknown phylum=Parcubacteria organism_tax=Parcubacteria bacterium GW2011_GWF2_39_13b, Parcubacteria, Bacteria organism_desc=Partial	-	-	-	rifcsphigho2_01_scaffold_13885_5	0.986046511627907 | 49.3 | 2.2e-56 | 210.3 ** 0.890295358649789 | 59.5 | 6.1e-76 | 275.4 ** 0.8235294117647058 | 63.9 | 6.3e-79 | 285.4 ** - ** ! ** 0.985981308411215 | 78.9 | 4.4e-102 | 362.1 ** -	beta-lactamase fold-like Zn-dependent hydrolase id=55569006 bin="RIFCSPHIGHO2_01_FULL_RIF-OD1-08_40_12b" species=RIFCSPHIGHO2_01_FULL_RIF_OD1_08_40_12b_curated genus=unknown taxon_order=unknown taxon_class=RIF-OD1-8 phylum=Parcubacteria organism_tax=RIFCSPHIGHO2_01_FULL_RIF_OD1_08_40_12b_curated, RIF-OD1-8, Parcubacteria, Bacteria organism_desc=Good	rifcsplowo2_01_scaffold_9607_7	0.9767441860465116 | 49.8 | 8.3e-59 | 218.4 ** 0.8818565400843882 | 60.6 | 2.3e-78 | 283.5 ** 0.8156862745098039 | 60.7 | 1.1e-78 | 284.6 ** - ** 0.985981308411215 | 78.9 | 4.4e-102 | 362.1 ** ! ** -	hypothetical protein id=58021022 bin="RIFCSPLOWO2_01_FULL_RIF-OD1-08_38_39" species=RIFCSPLOWO2_01_FULL_RIF_OD1_08_38_39_curated genus=unknown taxon_order=unknown taxon_class=RIF-OD1-8 phylum=Parcubacteria organism_tax=RIFCSPLOWO2_01_FULL_RIF_OD1_08_38_39_curated, RIF-OD1-8, Parcubacteria, Bacteria organism_desc=Good	-	-	-
-	TRUE	-	-	-	-	-	-	-	-	-	-	-	rifcsphigho2_01_scaffold_13885_8	- ** - ** - ** - ** ! ** - ** -	spermine synthase id=55569009 bin="RIFCSPHIGHO2_01_FULL_RIF-OD1-08_40_12b" species=RIFCSPHIGHO2_01_FULL_RIF_OD1_08_40_12b_curated genus=unknown taxon_order=unknown taxon_class=RIF-OD1-8 phylum=Parcubacteria organism_tax=RIFCSPHIGHO2_01_FULL_RIF_OD1_08_40_12b_curated, RIF-OD1-8, Parcubacteria, Bacteria organism_desc=Good	-	-	-	-	-	-
-	TRUE	-	-	-	-	-	gwf2_scaffold_24514_5	- ** - ** ! ** - ** - ** - ** -	Uncharacterized protein id=3840496 bin="GWF2_OD1-rel_39_13_partial" species=Parcubacteria bacterium GW2011_GWF2_39_13b genus=unknown taxon_order=unknown taxon_class=unknown phylum=Parcubacteria organism_tax=Parcubacteria bacterium GW2011_GWF2_39_13b, Parcubacteria, Bacteria organism_desc=Partial	-	-	-	-	-	-	-	-	-	-	-	-
GWA2_OD1-rel_38_13_curated_scaffold_1_122	FALSE	! ** - ** - ** - ** - ** - ** -	hypothetical protein id=297486349 bin="ParcuNitro_R3" species=Parcubacteria (OD1-vii) bacterium GW2011_GWA2_38_13b genus=unknown taxon_order=unknown taxon_class=unknown phylum=Parcubacteria organism_tax=Parcubacteria (OD1-vii) bacterium GW2011_GWA2_38_13b, Parcubacteria, Bacteria	-	-	-	-	-	-	-	-	-	-	-	-	-	-	-	-	-	-
GWA2_OD1-rel_38_13_curated_scaffold_1_123	TRUE	! ** - ** 0.9841463414634146 | 60.8 | 1.3e-292 | 997.3 ** - ** - ** - ** 0.9964539007092199 | 60.2 | 6.4e-298 | 1015.0	gyrA; DNA gyrase, A subunit (EC:5.99.1.3) id=297486350 bin="ParcuNitro_R3" species=Parcubacteria (OD1-vii) bacterium GW2011_GWA2_38_13b genus=unknown taxon_order=unknown taxon_class=unknown phylum=Parcubacteria organism_tax=Parcubacteria (OD1-vii) bacterium GW2011_GWA2_38_13b, Parcubacteria, Bacteria	-	-	-	gwf2_scaffold_24514_6	0.9841463414634146 | 60.8 | 1.3e-292 | 997.3 ** - ** ! ** - ** - ** - ** 0.9929078014184397 | 64.5 | 0.0 | 1078.2	DNA gyrase subunit A id=3840497 bin="GWF2_OD1-rel_39_13_partial" species=Parcubacteria bacterium GW2011_GWF2_39_13b genus=unknown taxon_order=unknown taxon_class=unknown phylum=Parcubacteria organism_tax=Parcubacteria bacterium GW2011_GWF2_39_13b, Parcubacteria, Bacteria organism_desc=Partial	-	-	-	-	-	-	-	-	-	rifcsplowo2_01_scaffold_46243_1	0.9964539007092199 | 60.2 | 6.4e-298 | 1015.0 ** - ** 0.9929078014184397 | 64.5 | 0.0 | 1078.2 ** - ** - ** - ** !	gyrA; DNA gyrase (subunit A) (EC:5.99.1.3) id=58488652 bin="RIFCSPLOWO2_01_FULL_RIF-OD1-08_43_11" species=RIFCSPLOWO2_01_FULL_RIF_OD1_08_43_11_curated genus=unknown taxon_order=unknown taxon_class=RIF-OD1-8 phylum=Parcubacteria organism_tax=RIFCSPLOWO2_01_FULL_RIF_OD1_08_43_11_curated, RIF-OD1-8, Parcubacteria, Bacteria organism_desc=Moderate +
GWA2_OD1-rel_38_13_curated_scaffold_1_124	TRUE	! ** - ** - ** - ** 0.9553072625698324 | 41.4 | 2.7e-36 | 143.7 ** 0.9611111111111111 | 42.0 | 2.4e-40 | 157.1 ** 0.9666666666666667 | 44.3 | 9.9e-39 | 151.8	methylase involved in ubiquinone/menaquinone biosynthesis id=297486351 bin="ParcuNitro_R3" species=Parcubacteria (OD1-vii) bacterium GW2011_GWA2_38_13b genus=unknown taxon_order=unknown taxon_class=unknown phylum=Parcubacteria organism_tax=Parcubacteria (OD1-vii) bacterium GW2011_GWA2_38_13b, Parcubacteria, Bacteria	-	-	-	-	-	-	-	-	-	rifcsphigho2_01_scaffold_13885_9	0.9553072625698324 | 41.4 | 2.7e-36 | 143.7 ** - ** - ** - ** ! ** 0.9833333333333333 | 69.3 | 3.4e-71 | 259.2 ** 0.9833333333333333 | 54.2 | 1.3e-49 | 187.6	methylase id=55569010 bin="RIFCSPHIGHO2_01_FULL_RIF-OD1-08_40_12b" species=RIFCSPHIGHO2_01_FULL_RIF_OD1_08_40_12b_curated genus=unknown taxon_order=unknown taxon_class=RIF-OD1-8 phylum=Parcubacteria organism_tax=RIFCSPHIGHO2_01_FULL_RIF_OD1_08_40_12b_curated, RIF-OD1-8, Parcubacteria, Bacteria organism_desc=Good	rifcsplowo2_01_scaffold_9607_4	0.9611111111111111 | 42.0 | 2.4e-40 | 157.1 ** - ** - ** - ** 0.9833333333333333 | 69.3 | 3.4e-71 | 259.2 ** ! ** 0.9833333333333333 | 52.8 | 4.5e-50 | 189.1	methylase involved in ubiquinone/menaquinone biosynthesis id=58021019 bin="RIFCSPLOWO2_01_FULL_RIF-OD1-08_38_39" species=RIFCSPLOWO2_01_FULL_RIF_OD1_08_38_39_curated genus=unknown taxon_order=unknown taxon_class=RIF-OD1-8 phylum=Parcubacteria organism_tax=RIFCSPLOWO2_01_FULL_RIF_OD1_08_38_39_curated, RIF-OD1-8, Parcubacteria, Bacteria organism_desc=Good	rifcsplowo2_01_scaffold_46243_2	0.9666666666666667 | 44.3 | 9.9e-39 | 151.8 ** - ** - ** - ** 0.9833333333333333 | 54.2 | 1.3e-49 | 187.6 ** 0.9833333333333333 | 52.8 | 4.5e-50 | 189.1 ** !	hypothetical protein id=58488653 bin="RIFCSPLOWO2_01_FULL_RIF-OD1-08_43_11" species=RIFCSPLOWO2_01_FULL_RIF_OD1_08_43_11_curated genus=unknown taxon_order=unknown taxon_class=RIF-OD1-8 phylum=Parcubacteria organism_tax=RIFCSPLOWO2_01_FULL_RIF_OD1_08_43_11_curated, RIF-OD1-8, Parcubacteria, Bacteria organism_desc=Moderate +
GWA2_OD1-rel_38_13_curated_scaffold_1_125	TRUE	! ** 0.9747126436781609 | 45.2 | 1.5e-109 | 388.3 ** 0.95 | 43.7 | 3.4e-109 | 387.1 ** - ** - | - | - | - ** 0.9745958429561201 | 49.3 | 8.4e-127 | 445.3 ** 0.9815242494226328 | 47.1 | 3.7e-119 | 419.9	family 1 extracellular solute-binding protein id=297486352 bin="ParcuNitro_R3" species=Parcubacteria (OD1-vii) bacterium GW2011_GWA2_38_13b genus=unknown taxon_order=unknown taxon_class=unknown phylum=Parcubacteria organism_tax=Parcubacteria (OD1-vii) bacterium GW2011_GWA2_38_13b, Parcubacteria, Bacteria	GWB1_scaffold_1281_6	0.9747126436781609 | 45.2 | 1.5e-109 | 388.3 ** ! ** 0.9568181818181818 | 44.1 | 2.7e-106 | 377.1 ** - ** 0.6781609195402298 | 52.5 | 1.4e-83 | 301.6 ** 0.960919540229885 | 54.5 | 1.3e-130 | 458.0 ** 0.9839080459770115 | 51.9 | 1.6e-133 | 467.6	ABC transporter, solute-binding protein id=2784784 bin="GWB1_OD1_42_6" species=GWB1_OD1_42_6 genus=unknown taxon_order=unknown taxon_class=unknown phylum=Parcubacteria organism_tax=GWB1_OD1_42_6, Parcubacteria, Bacteria	gwf2_scaffold_24514_7	0.95 | 43.7 | 3.4e-109 | 387.1 ** 0.9568181818181818 | 44.1 | 2.7e-106 | 377.1 ** ! ** - ** 0.9590909090909091 | 43.2 | 5e-100 | 356.3 ** 0.9431818181818182 | 50.8 | 2.2e-122 | 430.6 ** 0.9613636363636363 | 41.9 | 7.4e-107 | 379.0	Putative sugar ABC transporter, periplasmic component id=3840498 bin="GWF2_OD1-rel_39_13_partial" species=Parcubacteria bacterium GW2011_GWF2_39_13b genus=unknown taxon_order=unknown taxon_class=unknown phylum=Parcubacteria organism_tax=Parcubacteria bacterium GW2011_GWF2_39_13b, Parcubacteria, Bacteria organism_desc=Partial	-	-	-	rifcsphigho2_01_scaffold_13885_10	- | - | - | - ** 0.6781609195402298 | 52.5 | 1.4e-83 | 301.6 ** 0.9590909090909091 | 43.2 | 5e-100 | 356.3 ** - ** ! ** 0.6728538283062645 | 68.8 | 3.6e-119 | 419.9 ** - | - | - | -	extracellular solute-binding protein id=55569011 bin="RIFCSPHIGHO2_01_FULL_RIF-OD1-08_40_12b" species=RIFCSPHIGHO2_01_FULL_RIF_OD1_08_40_12b_curated genus=unknown taxon_order=unknown taxon_class=RIF-OD1-8 phylum=Parcubacteria organism_tax=RIFCSPHIGHO2_01_FULL_RIF_OD1_08_40_12b_curated, RIF-OD1-8, Parcubacteria, Bacteria organism_desc=Good	rifcsplowo2_01_scaffold_9607_3	0.9745958429561201 | 49.3 | 8.4e-127 | 445.3 ** 0.960919540229885 | 54.5 | 1.3e-130 | 458.0 ** 0.9431818181818182 | 50.8 | 2.2e-122 | 430.6 ** - ** 0.6728538283062645 | 68.8 | 3.6e-119 | 419.9 ** ! ** 0.9884259259259259 | 52.2 | 3.1e-129 | 453.4	family 1 extracellular solute-binding protein id=58021018 bin="RIFCSPLOWO2_01_FULL_RIF-OD1-08_38_39" species=RIFCSPLOWO2_01_FULL_RIF_OD1_08_38_39_curated genus=unknown taxon_order=unknown taxon_class=RIF-OD1-8 phylum=Parcubacteria organism_tax=RIFCSPLOWO2_01_FULL_RIF_OD1_08_38_39_curated, RIF-OD1-8, Parcubacteria, Bacteria organism_desc=Good	rifcsplowo2_01_scaffold_46243_3	0.9815242494226328 | 47.1 | 3.7e-119 | 419.9 ** 0.9839080459770115 | 51.9 | 1.6e-133 | 467.6 ** 0.9613636363636363 | 41.9 | 7.4e-107 | 379.0 ** - ** - | - | - | - ** 0.9884259259259259 | 52.2 | 3.1e-129 | 453.4 ** !	family 1 extracellular solute-binding protein id=58488654 bin="RIFCSPLOWO2_01_FULL_RIF-OD1-08_43_11" species=RIFCSPLOWO2_01_FULL_RIF_OD1_08_43_11_curated genus=unknown taxon_order=unknown taxon_class=RIF-OD1-8 phylum=Parcubacteria organism_tax=RIFCSPLOWO2_01_FULL_RIF_OD1_08_43_11_curated, RIF-OD1-8, Parcubacteria, Bacteria organism_desc=Moderate +
-	TRUE	-	-	-	-	-	gwf2_scaffold_24514_8	- ** - ** ! ** - ** - ** - ** -	Uncharacterized protein id=3840499 bin="GWF2_OD1-rel_39_13_partial" species=Parcubacteria bacterium GW2011_GWF2_39_13b genus=unknown taxon_order=unknown taxon_class=unknown phylum=Parcubacteria organism_tax=Parcubacteria bacterium GW2011_GWF2_39_13b, Parcubacteria, Bacteria organism_desc=Partial	-	-	-	-	-	-	-	-	-	-	-	-
-	TRUE	-	-	GWB1_scaffold_1281_7	- ** ! ** - ** - ** - | - | - | - ** 0.6616121308858739 | 57.2 | 1.4e-280 | 957.6 ** -	DNA gyrase subunit A id=2784786 bin="GWB1_OD1_42_6" species=GWB1_OD1_42_6 genus=unknown taxon_order=unknown taxon_class=unknown phylum=Parcubacteria organism_tax=GWB1_OD1_42_6, Parcubacteria, Bacteria	-	-	-	-	-	-	rifcsphigho2_01_scaffold_13885_7	- ** - | - | - | - ** - ** - ** ! ** 0.9992101105845181 | 81.9 | 0.0 | 2082.8 ** -	DNA gyrase subunit A (EC:5.99.1.3) id=55569008 bin="RIFCSPHIGHO2_01_FULL_RIF-OD1-08_40_12b" species=RIFCSPHIGHO2_01_FULL_RIF_OD1_08_40_12b_curated genus=unknown taxon_order=unknown taxon_class=RIF-OD1-8 phylum=Parcubacteria organism_tax=RIFCSPHIGHO2_01_FULL_RIF_OD1_08_40_12b_curated, RIF-OD1-8, Parcubacteria, Bacteria organism_desc=Good	rifcsplowo2_01_scaffold_9607_5	- ** 0.6616121308858739 | 57.2 | 1.4e-280 | 957.6 ** - ** - ** 0.9992101105845181 | 81.9 | 0.0 | 2082.8 ** ! ** -	DNA gyrase subunit A (EC:5.99.1.3) id=58021020 bin="RIFCSPLOWO2_01_FULL_RIF-OD1-08_38_39" species=RIFCSPLOWO2_01_FULL_RIF_OD1_08_38_39_curated genus=unknown taxon_order=unknown taxon_class=RIF-OD1-8 phylum=Parcubacteria organism_tax=RIFCSPLOWO2_01_FULL_RIF_OD1_08_38_39_curated, RIF-OD1-8, Parcubacteria, Bacteria organism_desc=Good	-	-	-
-	TRUE	-	-	GWB1_scaffold_1281_8	- ** ! ** - ** - ** - ** - ** -	Tax=GWB1_OD1_42_6 id=2784787 bin="GWB1_OD1_42_6" species=GWB1_OD1_42_6 genus=unknown taxon_order=unknown taxon_class=unknown phylum=Parcubacteria organism_tax=GWB1_OD1_42_6, Parcubacteria, Bacteria	-	-	-	-	-	-	-	-	-	-	-	-	-	-	-
-	TRUE	-	-	-	-	-	-	-	-	-	-	-	-	-	-	-	-	-	rifcsplowo2_01_scaffold_46792_1	- ** - ** - ** - ** - ** - ** !	hypothetical protein id=58504320 bin="RIFCSPLOWO2_01_FULL_RIF-OD1-08_43_11" species=RIFCSPLOWO2_01_FULL_RIF_OD1_08_43_11_curated genus=unknown taxon_order=unknown taxon_class=RIF-OD1-8 phylum=Parcubacteria organism_tax=RIFCSPLOWO2_01_FULL_RIF_OD1_08_43_11_curated, RIF-OD1-8, Parcubacteria, Bacteria organism_desc=Moderate +
-	TRUE	-	-	-	-	-	-	-	-	-	-	-	-	-	-	-	-	-	rifcsplowo2_01_scaffold_46792_2	- ** - ** - ** - ** - ** - ** !	histone acetyltransferase, elp3 family (EC:2.3.1.48) id=58504321 bin="RIFCSPLOWO2_01_FULL_RIF-OD1-08_43_11" species=RIFCSPLOWO2_01_FULL_RIF_OD1_08_43_11_curated genus=unknown taxon_order=unknown taxon_class=RIF-OD1-8 phylum=Parcubacteria organism_tax=RIFCSPLOWO2_01_FULL_RIF_OD1_08_43_11_curated, RIF-OD1-8, Parcubacteria, Bacteria organism_desc=Moderate +
-	TRUE	-	-	-	-	-	-	-	-	-	-	-	rifcsphigho2_01_scaffold_13885_12	- ** - ** - ** - ** ! ** - ** -	hypothetical protein id=55569013 bin="RIFCSPHIGHO2_01_FULL_RIF-OD1-08_40_12b" species=RIFCSPHIGHO2_01_FULL_RIF_OD1_08_40_12b_curated genus=unknown taxon_order=unknown taxon_class=RIF-OD1-8 phylum=Parcubacteria organism_tax=RIFCSPHIGHO2_01_FULL_RIF_OD1_08_40_12b_curated, RIF-OD1-8, Parcubacteria, Bacteria organism_desc=Good	-	-	-	-	-	-
-	TRUE	-	-	-	-	-	-	-	-	-	-	-	rifcsphigho2_01_scaffold_13885_13	- ** - ** - ** - ** ! ** - ** -	Uncharacterized protein id=55569014 bin="RIFCSPHIGHO2_01_FULL_RIF-OD1-08_40_12b" species=RIFCSPHIGHO2_01_FULL_RIF_OD1_08_40_12b_curated genus=unknown taxon_order=unknown taxon_class=RIF-OD1-8 phylum=Parcubacteria organism_tax=RIFCSPHIGHO2_01_FULL_RIF_OD1_08_40_12b_curated, RIF-OD1-8, Parcubacteria, Bacteria organism_desc=Good	-	-	-	-	-	-
-	TRUE	-	-	-	-	-	-	-	-	-	-	-	rifcsphigho2_01_scaffold_13885_14	- ** - ** - ** - ** ! ** - ** -	hypothetical protein id=55569015 bin="RIFCSPHIGHO2_01_FULL_RIF-OD1-08_40_12b" species=RIFCSPHIGHO2_01_FULL_RIF_OD1_08_40_12b_curated genus=unknown taxon_order=unknown taxon_class=RIF-OD1-8 phylum=Parcubacteria organism_tax=RIFCSPHIGHO2_01_FULL_RIF_OD1_08_40_12b_curated, RIF-OD1-8, Parcubacteria, Bacteria organism_desc=Good	-	-	-	-	-	-
-	TRUE	-	-	-	-	-	-	-	-	-	-	-	rifcsphigho2_01_scaffold_13885_15	- ** - ** - ** - ** ! ** - ** -	Tax=RIFCSPHIGHO2_01_FULL_RIF_OD1_08_40_12b_curated id=55569016 bin="RIFCSPHIGHO2_01_FULL_RIF-OD1-08_40_12b" species=RIFCSPHIGHO2_01_FULL_RIF_OD1_08_40_12b_curated genus=unknown taxon_order=unknown taxon_class=RIF-OD1-8 phylum=Parcubacteria organism_tax=RIFCSPHIGHO2_01_FULL_RIF_OD1_08_40_12b_curated, RIF-OD1-8, Parcubacteria, Bacteria organism_desc=Good	-	-	-	-	-	-
-	TRUE	-	-	-	-	-	-	-	-	-	-	-	rifcsphigho2_01_scaffold_13885_16	- ** - ** - ** - ** ! ** - ** -	Tax=RIFCSPHIGHO2_01_FULL_RIF_OD1_08_40_12b_curated id=55569017 bin="RIFCSPHIGHO2_01_FULL_RIF-OD1-08_40_12b" species=RIFCSPHIGHO2_01_FULL_RIF_OD1_08_40_12b_curated genus=unknown taxon_order=unknown taxon_class=RIF-OD1-8 phylum=Parcubacteria organism_tax=RIFCSPHIGHO2_01_FULL_RIF_OD1_08_40_12b_curated, RIF-OD1-8, Parcubacteria, Bacteria organism_desc=Good	-	-	-	-	-	-
-	TRUE	-	-	-	-	-	-	-	-	-	-	-	rifcsphigho2_01_scaffold_13885_17	- ** - ** - ** - ** ! ** - ** -	Tax=RIFCSPHIGHO2_01_FULL_RIF_OD1_08_40_12b_curated id=55569018 bin="RIFCSPHIGHO2_01_FULL_RIF-OD1-08_40_12b" species=RIFCSPHIGHO2_01_FULL_RIF_OD1_08_40_12b_curated genus=unknown taxon_order=unknown taxon_class=RIF-OD1-8 phylum=Parcubacteria organism_tax=RIFCSPHIGHO2_01_FULL_RIF_OD1_08_40_12b_curated, RIF-OD1-8, Parcubacteria, Bacteria organism_desc=Good	-	-	-	-	-	-
-	TRUE	-	-	-	-	-	-	-	-	-	-	-	rifcsphigho2_01_scaffold_16354_1	- ** - ** - ** - ** ! ** - ** -	hypothetical protein id=55603204 bin="RIFCSPHIGHO2_01_FULL_RIF-OD1-08_40_12b" species=RIFCSPHIGHO2_01_FULL_RIF_OD1_08_40_12b_curated genus=unknown taxon_order=unknown taxon_class=RIF-OD1-8 phylum=Parcubacteria organism_tax=RIFCSPHIGHO2_01_FULL_RIF_OD1_08_40_12b_curated, RIF-OD1-8, Parcubacteria, Bacteria organism_desc=Good	-	-	-	-	-	-
GWA2_OD1-rel_38_13_curated_scaffold_1_126	TRUE	! ** - ** - ** - ** 0.8109756097560976 | 31.9 | 1.7e-16 | 77.8 ** - | - | - | - ** 0.9852941176470589 | 34.3 | 1.1e-19 | 87.8	id=2933996 id=297486353 bin="ParcuNitro_R3" species=Parcubacteria (OD1-vii) bacterium GW2011_GWA2_38_13b genus=unknown taxon_order=unknown taxon_class=unknown phylum=Parcubacteria organism_tax=Parcubacteria (OD1-vii) bacterium GW2011_GWA2_38_13b, Parcubacteria, Bacteria	-	-	-	-	-	-	-	-	-	rifcsphigho2_01_scaffold_13885_11	0.8109756097560976 | 31.9 | 1.7e-16 | 77.8 ** - ** - ** - ** ! ** 0.8719512195121951 | 58.6 | 1.6e-46 | 177.2 ** 0.725609756097561 | 41.8 | 2.6e-20 | 90.1	id=2933996 id=55569012 bin="RIFCSPHIGHO2_01_FULL_RIF-OD1-08_40_12b" species=RIFCSPHIGHO2_01_FULL_RIF_OD1_08_40_12b_curated genus=unknown taxon_order=unknown taxon_class=RIF-OD1-8 phylum=Parcubacteria organism_tax=RIFCSPHIGHO2_01_FULL_RIF_OD1_08_40_12b_curated, RIF-OD1-8, Parcubacteria, Bacteria organism_desc=Good	rifcsplowo2_01_scaffold_9607_2	- | - | - | - ** - ** - ** - ** 0.8719512195121951 | 58.6 | 1.6e-46 | 177.2 ** ! ** 0.9064748201438849 | 37.2 | 1.1e-19 | 87.8	transmembrane_regions 7..29 id=58021017 bin="RIFCSPLOWO2_01_FULL_RIF-OD1-08_38_39" species=RIFCSPLOWO2_01_FULL_RIF_OD1_08_38_39_curated genus=unknown taxon_order=unknown taxon_class=RIF-OD1-8 phylum=Parcubacteria organism_tax=RIFCSPLOWO2_01_FULL_RIF_OD1_08_38_39_curated, RIF-OD1-8, Parcubacteria, Bacteria organism_desc=Good	rifcsplowo2_01_scaffold_46243_4	0.9852941176470589 | 34.3 | 1.1e-19 | 87.8 ** - ** - ** - ** 0.725609756097561 | 41.8 | 2.6e-20 | 90.1 ** 0.9064748201438849 | 37.2 | 1.1e-19 | 87.8 ** !	id=2933996 id=58488655 bin="RIFCSPLOWO2_01_FULL_RIF-OD1-08_43_11" species=RIFCSPLOWO2_01_FULL_RIF_OD1_08_43_11_curated genus=unknown taxon_order=unknown taxon_class=RIF-OD1-8 phylum=Parcubacteria organism_tax=RIFCSPLOWO2_01_FULL_RIF_OD1_08_43_11_curated, RIF-OD1-8, Parcubacteria, Bacteria organism_desc=Moderate +
GWA2_OD1-rel_38_13_curated_scaffold_1_127	FALSE	! ** - ** - ** - ** - ** - ** -	id=3486307 id=297486354 bin="ParcuNitro_R3" species=Parcubacteria (OD1-vii) bacterium GW2011_GWA2_38_13b genus=unknown taxon_order=unknown taxon_class=unknown phylum=Parcubacteria organism_tax=Parcubacteria (OD1-vii) bacterium GW2011_GWA2_38_13b, Parcubacteria, Bacteria	-	-	-	-	-	-	-	-	-	-	-	-	-	-	-	-	-	-
GWA2_OD1-rel_38_13_curated_scaffold_1_128	TRUE	! ** 0.7035398230088495 | 29.2 | 1.1e-10 | 58.9 ** 0.6898148148148148 | 29.2 | 1.4e-15 | 75.1 ** - ** - ** - ** -	hypothetical protein id=297486355 bin="ParcuNitro_R3" species=Parcubacteria (OD1-vii) bacterium GW2011_GWA2_38_13b genus=unknown taxon_order=unknown taxon_class=unknown phylum=Parcubacteria organism_tax=Parcubacteria (OD1-vii) bacterium GW2011_GWA2_38_13b, Parcubacteria, Bacteria	GWB1_scaffold_1281_4	0.7035398230088495 | 29.2 | 1.1e-10 | 58.9 ** ! ** 0.9646017699115044 | 29.5 | 1.3e-24 | 104.0 ** - ** - ** - ** -	Uncharacterized protein id=2784781 bin="GWB1_OD1_42_6" species=Parcubacteria bacterium GW2011_GWA1_42_7 genus=unknown taxon_order=unknown taxon_class=unknown phylum=Parcubacteria organism_tax=GWB1_OD1_42_6, Parcubacteria, Bacteria	gwf2_scaffold_14097_4	0.6898148148148148 | 29.2 | 1.4e-15 | 75.1 ** 0.9646017699115044 | 29.5 | 1.3e-24 | 104.0 ** ! ** - ** - ** - ** -	hypothetical protein cdiviTM7_00617 id=3189646 bin="GWF2_OD1-rel_39_13_partial" species=Parcubacteria bacterium GW2011_GWF2_39_13b genus=unknown taxon_order=unknown taxon_class=unknown phylum=Parcubacteria organism_tax=Parcubacteria bacterium GW2011_GWF2_39_13b, Parcubacteria, Bacteria organism_desc=Partial	-	-	-	-	-	-	-	-	-	-	-	-
-	TRUE	-	-	GWB1_scaffold_1281_5	- ** ! ** - ** - ** - ** - ** -	Uncharacterized protein id=2784782 bin="GWB1_OD1_42_6" species=Parcubacteria bacterium GW2011_GWA1_42_7 genus=unknown taxon_order=unknown taxon_class=unknown phylum=Parcubacteria organism_tax=GWB1_OD1_42_6, Parcubacteria, Bacteria	-	-	-	-	-	-	-	-	-	-	-	-	-	-	-
GWA2_OD1-rel_38_13_curated_scaffold_1_129	FALSE	! ** - ** - ** - ** - ** - ** -	hypothetical protein id=297486356 bin="ParcuNitro_R3" species=Parcubacteria (OD1-vii) bacterium GW2011_GWA2_38_13b genus=unknown taxon_order=unknown taxon_class=unknown phylum=Parcubacteria organism_tax=Parcubacteria (OD1-vii) bacterium GW2011_GWA2_38_13b, Parcubacteria, Bacteria	-	-	-	-	-	-	-	-	-	-	-	-	-	-	-	-	-	-
GWA2_OD1-rel_38_13_curated_scaffold_1_130	FALSE	! ** - ** - ** - ** - ** - ** -	hypothetical protein id=297486357 bin="ParcuNitro_R3" species=Parcubacteria (OD1-vii) bacterium GW2011_GWA2_38_13b genus=unknown taxon_order=unknown taxon_class=unknown phylum=Parcubacteria organism_tax=Parcubacteria (OD1-vii) bacterium GW2011_GWA2_38_13b, Parcubacteria, Bacteria	-	-	-	-	-	-	-	-	-	-	-	-	-	-	-	-	-	-
GWA2_OD1-rel_38_13_curated_scaffold_1_131	TRUE	! ** - | - | - | - ** 0.7622950819672131 | 33.7 | 2.2e-13 | 67.0 ** - ** - ** - ** - | - | - | -	hypothetical protein id=297486358 bin="ParcuNitro_R3" species=Parcubacteria (OD1-vii) bacterium GW2011_GWA2_38_13b genus=unknown taxon_order=unknown taxon_class=unknown phylum=Parcubacteria organism_tax=Parcubacteria (OD1-vii) bacterium GW2011_GWA2_38_13b, Parcubacteria, Bacteria	GWB1_scaffold_1281_3	- | - | - | - ** ! ** 0.921875 | 28.9 | 1.4e-13 | 66.6 ** - ** - ** - ** - | - | - | -	Uncharacterized protein id=2784780 bin="GWB1_OD1_42_6" species=Parcubacteria bacterium GW2011_GWA1_42_7 genus=unknown taxon_order=unknown taxon_class=unknown phylum=Parcubacteria organism_tax=GWB1_OD1_42_6, Parcubacteria, Bacteria	gwf2_scaffold_14097_5	0.7622950819672131 | 33.7 | 2.2e-13 | 67.0 ** 0.921875 | 28.9 | 1.4e-13 | 66.6 ** ! ** - ** - ** - ** 0.7377049180327869 | 28.1 | 7.1e-07 | 45.1	hypothetical protein cdivTM_30108 id=3189649 bin="GWF2_OD1-rel_39_13_partial" species=Parcubacteria bacterium GW2011_GWF2_39_13b genus=unknown taxon_order=unknown taxon_class=unknown phylum=Parcubacteria organism_tax=Parcubacteria bacterium GW2011_GWF2_39_13b, Parcubacteria, Bacteria organism_desc=Partial	-	-	-	-	-	-	-	-	-	rifcsplowo2_01_scaffold_40967_2	- | - | - | - ** - | - | - | - ** 0.7377049180327869 | 28.1 | 7.1e-07 | 45.1 ** - ** - ** - ** !	Uncharacterized protein id=58445739 bin="RIFCSPLOWO2_01_FULL_RIF-OD1-08_43_11" species=RIFCSPLOWO2_01_FULL_RIF_OD1_08_43_11_curated genus=unknown taxon_order=unknown taxon_class=RIF-OD1-8 phylum=Parcubacteria organism_tax=RIFCSPLOWO2_01_FULL_RIF_OD1_08_43_11_curated, RIF-OD1-8, Parcubacteria, Bacteria organism_desc=Moderate +
-	TRUE	-	-	-	-	-	gwf2_scaffold_14097_6	- ** - ** ! ** - ** - ** - ** -	Uncharacterized protein id=3189651 bin="GWF2_OD1-rel_39_13_partial" species=Parcubacteria bacterium GW2011_GWF2_39_13b genus=unknown taxon_order=unknown taxon_class=unknown phylum=Parcubacteria organism_tax=Parcubacteria bacterium GW2011_GWF2_39_13b, Parcubacteria, Bacteria organism_desc=Partial	-	-	-	-	-	-	-	-	-	-	-	-
-	TRUE	-	-	-	-	-	gwf2_scaffold_14097_7	- ** - ** ! ** - ** - ** - ** -	Uncharacterized protein id=3189652 bin="GWF2_OD1-rel_39_13_partial" species=Parcubacteria bacterium GW2011_GWF2_39_13b genus=unknown taxon_order=unknown taxon_class=unknown phylum=Parcubacteria organism_tax=Parcubacteria bacterium GW2011_GWF2_39_13b, Parcubacteria, Bacteria organism_desc=Partial	-	-	-	-	-	-	-	-	-	-	-	-
-	TRUE	-	-	-	-	-	gwf2_scaffold_14097_8	- ** - ** ! ** - ** - ** - ** -	Uncharacterized protein id=3189654 bin="GWF2_OD1-rel_39_13_partial" species=Parcubacteria bacterium GW2011_GWF2_39_13b genus=unknown taxon_order=unknown taxon_class=unknown phylum=Parcubacteria organism_tax=Parcubacteria bacterium GW2011_GWF2_39_13b, Parcubacteria, Bacteria organism_desc=Partial	-	-	-	-	-	-	-	-	-	-	-	-
-	TRUE	-	-	-	-	-	-	-	-	-	-	-	-	-	-	rifcsplowo2_01_scaffold_22745_3	- ** - ** - ** - ** - ** ! ** -	Tax=RIFCSPLOWO2_01_FULL_RIF_OD1_08_38_39_curated id=58244089 bin="RIFCSPLOWO2_01_FULL_RIF-OD1-08_38_39" species=RIFCSPLOWO2_01_FULL_RIF_OD1_08_38_39_curated genus=unknown taxon_order=unknown taxon_class=RIF-OD1-8 phylum=Parcubacteria organism_tax=RIFCSPLOWO2_01_FULL_RIF_OD1_08_38_39_curated, RIF-OD1-8, Parcubacteria, Bacteria organism_desc=Good	-	-	-
-	TRUE	-	-	-	-	-	-	-	-	-	-	-	-	-	-	rifcsplowo2_01_scaffold_22745_4	- ** - ** - ** - ** - ** ! ** -	hypothetical protein id=58244090 bin="RIFCSPLOWO2_01_FULL_RIF-OD1-08_38_39" species=RIFCSPLOWO2_01_FULL_RIF_OD1_08_38_39_curated genus=unknown taxon_order=unknown taxon_class=RIF-OD1-8 phylum=Parcubacteria organism_tax=RIFCSPLOWO2_01_FULL_RIF_OD1_08_38_39_curated, RIF-OD1-8, Parcubacteria, Bacteria organism_desc=Good	-	-	-
-	TRUE	-	-	-	-	-	-	-	-	-	-	-	-	-	-	rifcsplowo2_01_scaffold_22745_5	- ** - ** - ** - ** - ** ! ** -	hypothetical protein id=58244091 bin="RIFCSPLOWO2_01_FULL_RIF-OD1-08_38_39" species=RIFCSPLOWO2_01_FULL_RIF_OD1_08_38_39_curated genus=unknown taxon_order=unknown taxon_class=RIF-OD1-8 phylum=Parcubacteria organism_tax=RIFCSPLOWO2_01_FULL_RIF_OD1_08_38_39_curated, RIF-OD1-8, Parcubacteria, Bacteria organism_desc=Good	-	-	-
-	TRUE	-	-	-	-	-	-	-	-	-	-	-	-	-	-	rifcsplowo2_01_scaffold_15771_14	- ** - ** - ** - ** - ** ! ** -	Tax=RIFCSPLOWO2_01_FULL_RIF_OD1_08_38_39_curated id=58143282 bin="RIFCSPLOWO2_01_FULL_RIF-OD1-08_38_39" species=RIFCSPLOWO2_01_FULL_RIF_OD1_08_38_39_curated genus=unknown taxon_order=unknown taxon_class=RIF-OD1-8 phylum=Parcubacteria organism_tax=RIFCSPLOWO2_01_FULL_RIF_OD1_08_38_39_curated, RIF-OD1-8, Parcubacteria, Bacteria organism_desc=Good	-	-	-
-	TRUE	-	-	-	-	-	-	-	-	-	-	-	-	-	-	rifcsplowo2_01_scaffold_22745_1	- ** - ** - ** - ** - ** ! ** -	methionyl-tRNA synthetase id=58244087 bin="RIFCSPLOWO2_01_FULL_RIF-OD1-08_38_39" species=RIFCSPLOWO2_01_FULL_RIF_OD1_08_38_39_curated genus=unknown taxon_order=unknown taxon_class=RIF-OD1-8 phylum=Parcubacteria organism_tax=RIFCSPLOWO2_01_FULL_RIF_OD1_08_38_39_curated, RIF-OD1-8, Parcubacteria, Bacteria organism_desc=Good	-	-	-
-	TRUE	-	-	-	-	-	-	-	-	-	-	-	-	-	-	-	-	-	rifcsplowo2_01_scaffold_33289_7	- ** - ** - ** - ** - ** - ** !	ser-tRNA(thr) hydrolase; threonyl-tRNA synthetase id=58367114 bin="RIFCSPLOWO2_01_FULL_RIF-OD1-08_43_11" species=Parcubacteria bacterium GW2011_GWA2_43_9b genus=unknown taxon_order=unknown taxon_class=unknown phylum=Parcubacteria organism_tax=RIFCSPLOWO2_01_FULL_RIF_OD1_08_43_11_curated, RIF-OD1-8, Parcubacteria, Bacteria organism_desc=Moderate +
-	TRUE	-	-	-	-	-	-	-	-	-	-	-	-	-	-	-	-	-	rifcsplowo2_01_scaffold_13541_1	- ** - ** - ** - ** - ** - ** !	Modification methylase MjaI id=58100472 bin="RIFCSPLOWO2_01_FULL_RIF-OD1-08_43_11" species=Parcubacteria bacterium GW2011_GWA2_43_9b genus=unknown taxon_order=unknown taxon_class=unknown phylum=Parcubacteria organism_tax=RIFCSPLOWO2_01_FULL_RIF_OD1_08_43_11_curated, RIF-OD1-8, Parcubacteria, Bacteria organism_desc=Moderate +
GWA2_OD1-rel_38_13_curated_scaffold_1_132	TRUE	! ** - ** - ** - ** - ** 0.9682539682539683 | 37.4 | 9.4e-53 | 199.1 ** 0.9825072886297376 | 28.4 | 5.1e-20 | 90.5	pyrD; dihydroorotate dehydrogenase (NAD+) catalytic subunit (EC:1.3.1.14) id=297486359 bin="ParcuNitro_R3" species=Parcubacteria (OD1-vii) bacterium GW2011_GWA2_38_13b genus=unknown taxon_order=unknown taxon_class=unknown phylum=Parcubacteria organism_tax=Parcubacteria (OD1-vii) bacterium GW2011_GWA2_38_13b, Parcubacteria, Bacteria	-	-	-	-	-	-	-	-	-	-	-	-	rifcsplowo2_01_scaffold_15771_13	0.9682539682539683 | 37.4 | 9.4e-53 | 199.1 ** - ** - ** - ** - ** ! ** 0.9300291545189504 | 26.0 | 1.5e-14 | 72.0	diguanylate cyclase id=58143281 bin="RIFCSPLOWO2_01_FULL_RIF-OD1-08_38_39" species=RIFCSPLOWO2_01_FULL_RIF_OD1_08_38_39_curated genus=unknown taxon_order=unknown taxon_class=RIF-OD1-8 phylum=Parcubacteria organism_tax=RIFCSPLOWO2_01_FULL_RIF_OD1_08_38_39_curated, RIF-OD1-8, Parcubacteria, Bacteria organism_desc=Good	rifcsplowo2_01_scaffold_33289_4	0.9825072886297376 | 28.4 | 5.1e-20 | 90.5 ** - ** - ** - ** - ** 0.9300291545189504 | 26.0 | 1.5e-14 | 72.0 ** !	Uncharacterized protein id=58367111 bin="RIFCSPLOWO2_01_FULL_RIF-OD1-08_43_11" species=RIFCSPLOWO2_01_FULL_RIF_OD1_08_43_11_curated genus=unknown taxon_order=unknown taxon_class=RIF-OD1-8 phylum=Parcubacteria organism_tax=RIFCSPLOWO2_01_FULL_RIF_OD1_08_43_11_curated, RIF-OD1-8, Parcubacteria, Bacteria organism_desc=Moderate +
-	TRUE	-	-	-	-	-	-	-	-	-	-	-	-	-	-	-	-	-	rifcsplowo2_01_scaffold_33289_5	- ** - ** - ** - ** - ** - ** !	Tax=RIFCSPLOWO2_01_FULL_RIF_OD1_08_43_11_curated id=58367112 bin="RIFCSPLOWO2_01_FULL_RIF-OD1-08_43_11" species=RIFCSPLOWO2_01_FULL_RIF_OD1_08_43_11_curated genus=unknown taxon_order=unknown taxon_class=RIF-OD1-8 phylum=Parcubacteria organism_tax=RIFCSPLOWO2_01_FULL_RIF_OD1_08_43_11_curated, RIF-OD1-8, Parcubacteria, Bacteria organism_desc=Moderate +
GWA2_OD1-rel_38_13_curated_scaffold_1_133	FALSE	! ** - ** - ** - ** - ** - ** -	hypothetical protein id=297486360 bin="ParcuNitro_R3" species=Parcubacteria (OD1-vii) bacterium GW2011_GWA2_38_13b genus=unknown taxon_order=unknown taxon_class=unknown phylum=Parcubacteria organism_tax=Parcubacteria (OD1-vii) bacterium GW2011_GWA2_38_13b, Parcubacteria, Bacteria	-	-	-	-	-	-	-	-	-	-	-	-	-	-	-	-	-	-
GWA2_OD1-rel_38_13_curated_scaffold_1_134	TRUE	! ** 0.9688013136288999 | 63.0 | 1.5e-216 | 744.2 ** 0.91875 | 63.1 | 1.6e-221 | 760.8 ** - ** 0.9637561779242174 | 64.8 | 1.2e-229 | 787.7 ** 0.9638157894736842 | 66.2 | 3.7e-231 | 792.7 ** 0.9655737704918033 | 63.3 | 7.3e-219 | 751.9	ATP-dependent metalloprotease FtsH (EC:3.6.4.3) id=297486361 bin="ParcuNitro_R3" species=Parcubacteria (OD1-vii) bacterium GW2011_GWA2_38_13b genus=unknown taxon_order=unknown taxon_class=unknown phylum=Parcubacteria organism_tax=Parcubacteria (OD1-vii) bacterium GW2011_GWA2_38_13b, Parcubacteria, Bacteria	GWB1_scaffold_1281_11	0.9688013136288999 | 63.0 | 1.5e-216 | 744.2 ** ! ** 0.9421875 | 69.6 | 3.6e-248 | 849.0 ** - ** 0.9967159277504105 | 64.2 | 3.7e-226 | 775.8 ** 0.9967159277504105 | 63.5 | 4.5e-227 | 778.9 ** 0.9918032786885246 | 75.0 | 9.9e-264 | 900.6	ATP-dependent zinc metalloprotease FtsH id=2784790 bin="GWB1_OD1_42_6" species=GWB1_OD1_42_6 genus=unknown taxon_order=unknown taxon_class=unknown phylum=Parcubacteria organism_tax=GWB1_OD1_42_6, Parcubacteria, Bacteria	gwf2_scaffold_24514_2	0.91875 | 63.1 | 1.6e-221 | 760.8 ** 0.9421875 | 69.6 | 3.6e-248 | 849.0 ** ! ** - ** 0.946875 | 66.3 | 2e-235 | 806.6 ** 0.9484375 | 67.0 | 2.3e-237 | 813.1 ** 0.94375 | 69.1 | 2.6e-246 | 842.8	ATP-dependent zinc metalloprotease FtsH id=3840490 bin="GWF2_OD1-rel_39_13_partial" species=Parcubacteria bacterium GW2011_GWF2_39_13b genus=unknown taxon_order=unknown taxon_class=unknown phylum=Parcubacteria organism_tax=Parcubacteria bacterium GW2011_GWF2_39_13b, Parcubacteria, Bacteria organism_desc=Partial	-	-	-	rifcsphigho2_01_scaffold_13885_2	0.9637561779242174 | 64.8 | 1.2e-229 | 787.7 ** 0.9967159277504105 | 64.2 | 3.7e-226 | 775.8 ** 0.946875 | 66.3 | 2e-235 | 806.6 ** - ** ! ** 0.9983552631578947 | 83.7 | 1.7e-295 | 1006.1 ** 0.9967213114754099 | 64.6 | 2.1e-229 | 786.6	ATP-dependent metalloprotease FtsH id=55569003 bin="RIFCSPHIGHO2_01_FULL_RIF-OD1-08_40_12b" species=RIFCSPHIGHO2_01_FULL_RIF_OD1_08_40_12b_curated genus=unknown taxon_order=unknown taxon_class=RIF-OD1-8 phylum=Parcubacteria organism_tax=RIFCSPHIGHO2_01_FULL_RIF_OD1_08_40_12b_curated, RIF-OD1-8, Parcubacteria, Bacteria organism_desc=Good	rifcsplowo2_01_scaffold_9607_9	0.9638157894736842 | 66.2 | 3.7e-231 | 792.7 ** 0.9967159277504105 | 63.5 | 4.5e-227 | 778.9 ** 0.9484375 | 67.0 | 2.3e-237 | 813.1 ** - ** 0.9983552631578947 | 83.7 | 1.7e-295 | 1006.1 ** ! ** 0.9967213114754099 | 65.8 | 3.2e-233 | 799.3	ATP-dependent metalloprotease FtsH (EC:3.6.4.3) id=58021024 bin="RIFCSPLOWO2_01_FULL_RIF-OD1-08_38_39" species=RIFCSPLOWO2_01_FULL_RIF_OD1_08_38_39_curated genus=unknown taxon_order=unknown taxon_class=RIF-OD1-8 phylum=Parcubacteria organism_tax=RIFCSPLOWO2_01_FULL_RIF_OD1_08_38_39_curated, RIF-OD1-8, Parcubacteria, Bacteria organism_desc=Good	rifcsplowo2_01_scaffold_41971_3	0.9655737704918033 | 63.3 | 7.3e-219 | 751.9 ** 0.9918032786885246 | 75.0 | 9.9e-264 | 900.6 ** 0.94375 | 69.1 | 2.6e-246 | 842.8 ** - ** 0.9967213114754099 | 64.6 | 2.1e-229 | 786.6 ** 0.9967213114754099 | 65.8 | 3.2e-233 | 799.3 ** !	HflB; ATP-dependent Zn proteases id=58449917 bin="RIFCSPLOWO2_01_FULL_RIF-OD1-08_43_11" species=Parcubacteria bacterium GW2011_GWA2_43_9b genus=unknown taxon_order=unknown taxon_class=unknown phylum=Parcubacteria organism_tax=RIFCSPLOWO2_01_FULL_RIF_OD1_08_43_11_curated, RIF-OD1-8, Parcubacteria, Bacteria organism_desc=Moderate +
-	TRUE	-	-	-	-	-	-	-	-	-	-	-	rifcsphigho2_01_scaffold_13885_3	- ** - ** - ** - ** ! ** 0.8679245283018868 | 71.0 | 3.4e-73 | 266.2 ** -	30S ribosomal protein S1 id=55569004 bin="RIFCSPHIGHO2_01_FULL_RIF-OD1-08_40_12b" species=RIFCSPHIGHO2_01_FULL_RIF_OD1_08_40_12b_curated genus=unknown taxon_order=unknown taxon_class=RIF-OD1-8 phylum=Parcubacteria organism_tax=RIFCSPHIGHO2_01_FULL_RIF_OD1_08_40_12b_curated, RIF-OD1-8, Parcubacteria, Bacteria organism_desc=Good	rifcsplowo2_01_scaffold_9607_8	- ** - ** - ** - ** 0.8679245283018868 | 71.0 | 3.4e-73 | 266.2 ** ! ** -	30S ribosomal protein S1 id=58021023 bin="RIFCSPLOWO2_01_FULL_RIF-OD1-08_38_39" species=RIFCSPLOWO2_01_FULL_RIF_OD1_08_38_39_curated genus=unknown taxon_order=unknown taxon_class=RIF-OD1-8 phylum=Parcubacteria organism_tax=RIFCSPLOWO2_01_FULL_RIF_OD1_08_38_39_curated, RIF-OD1-8, Parcubacteria, Bacteria organism_desc=Good	-	-	-
-	TRUE	-	-	-	-	-	-	-	-	-	-	-	-	-	-	rifcsplowo2_01_scaffold_9607_10	- ** - ** - ** - ** - ** ! ** -	Tax=RIFCSPLOWO2_01_FULL_RIF_OD1_08_38_39_curated id=58021025 bin="RIFCSPLOWO2_01_FULL_RIF-OD1-08_38_39" species=RIFCSPLOWO2_01_FULL_RIF_OD1_08_38_39_curated genus=unknown taxon_order=unknown taxon_class=RIF-OD1-8 phylum=Parcubacteria organism_tax=RIFCSPLOWO2_01_FULL_RIF_OD1_08_38_39_curated, RIF-OD1-8, Parcubacteria, Bacteria organism_desc=Good	-	-	-
-	TRUE	-	-	-	-	-	-	-	-	-	-	-	rifcsphigho2_01_scaffold_2052_47	- ** - ** - ** - ** ! ** 0.9954337899543378 | 85.9 | 4e-106 | 375.6 ** -	isomerase id=55262325 bin="RIFCSPHIGHO2_01_FULL_RIF-OD1-08_40_12b" species=RIFCSPHIGHO2_01_FULL_RIF_OD1_08_40_12b_curated genus=unknown taxon_order=unknown taxon_class=RIF-OD1-8 phylum=Parcubacteria organism_tax=RIFCSPHIGHO2_01_FULL_RIF_OD1_08_40_12b_curated, RIF-OD1-8, Parcubacteria, Bacteria organism_desc=Good	rifcsplowo2_01_scaffold_9607_11	- ** - ** - ** - ** 0.9954337899543378 | 85.9 | 4e-106 | 375.6 ** ! ** -	phosphoribosylanthranilate isomerase (EC:5.3.1.24) id=58021026 bin="RIFCSPLOWO2_01_FULL_RIF-OD1-08_38_39" species=RIFCSPLOWO2_01_FULL_RIF_OD1_08_38_39_curated genus=unknown taxon_order=unknown taxon_class=RIF-OD1-8 phylum=Parcubacteria organism_tax=RIFCSPLOWO2_01_FULL_RIF_OD1_08_38_39_curated, RIF-OD1-8, Parcubacteria, Bacteria organism_desc=Good	-	-	-
-	TRUE	-	-	GWB1_scaffold_1281_12	- ** ! ** - ** - ** - ** - ** 0.9955357142857143 | 58.7 | 1.3e-78 | 284.3	Uncharacterized protein id=2784791 bin="GWB1_OD1_42_6" species=GWB1_OD1_42_6 genus=unknown taxon_order=unknown taxon_class=unknown phylum=Parcubacteria organism_tax=GWB1_OD1_42_6, Parcubacteria, Bacteria	-	-	-	-	-	-	-	-	-	-	-	-	rifcsplowo2_01_scaffold_41971_4	- ** 0.9955357142857143 | 58.7 | 1.3e-78 | 284.3 ** - ** - ** - ** - ** !	hypothetical protein id=58449918 bin="RIFCSPLOWO2_01_FULL_RIF-OD1-08_43_11" species=RIFCSPLOWO2_01_FULL_RIF_OD1_08_43_11_curated genus=unknown taxon_order=unknown taxon_class=RIF-OD1-8 phylum=Parcubacteria organism_tax=RIFCSPLOWO2_01_FULL_RIF_OD1_08_43_11_curated, RIF-OD1-8, Parcubacteria, Bacteria organism_desc=Moderate +
-	TRUE	-	-	-	-	-	-	-	-	-	-	-	-	-	-	-	-	-	rifcsplowo2_01_scaffold_41971_5	- ** - ** - ** - ** - ** - ** !	hypothetical protein id=58454919 bin="RIFCSPLOWO2_01_FULL_RIF-OD1-08_43_11" species=RIFCSPLOWO2_01_FULL_RIF_OD1_08_43_11_curated genus=unknown taxon_order=unknown taxon_class=RIF-OD1-8 phylum=Parcubacteria organism_tax=RIFCSPLOWO2_01_FULL_RIF_OD1_08_43_11_curated, RIF-OD1-8, Parcubacteria, Bacteria organism_desc=Moderate +
-	TRUE	-	-	-	-	-	-	-	-	-	-	-	-	-	-	-	-	-	rifcsplowo2_01_scaffold_41971_6	- ** - ** - ** - ** - ** - ** !	Tax=RIFCSPLOWO2_01_FULL_RIF_OD1_08_43_11_curated id=58454920 bin="RIFCSPLOWO2_01_FULL_RIF-OD1-08_43_11" species=RIFCSPLOWO2_01_FULL_RIF_OD1_08_43_11_curated genus=unknown taxon_order=unknown taxon_class=RIF-OD1-8 phylum=Parcubacteria organism_tax=RIFCSPLOWO2_01_FULL_RIF_OD1_08_43_11_curated, RIF-OD1-8, Parcubacteria, Bacteria organism_desc=Moderate +
-	TRUE	-	-	-	-	-	-	-	-	-	-	-	-	-	-	-	-	-	rifcsplowo2_01_scaffold_41971_7	- ** - ** - ** - ** - ** - ** !	excinuclease ABC C subunit domain-containing protein id=58454921 bin="RIFCSPLOWO2_01_FULL_RIF-OD1-08_43_11" species=RIFCSPLOWO2_01_FULL_RIF_OD1_08_43_11_curated genus=unknown taxon_order=unknown taxon_class=RIF-OD1-8 phylum=Parcubacteria organism_tax=RIFCSPLOWO2_01_FULL_RIF_OD1_08_43_11_curated, RIF-OD1-8, Parcubacteria, Bacteria organism_desc=Moderate +
-	TRUE	-	-	-	-	-	-	-	-	-	-	-	-	-	-	-	-	-	rifcsplowo2_01_scaffold_29615_1	- ** - ** - ** - ** - ** - ** !	rpoC; DNA-directed RNA polymerase beta' subunit id=58332056 bin="RIFCSPLOWO2_01_FULL_RIF-OD1-08_43_11" species=Parcubacteria bacterium GW2011_GWA2_43_9b genus=unknown taxon_order=unknown taxon_class=unknown phylum=Parcubacteria organism_tax=RIFCSPLOWO2_01_FULL_RIF_OD1_08_43_11_curated, RIF-OD1-8, Parcubacteria, Bacteria organism_desc=Moderate +
-	TRUE	-	-	-	-	-	-	-	-	-	-	-	-	-	-	-	-	-	rifcsplowo2_01_scaffold_29615_2	- ** - ** - ** - ** - ** - ** !	Uncharacterized protein id=58332057 bin="RIFCSPLOWO2_01_FULL_RIF-OD1-08_43_11" species=Parcubacteria bacterium GW2011_GWA2_43_9b genus=unknown taxon_order=unknown taxon_class=unknown phylum=Parcubacteria organism_tax=RIFCSPLOWO2_01_FULL_RIF_OD1_08_43_11_curated, RIF-OD1-8, Parcubacteria, Bacteria organism_desc=Moderate +
-	TRUE	-	-	-	-	-	-	-	-	-	-	-	-	-	-	-	-	-	rifcsplowo2_01_scaffold_29615_3	- ** - ** - ** - ** - ** - ** !	Tax=RIFCSPLOWO2_01_FULL_RIF_OD1_08_43_11_curated id=58332058 bin="RIFCSPLOWO2_01_FULL_RIF-OD1-08_43_11" species=RIFCSPLOWO2_01_FULL_RIF_OD1_08_43_11_curated genus=unknown taxon_order=unknown taxon_class=RIF-OD1-8 phylum=Parcubacteria organism_tax=RIFCSPLOWO2_01_FULL_RIF_OD1_08_43_11_curated, RIF-OD1-8, Parcubacteria, Bacteria organism_desc=Moderate +
-	TRUE	-	-	GWB1_scaffold_1281_13	- ** ! ** - ** - ** - ** - ** -	Tax=GWB1_OD1_42_6 id=2784792 bin="GWB1_OD1_42_6" species=GWB1_OD1_42_6 genus=unknown taxon_order=unknown taxon_class=unknown phylum=Parcubacteria organism_tax=GWB1_OD1_42_6, Parcubacteria, Bacteria	-	-	-	-	-	-	-	-	-	-	-	-	-	-	-
-	TRUE	-	-	GWB1_scaffold_1281_14	- ** ! ** - ** - ** - ** - ** -	Pseudouridine synthase id=2784793 bin="GWB1_OD1_42_6" species=GWB1_OD1_42_6 genus=unknown taxon_order=unknown taxon_class=unknown phylum=Parcubacteria organism_tax=GWB1_OD1_42_6, Parcubacteria, Bacteria	-	-	-	-	-	-	-	-	-	-	-	-	-	-	-
-	TRUE	-	-	GWB1_scaffold_10610_3	- ** ! ** - | - | - | - ** 0.9748427672955975 | 58.3 | 1.5e-95 | 340.1 ** - | - | - | - ** 0.9685534591194969 | 40.0 | 2.2e-55 | 207.6 ** 0.7536231884057971 | 59.8 | 2.1e-85 | 307.4	tRNA dimethylallyltransferase id=2549750 bin="GWB1_OD1_42_6" species=GWB1_OD1_42_6 genus=unknown taxon_order=unknown taxon_class=unknown phylum=Parcubacteria organism_tax=GWB1_OD1_42_6, Parcubacteria, Bacteria	gwf2_scaffold_5980_14	- ** - | - | - | - ** ! ** - | - | - | - ** - | - | - | - ** 0.6585365853658537 | 33.9 | 1.7e-27 | 114.0 ** - | - | - | -	tRNA dimethylallyltransferase 2 id=4363423 bin="GWF2_OD1-rel_39_13_partial" species=Parcubacteria bacterium GW2011_GWF2_39_13b genus=unknown taxon_order=unknown taxon_class=unknown phylum=Parcubacteria organism_tax=Parcubacteria bacterium GW2011_GWF2_39_13b, Parcubacteria, Bacteria organism_desc=Partial	gwf2_scaffold_6621_28	- ** 0.9748427672955975 | 58.3 | 1.5e-95 | 340.1 ** - | - | - | - ** ! ** 0.7516556291390728 | 23.8 | 2.6e-15 | 74.3 ** 0.9602649006622517 | 40.0 | 3.7e-49 | 186.8 ** 0.9942028985507246 | 56.2 | 1.3e-97 | 347.1	tRNA dimethylallyltransferase id=4410273 bin="GWF2_OD1-rel_44_7_partial" species=Parcubacteria bacterium GW2011_GWF2_44_7 genus=unknown taxon_order=unknown taxon_class=unknown phylum=Parcubacteria organism_tax=Parcubacteria, Bacteria organism_desc=Partial	rifcsphigho2_01_scaffold_13885_4	- ** - | - | - | - ** - | - | - | - ** 0.7516556291390728 | 23.8 | 2.6e-15 | 74.3 ** ! ** - | - | - | - ** - | - | - | -	tRNA isopentenyltransferase MiaA id=55569005 bin="RIFCSPHIGHO2_01_FULL_RIF-OD1-08_40_12b" species=RIFCSPHIGHO2_01_FULL_RIF_OD1_08_40_12b_curated genus=unknown taxon_order=unknown taxon_class=RIF-OD1-8 phylum=Parcubacteria organism_tax=RIFCSPHIGHO2_01_FULL_RIF_OD1_08_40_12b_curated, RIF-OD1-8, Parcubacteria, Bacteria organism_desc=Good	rifcsplowo2_01_scaffold_1805_22	- ** 0.9685534591194969 | 40.0 | 2.2e-55 | 207.6 ** 0.6585365853658537 | 33.9 | 1.7e-27 | 114.0 ** 0.9602649006622517 | 40.0 | 3.7e-49 | 186.8 ** - | - | - | - ** ! ** 0.7217391304347827 | 38.0 | 6.2e-40 | 156.4	tRNA delta(2)-isopentenylpyrophosphate transferase (EC:2.5.1.75) id=57770964 bin="RIFCSPLOWO2_01_FULL_RIF-OD1-08_38_39" species=RIFCSPLOWO2_01_FULL_RIF_OD1_08_38_39_curated genus=unknown taxon_order=unknown taxon_class=RIF-OD1-8 phylum=Parcubacteria organism_tax=RIFCSPLOWO2_01_FULL_RIF_OD1_08_38_39_curated, RIF-OD1-8, Parcubacteria, Bacteria organism_desc=Good	rifcsplowo2_01_scaffold_72170_2	- ** 0.7536231884057971 | 59.8 | 2.1e-85 | 307.4 ** - | - | - | - ** 0.9942028985507246 | 56.2 | 1.3e-97 | 347.1 ** - | - | - | - ** 0.7217391304347827 | 38.0 | 6.2e-40 | 156.4 ** !	MiaA; tRNA delta(2)-isopentenylpyrophosphate transferase id=58679131 bin="RIFCSPLOWO2_01_FULL_RIF-OD1-08_43_11" species=RIFCSPLOWO2_01_FULL_RIF_OD1_08_43_11_curated genus=unknown taxon_order=unknown taxon_class=RIF-OD1-8 phylum=Parcubacteria organism_tax=RIFCSPLOWO2_01_FULL_RIF_OD1_08_43_11_curated, RIF-OD1-8, Parcubacteria, Bacteria organism_desc=Moderate +
GWA2_OD1-rel_38_13_curated_scaffold_1_135	FALSE	! ** - ** - ** - ** - ** - ** -	hypothetical protein id=297486362 bin="ParcuNitro_R3" organism_tax=Parcubacteria (OD1-vii) bacterium GW2011_GWA2_38_13b, Parcubacteria, Bacteria	-	-	-	-	-	-	-	-	-	-	-	-	-	-	-	-	-	-
GWA2_OD1-rel_38_13_curated_scaffold_1_136	FALSE	! ** - ** - ** - ** - ** - ** -	hypothetical protein id=297486363 bin="ParcuNitro_R3" species=Parcubacteria (OD1-vii) bacterium GW2011_GWA2_38_13b genus=unknown taxon_order=unknown taxon_class=unknown phylum=Parcubacteria organism_tax=Parcubacteria (OD1-vii) bacterium GW2011_GWA2_38_13b, Parcubacteria, Bacteria	-	-	-	-	-	-	-	-	-	-	-	-	-	-	-	-	-	-
-	TRUE	-	-	GWB1_scaffold_1682_9	- ** ! ** - ** - ** - ** - ** 0.9561643835616438 | 27.6 | 3.5e-30 | 124.0	Glycosyltransferase id=3100642 bin="GWB1_OD1_42_6" species=GWB1_OD1_42_6 genus=unknown taxon_order=unknown taxon_class=unknown phylum=Parcubacteria organism_tax=GWB1_OD1_42_6, Parcubacteria, Bacteria	-	-	-	-	-	-	-	-	-	-	-	-	rifcsplowo2_01_scaffold_57192_6	- ** 0.9561643835616438 | 27.6 | 3.5e-30 | 124.0 ** - ** - ** - ** - ** !	lipopolysaccharide biosynthesis protein, putative id=58574827 bin="RIFCSPLOWO2_01_FULL_RIF-OD1-08_43_11" species=RIFCSPLOWO2_01_FULL_RIF_OD1_08_43_11_curated genus=unknown taxon_order=unknown taxon_class=RIF-OD1-8 phylum=Parcubacteria organism_tax=RIFCSPLOWO2_01_FULL_RIF_OD1_08_43_11_curated, RIF-OD1-8, Parcubacteria, Bacteria organism_desc=Moderate +
-	TRUE	-	-	-	-	-	-	-	-	-	-	-	-	-	-	-	-	-	rifcsplowo2_01_scaffold_57192_4	- ** - ** - ** - ** - ** - ** !	hypothetical protein id=58574825 bin="RIFCSPLOWO2_01_FULL_RIF-OD1-08_43_11" species=RIFCSPLOWO2_01_FULL_RIF_OD1_08_43_11_curated genus=unknown taxon_order=unknown taxon_class=RIF-OD1-8 phylum=Parcubacteria organism_tax=RIFCSPLOWO2_01_FULL_RIF_OD1_08_43_11_curated, RIF-OD1-8, Parcubacteria, Bacteria organism_desc=Moderate +
-	TRUE	-	-	-	-	-	-	-	-	-	-	-	-	-	-	-	-	-	rifcsplowo2_01_scaffold_57192_5	- ** - ** - ** - ** - ** - ** !	hypothetical protein id=58574826 bin="RIFCSPLOWO2_01_FULL_RIF-OD1-08_43_11" species=RIFCSPLOWO2_01_FULL_RIF_OD1_08_43_11_curated genus=unknown taxon_order=unknown taxon_class=RIF-OD1-8 phylum=Parcubacteria organism_tax=RIFCSPLOWO2_01_FULL_RIF_OD1_08_43_11_curated, RIF-OD1-8, Parcubacteria, Bacteria organism_desc=Moderate +
-	TRUE	-	-	GWB1_scaffold_8298_16	- ** ! ** - ** - ** - ** - ** 0.9444444444444444 | 68.6 | 1.1e-23 | 100.1	Putative uncharacterized protein id=4014911 bin="GWB1_OD1_42_6" species=Parcubacteria bacterium GW2011_GWA1_42_7 genus=unknown taxon_order=unknown taxon_class=unknown phylum=Parcubacteria organism_tax=GWB1_OD1_42_6, Parcubacteria, Bacteria	-	-	-	-	-	-	-	-	-	-	-	-	rifcsplowo2_01_scaffold_57192_2	- ** 0.9444444444444444 | 68.6 | 1.1e-23 | 100.1 ** - ** - ** - ** - ** !	hypothetical protein id=58574823 bin="RIFCSPLOWO2_01_FULL_RIF-OD1-08_43_11" species=RIFCSPLOWO2_01_FULL_RIF_OD1_08_43_11_curated genus=unknown taxon_order=unknown taxon_class=RIF-OD1-8 phylum=Parcubacteria organism_tax=RIFCSPLOWO2_01_FULL_RIF_OD1_08_43_11_curated, RIF-OD1-8, Parcubacteria, Bacteria organism_desc=Moderate +
-	TRUE	-	-	-	-	-	-	-	-	-	-	-	-	-	-	rifcsplowo2_01_scaffold_79898_3	- ** - ** - ** - ** - ** ! ** -	UDP-N-acetylmuramyl tripeptide synthetase (EC:6.3.2.13) id=58729213 bin="RIFCSPLOWO2_01_FULL_RIF-OD1-08_38_39" species=RIFCSPLOWO2_01_FULL_RIF_OD1_08_38_39_curated genus=unknown taxon_order=unknown taxon_class=RIF-OD1-8 phylum=Parcubacteria organism_tax=RIFCSPLOWO2_01_FULL_RIF_OD1_08_38_39_curated, RIF-OD1-8, Parcubacteria, Bacteria organism_desc=Good	-	-	-
-	TRUE	-	-	-	-	-	-	-	-	-	-	-	-	-	-	rifcsplowo2_01_scaffold_79898_4	- ** - ** - ** - ** - ** ! ** -	UDP-N-acetylmuramyl tripeptide synthetase id=58729214 bin="RIFCSPLOWO2_01_FULL_RIF-OD1-08_38_39" species=RIFCSPLOWO2_01_FULL_RIF_OD1_08_38_39_curated genus=unknown taxon_order=unknown taxon_class=RIF-OD1-8 phylum=Parcubacteria organism_tax=RIFCSPLOWO2_01_FULL_RIF_OD1_08_38_39_curated, RIF-OD1-8, Parcubacteria, Bacteria organism_desc=Good	-	-	-
-	TRUE	-	-	-	-	-	-	-	-	-	-	-	rifcsphigho2_01_scaffold_11326_13	- ** - ** - ** - ** ! ** 0.9123505976095617 | 22.2 | 4.1e-06 | 43.5 ** -	Tax=RIFCSPHIGHO2_01_FULL_RIF_OD1_08_40_12b_curated id=55518033 bin="RIFCSPHIGHO2_01_FULL_RIF-OD1-08_40_12b" species=RIFCSPHIGHO2_01_FULL_RIF_OD1_08_40_12b_curated genus=unknown taxon_order=unknown taxon_class=RIF-OD1-8 phylum=Parcubacteria organism_tax=RIFCSPHIGHO2_01_FULL_RIF_OD1_08_40_12b_curated, RIF-OD1-8, Parcubacteria, Bacteria organism_desc=Good	rifcsplowo2_01_scaffold_8912_2	- ** - ** - ** - ** 0.9123505976095617 | 22.2 | 4.1e-06 | 43.5 ** ! ** -	id=4731974 id=58009292 bin="RIFCSPLOWO2_01_FULL_RIF-OD1-08_38_39" species=RIFCSPLOWO2_01_FULL_RIF_OD1_08_38_39_curated genus=unknown taxon_order=unknown taxon_class=RIF-OD1-8 phylum=Parcubacteria organism_tax=RIFCSPLOWO2_01_FULL_RIF_OD1_08_38_39_curated, RIF-OD1-8, Parcubacteria, Bacteria organism_desc=Good	-	-	-
-	TRUE	-	-	-	-	-	-	-	-	-	-	-	rifcsphigho2_01_scaffold_11326_12	- ** - ** - ** - ** ! ** - ** -	Tax=RIFCSPHIGHO2_01_FULL_RIF_OD1_08_40_12b_curated id=55518032 bin="RIFCSPHIGHO2_01_FULL_RIF-OD1-08_40_12b" species=RIFCSPHIGHO2_01_FULL_RIF_OD1_08_40_12b_curated genus=unknown taxon_order=unknown taxon_class=RIF-OD1-8 phylum=Parcubacteria organism_tax=RIFCSPHIGHO2_01_FULL_RIF_OD1_08_40_12b_curated, RIF-OD1-8, Parcubacteria, Bacteria organism_desc=Good	-	-	-	-	-	-
GWA2_OD1-rel_38_13_curated_scaffold_1_137	TRUE	! ** 0.746031746031746 | 57.7 | 3.3e-112 | 396.7 ** - ** - ** 0.9614512471655329 | 58.6 | 1.4e-150 | 524.2 ** 0.9160997732426304 | 62.8 | 4.6e-149 | 519.2 ** 0.963718820861678 | 57.3 | 7.6e-144 | 501.9	DNA and RNA helicase id=297486364 bin="ParcuNitro_R3" species=Parcubacteria (OD1-vii) bacterium GW2011_GWA2_38_13b genus=unknown taxon_order=unknown taxon_class=unknown phylum=Parcubacteria organism_tax=Parcubacteria (OD1-vii) bacterium GW2011_GWA2_38_13b, Parcubacteria, Bacteria	GWB1_scaffold_9285_9	0.746031746031746 | 57.7 | 3.3e-112 | 396.7 ** ! ** - ** - ** 0.769406392694064 | 63.5 | 6.2e-135 | 472.2 ** 0.7548543689320388 | 63.2 | 3.7e-121 | 426.4 ** 0.7681818181818182 | 70.0 | 9.9e-149 | 518.1	DNA and RNA helicase id=4073077 bin="GWB1_OD1_42_6" species=GWB1_OD1_42_6 genus=unknown taxon_order=unknown taxon_class=unknown phylum=Parcubacteria organism_tax=GWB1_OD1_42_6, Parcubacteria, Bacteria	-	-	-	-	-	-	rifcsphigho2_01_scaffold_11326_11	0.9614512471655329 | 58.6 | 1.4e-150 | 524.2 ** 0.769406392694064 | 63.5 | 6.2e-135 | 472.2 ** - ** - ** ! ** 0.952054794520548 | 81.2 | 2.8e-202 | 696.0 ** 0.9977272727272727 | 63.0 | 2.1e-170 | 590.1	hypothetical protein id=55518031 bin="RIFCSPHIGHO2_01_FULL_RIF-OD1-08_40_12b" species=RIFCSPHIGHO2_01_FULL_RIF_OD1_08_40_12b_curated genus=unknown taxon_order=unknown taxon_class=RIF-OD1-8 phylum=Parcubacteria organism_tax=RIFCSPHIGHO2_01_FULL_RIF_OD1_08_40_12b_curated, RIF-OD1-8, Parcubacteria, Bacteria organism_desc=Good	rifcsplowo2_01_scaffold_79898_1	0.9160997732426304 | 62.8 | 4.6e-149 | 519.2 ** 0.7548543689320388 | 63.2 | 3.7e-121 | 426.4 ** - ** - ** 0.952054794520548 | 81.2 | 2.8e-202 | 696.0 ** ! ** 0.9522727272727273 | 62.1 | 9.6e-155 | 538.1	DNA and RNA helicase id=58729211 bin="RIFCSPLOWO2_01_FULL_RIF-OD1-08_38_39" species=RIFCSPLOWO2_01_FULL_RIF_OD1_08_38_39_curated genus=unknown taxon_order=unknown taxon_class=RIF-OD1-8 phylum=Parcubacteria organism_tax=RIFCSPLOWO2_01_FULL_RIF_OD1_08_38_39_curated, RIF-OD1-8, Parcubacteria, Bacteria organism_desc=Good	rifcsplowo2_01_scaffold_46792_4	0.963718820861678 | 57.3 | 7.6e-144 | 501.9 ** 0.7681818181818182 | 70.0 | 9.9e-149 | 518.1 ** - ** - ** 0.9977272727272727 | 63.0 | 2.1e-170 | 590.1 ** 0.9522727272727273 | 62.1 | 9.6e-155 | 538.1 ** !	hypothetical protein id=58504323 bin="RIFCSPLOWO2_01_FULL_RIF-OD1-08_43_11" species=RIFCSPLOWO2_01_FULL_RIF_OD1_08_43_11_curated genus=unknown taxon_order=unknown taxon_class=RIF-OD1-8 phylum=Parcubacteria organism_tax=RIFCSPLOWO2_01_FULL_RIF_OD1_08_43_11_curated, RIF-OD1-8, Parcubacteria, Bacteria organism_desc=Moderate +
-	TRUE	-	-	-	-	-	-	-	-	-	-	-	-	-	-	-	-	-	rifcsplowo2_01_scaffold_46792_5	- ** - ** - ** - ** - ** - ** !	Tax=RIFCSPLOWO2_01_FULL_RIF_OD1_08_43_11_curated id=58504324 bin="RIFCSPLOWO2_01_FULL_RIF-OD1-08_43_11" species=RIFCSPLOWO2_01_FULL_RIF_OD1_08_43_11_curated genus=unknown taxon_order=unknown taxon_class=RIF-OD1-8 phylum=Parcubacteria organism_tax=RIFCSPLOWO2_01_FULL_RIF_OD1_08_43_11_curated, RIF-OD1-8, Parcubacteria, Bacteria organism_desc=Moderate +
-	TRUE	-	-	-	-	-	-	-	-	-	-	-	-	-	-	-	-	-	rifcsplowo2_01_scaffold_46792_6	- ** - ** - ** - ** - ** - ** !	lexA; LexA repressor (EC:3.4.21.88) id=58504325 bin="RIFCSPLOWO2_01_FULL_RIF-OD1-08_43_11" species=RIFCSPLOWO2_01_FULL_RIF_OD1_08_43_11_curated genus=unknown taxon_order=unknown taxon_class=RIF-OD1-8 phylum=Parcubacteria organism_tax=RIFCSPLOWO2_01_FULL_RIF_OD1_08_43_11_curated, RIF-OD1-8, Parcubacteria, Bacteria organism_desc=Moderate +
-	TRUE	-	-	-	-	-	-	-	-	-	-	-	-	-	-	-	-	-	rifcsplowo2_01_scaffold_57192_1	- ** - ** - ** - ** - ** - ** !	hypothetical protein id=58574822 bin="RIFCSPLOWO2_01_FULL_RIF-OD1-08_43_11" species=RIFCSPLOWO2_01_FULL_RIF_OD1_08_43_11_curated genus=unknown taxon_order=unknown taxon_class=RIF-OD1-8 phylum=Parcubacteria organism_tax=RIFCSPLOWO2_01_FULL_RIF_OD1_08_43_11_curated, RIF-OD1-8, Parcubacteria, Bacteria organism_desc=Moderate +
GWA2_OD1-rel_38_13_curated_scaffold_1_138	FALSE	! ** - ** - ** - ** - ** - ** -	hypothetical protein id=297486365 bin="ParcuNitro_R3" species=Parcubacteria (OD1-vii) bacterium GW2011_GWA2_38_13b genus=unknown taxon_order=unknown taxon_class=unknown phylum=Parcubacteria organism_tax=Parcubacteria (OD1-vii) bacterium GW2011_GWA2_38_13b, Parcubacteria, Bacteria	-	-	-	-	-	-	-	-	-	-	-	-	-	-	-	-	-	-
GWA2_OD1-rel_38_13_curated_scaffold_1_139	FALSE	! ** - ** - ** - ** - ** - ** -	major facilitator superfamily protein id=297486366 bin="ParcuNitro_R3" species=Parcubacteria (OD1-vii) bacterium GW2011_GWA2_38_13b genus=unknown taxon_order=unknown taxon_class=unknown phylum=Parcubacteria organism_tax=Parcubacteria (OD1-vii) bacterium GW2011_GWA2_38_13b, Parcubacteria, Bacteria	-	-	-	-	-	-	-	-	-	-	-	-	-	-	-	-	-	-
GWA2_OD1-rel_38_13_curated_scaffold_1_140	FALSE	! ** - ** - ** - ** - ** - ** -	Microtubule-associated protein Bicaudal-D {ECO:0000313|EMBL:KKQ57788.1} id=297486367 bin="ParcuNitro_R3" species=Parcubacteria (OD1-vii) bacterium GW2011_GWA2_38_13b genus=unknown taxon_order=unknown taxon_class=unknown phylum=Parcubacteria organism_tax=Parcubacteria (OD1-vii) bacterium GW2011_GWA2_38_13b, Parcubacteria, Bacteria	-	-	-	-	-	-	-	-	-	-	-	-	-	-	-	-	-	-
-	TRUE	-	-	-	-	-	-	-	-	-	-	-	rifcsphigho2_01_scaffold_5801_21	- ** - ** - ** - ** ! ** - ** -	Tax=RIFCSPHIGHO2_01_FULL_RIF_OD1_08_40_12b_curated id=55393607 bin="RIFCSPHIGHO2_01_FULL_RIF-OD1-08_40_12b" species=RIFCSPHIGHO2_01_FULL_RIF_OD1_08_40_12b_curated genus=unknown taxon_order=unknown taxon_class=RIF-OD1-8 phylum=Parcubacteria organism_tax=RIFCSPHIGHO2_01_FULL_RIF_OD1_08_40_12b_curated, RIF-OD1-8, Parcubacteria, Bacteria organism_desc=Good	-	-	-	-	-	-
-	TRUE	-	-	-	-	-	-	-	-	-	-	-	rifcsphigho2_01_scaffold_5801_23	- ** - ** - ** - ** ! ** - ** -	GltB_1; glutamate synthase subunit 2 id=55393609 bin="RIFCSPHIGHO2_01_FULL_RIF-OD1-08_40_12b" species=RIFCSPHIGHO2_01_FULL_RIF_OD1_08_40_12b_curated genus=unknown taxon_order=unknown taxon_class=RIF-OD1-8 phylum=Parcubacteria organism_tax=RIFCSPHIGHO2_01_FULL_RIF_OD1_08_40_12b_curated, RIF-OD1-8, Parcubacteria, Bacteria organism_desc=Good	-	-	-	-	-	-
GWA2_OD1-rel_38_13_curated_scaffold_1_141	TRUE	! ** - ** - ** 0.9302325581395349 | 51.3 | 2.2e-147 | 514.2 ** 0.9823182711198428 | 50.0 | 8.5e-152 | 528.5 ** 0.9803536345776032 | 52.3 | 8.2e-158 | 548.5 ** -	polyA polymerase id=297486368 bin="ParcuNitro_R3" species=Parcubacteria (OD1-vii) bacterium GW2011_GWA2_38_13b genus=unknown taxon_order=unknown taxon_class=unknown phylum=Parcubacteria organism_tax=Parcubacteria (OD1-vii) bacterium GW2011_GWA2_38_13b, Parcubacteria, Bacteria	-	-	-	-	-	-	gwf2_scaffold_29487_2	0.9302325581395349 | 51.3 | 2.2e-147 | 514.2 ** - ** - ** ! ** 0.9341085271317829 | 50.3 | 1.5e-135 | 474.6 ** 0.9341085271317829 | 51.5 | 1.6e-140 | 491.1 ** -	PolyA polymerase id=3967019 bin="GWF2_OD1-rel_44_7_partial" species=Parcubacteria bacterium GW2011_GWF2_44_7 genus=unknown taxon_order=unknown taxon_class=unknown phylum=Parcubacteria organism_tax=Parcubacteria, Bacteria organism_desc=Partial	rifcsphigho2_01_scaffold_5801_20	0.9823182711198428 | 50.0 | 8.5e-152 | 528.5 ** - ** - ** 0.9341085271317829 | 50.3 | 1.5e-135 | 474.6 ** ! ** 0.9979879275653923 | 79.9 | 3.8e-232 | 795.4 ** -	polyA polymerase id=55393606 bin="RIFCSPHIGHO2_01_FULL_RIF-OD1-08_40_12b" species=RIFCSPHIGHO2_01_FULL_RIF_OD1_08_40_12b_curated genus=unknown taxon_order=unknown taxon_class=RIF-OD1-8 phylum=Parcubacteria organism_tax=RIFCSPHIGHO2_01_FULL_RIF_OD1_08_40_12b_curated, RIF-OD1-8, Parcubacteria, Bacteria organism_desc=Good	rifcsplowo2_01_scaffold_9582_8	0.9803536345776032 | 52.3 | 8.2e-158 | 548.5 ** - ** - ** 0.9341085271317829 | 51.5 | 1.6e-140 | 491.1 ** 0.9979879275653923 | 79.9 | 3.8e-232 | 795.4 ** ! ** -	polyA polymerase id=58022477 bin="RIFCSPLOWO2_01_FULL_RIF-OD1-08_38_39" species=RIFCSPLOWO2_01_FULL_RIF_OD1_08_38_39_curated genus=unknown taxon_order=unknown taxon_class=RIF-OD1-8 phylum=Parcubacteria organism_tax=RIFCSPLOWO2_01_FULL_RIF_OD1_08_38_39_curated, RIF-OD1-8, Parcubacteria, Bacteria organism_desc=Good	-	-	-
-	TRUE	-	-	-	-	-	-	-	-	-	-	-	-	-	-	rifcsplowo2_01_scaffold_9582_9	- ** - ** - ** - ** - ** ! ** -	homoserine kinase (EC:2.7.1.39); K02204 homoserine kinase type II [EC:2.7.1.39] id=58022478 bin="RIFCSPLOWO2_01_FULL_RIF-OD1-08_38_39" species=RIFCSPLOWO2_01_FULL_RIF_OD1_08_38_39_curated genus=unknown taxon_order=unknown taxon_class=RIF-OD1-8 phylum=Parcubacteria organism_tax=RIFCSPLOWO2_01_FULL_RIF_OD1_08_38_39_curated, RIF-OD1-8, Parcubacteria, Bacteria organism_desc=Good	-	-	-
-	TRUE	-	-	-	-	-	-	-	-	-	-	-	-	-	-	rifcsplowo2_01_scaffold_9582_10	- ** - ** - ** - ** - ** ! ** -	DNA alkylation repair protein id=58022479 bin="RIFCSPLOWO2_01_FULL_RIF-OD1-08_38_39" species=RIFCSPLOWO2_01_FULL_RIF_OD1_08_38_39_curated genus=unknown taxon_order=unknown taxon_class=RIF-OD1-8 phylum=Parcubacteria organism_tax=RIFCSPLOWO2_01_FULL_RIF_OD1_08_38_39_curated, RIF-OD1-8, Parcubacteria, Bacteria organism_desc=Good	-	-	-
-	TRUE	-	-	-	-	-	-	-	-	-	-	-	-	-	-	rifcsplowo2_01_scaffold_9582_11	- ** - ** - ** - ** - ** ! ** -	Tax=RIFCSPLOWO2_01_FULL_RIF_OD1_08_38_39_curated id=58022480 bin="RIFCSPLOWO2_01_FULL_RIF-OD1-08_38_39" species=RIFCSPLOWO2_01_FULL_RIF_OD1_08_38_39_curated genus=unknown taxon_order=unknown taxon_class=RIF-OD1-8 phylum=Parcubacteria organism_tax=RIFCSPLOWO2_01_FULL_RIF_OD1_08_38_39_curated, RIF-OD1-8, Parcubacteria, Bacteria organism_desc=Good	-	-	-
-	TRUE	-	-	-	-	-	-	-	-	-	-	-	-	-	-	rifcsplowo2_01_scaffold_9582_12	- ** - ** - ** - ** - ** ! ** -	Tax=RIFCSPLOWO2_01_FULL_RIF_OD1_08_38_39_curated id=58022481 bin="RIFCSPLOWO2_01_FULL_RIF-OD1-08_38_39" species=RIFCSPLOWO2_01_FULL_RIF_OD1_08_38_39_curated genus=unknown taxon_order=unknown taxon_class=RIF-OD1-8 phylum=Parcubacteria organism_tax=RIFCSPLOWO2_01_FULL_RIF_OD1_08_38_39_curated, RIF-OD1-8, Parcubacteria, Bacteria organism_desc=Good	-	-	-
GWA2_OD1-rel_38_13_curated_scaffold_1_142	FALSE	! ** - ** - ** - ** - ** - ** -	XRE family transcriptional regulator id=297486369 bin="ParcuNitro_R3" species=BJP_IG2158_OD1_28_51 genus=unknown taxon_order=unknown taxon_class=unknown phylum=Parcubacteria organism_tax=Parcubacteria (OD1-vii) bacterium GW2011_GWA2_38_13b, Parcubacteria, Bacteria	-	-	-	-	-	-	-	-	-	-	-	-	-	-	-	-	-	-
GWA2_OD1-rel_38_13_curated_scaffold_1_143	FALSE	! ** - ** - ** - ** - ** - ** -	N-6 DNA methylase id=297486370 bin="ParcuNitro_R3" species=Parcubacteria (OD1-vii) bacterium GW2011_GWA2_38_13b genus=unknown taxon_order=unknown taxon_class=unknown phylum=Parcubacteria organism_tax=Parcubacteria (OD1-vii) bacterium GW2011_GWA2_38_13b, Parcubacteria, Bacteria	-	-	-	-	-	-	-	-	-	-	-	-	-	-	-	-	-	-
-	TRUE	-	-	-	-	-	-	-	-	-	-	-	-	-	-	-	-	-	rifcsplowo2_01_scaffold_72170_3	- ** - ** - ** - ** - ** - ** !	Tax=RIFCSPLOWO2_01_FULL_RIF_OD1_08_43_11_curated id=58679132 bin="RIFCSPLOWO2_01_FULL_RIF-OD1-08_43_11" species=RIFCSPLOWO2_01_FULL_RIF_OD1_08_43_11_curated genus=unknown taxon_order=unknown taxon_class=RIF-OD1-8 phylum=Parcubacteria organism_tax=RIFCSPLOWO2_01_FULL_RIF_OD1_08_43_11_curated, RIF-OD1-8, Parcubacteria, Bacteria organism_desc=Moderate +
GWA2_OD1-rel_38_13_curated_scaffold_1_144	TRUE	! ** - ** - ** - ** - ** - ** 0.9344262295081968 | 25.5 | 1.3e-36 | 145.6	major facilitator superfamily protein id=297486371 bin="ParcuNitro_R3" species=Parcubacteria (OD1-vii) bacterium GW2011_GWA2_38_13b genus=unknown taxon_order=unknown taxon_class=unknown phylum=Parcubacteria organism_tax=Parcubacteria (OD1-vii) bacterium GW2011_GWA2_38_13b, Parcubacteria, Bacteria	-	-	-	-	-	-	-	-	-	-	-	-	-	-	-	rifcsplowo2_01_scaffold_68354_3	0.9344262295081968 | 25.5 | 1.3e-36 | 145.6 ** - ** - ** - ** - ** - ** !	major facilitator superfamily protein id=58659496 bin="RIFCSPLOWO2_01_FULL_RIF-OD1-08_43_11" species=RIFCSPLOWO2_01_FULL_RIF_OD1_08_43_11_curated genus=unknown taxon_order=unknown taxon_class=RIF-OD1-8 phylum=Parcubacteria organism_tax=RIFCSPLOWO2_01_FULL_RIF_OD1_08_43_11_curated, RIF-OD1-8, Parcubacteria, Bacteria organism_desc=Moderate +
-	TRUE	-	-	-	-	-	-	-	-	-	-	-	-	-	-	-	-	-	rifcsplowo2_01_scaffold_68354_4	- ** - ** - ** - ** - ** - ** !	transposase id=58659497 bin="RIFCSPLOWO2_01_FULL_RIF-OD1-08_43_11" species=RIFCSPLOWO2_01_FULL_RIF_OD1_08_43_11_curated genus=unknown taxon_order=unknown taxon_class=RIF-OD1-8 phylum=Parcubacteria organism_tax=RIFCSPLOWO2_01_FULL_RIF_OD1_08_43_11_curated, RIF-OD1-8, Parcubacteria, Bacteria organism_desc=Moderate +
-	TRUE	-	-	-	-	-	-	-	-	-	-	-	-	-	-	-	-	-	rifcsplowo2_01_scaffold_68354_5	- ** - ** - ** - ** - ** - ** !	hypothetical protein id=58659498 bin="RIFCSPLOWO2_01_FULL_RIF-OD1-08_43_11" organism_tax=RIFCSPLOWO2_01_FULL_RIF_OD1_08_43_11_curated, RIF-OD1-8, Parcubacteria, Bacteria organism_desc=Moderate +
-	TRUE	-	-	-	-	-	-	-	-	-	-	-	-	-	-	-	-	-	rifcsplowo2_01_scaffold_72170_1	- ** - ** - ** - ** - ** - ** !	tRNA-N(6)-(isopentenyl)adenosine-37 thiotransferase enzyme MiaB id=58679130 bin="RIFCSPLOWO2_01_FULL_RIF-OD1-08_43_11" species=RIFCSPLOWO2_01_FULL_RIF_OD1_08_43_11_curated genus=unknown taxon_order=unknown taxon_class=RIF-OD1-8 phylum=Parcubacteria organism_tax=RIFCSPLOWO2_01_FULL_RIF_OD1_08_43_11_curated, RIF-OD1-8, Parcubacteria, Bacteria organism_desc=Moderate +
GWA2_OD1-rel_38_13_curated_scaffold_1_145	FALSE	! ** - ** - ** - ** - ** - ** -	hypothetical protein id=297486372 bin="ParcuNitro_R3" species=Parcubacteria (OD1-vii) bacterium GW2011_GWA2_38_13b genus=unknown taxon_order=unknown taxon_class=unknown phylum=Parcubacteria organism_tax=Parcubacteria (OD1-vii) bacterium GW2011_GWA2_38_13b, Parcubacteria, Bacteria	-	-	-	-	-	-	-	-	-	-	-	-	-	-	-	-	-	-
-	TRUE	-	-	-	-	-	-	-	-	-	-	-	-	-	-	rifcsplowo2_01_scaffold_5636_18	- ** - ** - ** - ** - ** ! ** -	Tax=RIFCSPLOWO2_01_FULL_RIF_OD1_08_38_39_curated id=57914710 bin="RIFCSPLOWO2_01_FULL_RIF-OD1-08_38_39" species=RIFCSPLOWO2_01_FULL_RIF_OD1_08_38_39_curated genus=unknown taxon_order=unknown taxon_class=RIF-OD1-8 phylum=Parcubacteria organism_tax=RIFCSPLOWO2_01_FULL_RIF_OD1_08_38_39_curated, RIF-OD1-8, Parcubacteria, Bacteria organism_desc=Good	-	-	-
GWA2_OD1-rel_38_13_curated_scaffold_1_146	TRUE	! ** - ** - ** - ** - ** 0.9946524064171123 | 78.2 | 5e-86 | 308.9 ** -	prx-1; peroxiredoxin (EC:1.11.1.15) id=297486373 bin="ParcuNitro_R3" species=Parcubacteria (OD1-vii) bacterium GW2011_GWA2_38_13b genus=unknown taxon_order=unknown taxon_class=unknown phylum=Parcubacteria organism_tax=Parcubacteria (OD1-vii) bacterium GW2011_GWA2_38_13b, Parcubacteria, Bacteria	-	-	-	-	-	-	-	-	-	-	-	-	rifcsplowo2_01_scaffold_5636_16	0.9946524064171123 | 78.2 | 5e-86 | 308.9 ** - ** - ** - ** - ** ! ** -	prx2-1; 2-cysteine peroxiredoxin (EC:1.11.1.15) id=57914708 bin="RIFCSPLOWO2_01_FULL_RIF-OD1-08_38_39" species=RIFCSPLOWO2_01_FULL_RIF_OD1_08_38_39_curated genus=unknown taxon_order=unknown taxon_class=RIF-OD1-8 phylum=Parcubacteria organism_tax=RIFCSPLOWO2_01_FULL_RIF_OD1_08_38_39_curated, RIF-OD1-8, Parcubacteria, Bacteria organism_desc=Good	-	-	-
GWA2_OD1-rel_38_13_curated_scaffold_1_147	TRUE	! ** 0.9289099526066351 | 26.7 | 5.8e-14 | 69.7 ** - ** - ** 0.9792746113989638 | 69.6 | 1.3e-79 | 287.3 ** - ** 0.8285714285714286 | 30.3 | 2.3e-18 | 84.3	manganese and iron superoxide dismutase id=297486374 bin="ParcuNitro_R3" species=Parcubacteria (OD1-vii) bacterium GW2011_GWA2_38_13b genus=unknown taxon_order=unknown taxon_class=unknown phylum=Parcubacteria organism_tax=Parcubacteria (OD1-vii) bacterium GW2011_GWA2_38_13b, Parcubacteria, Bacteria	GWB1_scaffold_1555_21	0.9289099526066351 | 26.7 | 5.8e-14 | 69.7 ** ! ** - ** - ** - | - | - | - ** - ** 0.9289099526066351 | 38.6 | 8.9e-34 | 135.2	Superoxide dismutase id=3037284 bin="GWB1_OD1_42_6" species=Parcubacteria bacterium GW2011_GWA1_42_7 genus=unknown taxon_order=unknown taxon_class=unknown phylum=Parcubacteria organism_tax=GWB1_OD1_42_6, Parcubacteria, Bacteria	-	-	-	-	-	-	rifcsphigho2_01_scaffold_8105_11	0.9792746113989638 | 69.6 | 1.3e-79 | 287.3 ** - | - | - | - ** - ** - ** ! ** - ** 0.8714285714285714 | 34.0 | 4e-23 | 99.8	Superoxide dismutase (EC:1.15.1.1) id=55462108 bin="RIFCSPHIGHO2_01_FULL_RIF-OD1-08_40_12b" species=RIFCSPHIGHO2_01_FULL_RIF_OD1_08_40_12b_curated genus=unknown taxon_order=unknown taxon_class=RIF-OD1-8 phylum=Parcubacteria organism_tax=RIFCSPHIGHO2_01_FULL_RIF_OD1_08_40_12b_curated, RIF-OD1-8, Parcubacteria, Bacteria organism_desc=Good	-	-	-	rifcsplowo2_01_scaffold_51375_8	0.8285714285714286 | 30.3 | 2.3e-18 | 84.3 ** 0.9289099526066351 | 38.6 | 8.9e-34 | 135.2 ** - ** - ** 0.8714285714285714 | 34.0 | 4e-23 | 99.8 ** - ** !	superoxide dismutase (EC:1.15.1.1) id=58542548 bin="RIFCSPLOWO2_01_FULL_RIF-OD1-08_43_11" species=RIFCSPLOWO2_01_FULL_RIF_OD1_08_43_11_curated genus=unknown taxon_order=unknown taxon_class=RIF-OD1-8 phylum=Parcubacteria organism_tax=RIFCSPLOWO2_01_FULL_RIF_OD1_08_43_11_curated, RIF-OD1-8, Parcubacteria, Bacteria organism_desc=Moderate +
-	TRUE	-	-	GWB1_scaffold_1555_22	- ** ! ** - ** - ** - ** - ** -	Uncharacterized protein id=3037285 bin="GWB1_OD1_42_6" species=GWB1_OD1_42_6 genus=unknown taxon_order=unknown taxon_class=unknown phylum=Parcubacteria organism_tax=GWB1_OD1_42_6, Parcubacteria, Bacteria	-	-	-	-	-	-	-	-	-	-	-	-	-	-	-
-	TRUE	-	-	GWB1_scaffold_1555_23	- ** ! ** - ** - ** - ** - ** -	Transglycosylase-associated-like protein id=3037286 bin="GWB1_OD1_42_6" species=Parcubacteria bacterium GW2011_GWA1_42_7 genus=unknown taxon_order=unknown taxon_class=unknown phylum=Parcubacteria organism_tax=GWB1_OD1_42_6, Parcubacteria, Bacteria	-	-	-	-	-	-	-	-	-	-	-	-	-	-	-
-	TRUE	-	-	GWB1_scaffold_1555_24	- ** ! ** - ** - ** - ** - ** -	Tax=GWB1_OD1_42_6 id=3037397 bin="GWB1_OD1_42_6" species=GWB1_OD1_42_6 genus=unknown taxon_order=unknown taxon_class=unknown phylum=Parcubacteria organism_tax=GWB1_OD1_42_6, Parcubacteria, Bacteria	-	-	-	-	-	-	-	-	-	-	-	-	-	-	-
-	TRUE	-	-	GWB1_scaffold_1555_25	- ** ! ** - ** - ** - ** - ** -	Periplasmic serine protease, Do/DeqQ family id=3037399 bin="GWB1_OD1_42_6" species=GWB1_OD1_42_6 genus=unknown taxon_order=unknown taxon_class=unknown phylum=Parcubacteria organism_tax=GWB1_OD1_42_6, Parcubacteria, Bacteria	-	-	-	-	-	-	-	-	-	-	-	-	-	-	-
-	TRUE	-	-	GWB1_scaffold_1555_26	- ** ! ** - ** - ** - ** - ** -	Tax=GWB1_OD1_42_6 id=3037403 bin="GWB1_OD1_42_6" species=GWB1_OD1_42_6 genus=unknown taxon_order=unknown taxon_class=unknown phylum=Parcubacteria organism_tax=GWB1_OD1_42_6, Parcubacteria, Bacteria	-	-	-	-	-	-	-	-	-	-	-	-	-	-	-
-	TRUE	-	-	GWB1_scaffold_1555_2	- ** ! ** - ** - ** - ** - ** -	hypothetical protein id=85269682 bin="GWB1_OD1_42_6" species=GWB1_OD1_42_6 genus=unknown taxon_order=unknown taxon_class=unknown phylum=Parcubacteria organism_tax=GWB1_OD1_42_6, Parcubacteria, Bacteria	-	-	-	-	-	-	-	-	-	-	-	-	-	-	-
-	TRUE	-	-	GWB1_scaffold_1555_3	- ** ! ** - ** - ** - ** - ** -	LAGLIDADG homing endonuclease id=85269683 bin="GWB1_OD1_42_6" species=GWB1_OD1_42_6 genus=unknown taxon_order=unknown taxon_class=unknown phylum=Parcubacteria organism_tax=GWB1_OD1_42_6, Parcubacteria, Bacteria	-	-	-	-	-	-	-	-	-	-	-	-	-	-	-
-	TRUE	-	-	GWB1_scaffold_1555_4_b	- ** ! ** - ** - ** - ** - ** -	LAGLIDADG homing endonuclease id=85269684 bin="GWB1_OD1_42_6" species=GWB1_OD1_42_6 genus=unknown taxon_order=unknown taxon_class=unknown phylum=Parcubacteria organism_tax=GWB1_OD1_42_6, Parcubacteria, Bacteria	-	-	-	-	-	-	-	-	-	-	-	-	-	-	-
-	TRUE	-	-	GWB1_scaffold_1682_1	- ** ! ** - ** - ** - ** - ** -	N-acylneuraminate-9-phosphate synthase id=3100624 bin="GWB1_OD1_42_6" species=GWB1_OD1_42_6 genus=unknown taxon_order=unknown taxon_class=unknown phylum=Parcubacteria organism_tax=GWB1_OD1_42_6, Parcubacteria, Bacteria	-	-	-	-	-	-	-	-	-	-	-	-	-	-	-
-	TRUE	-	-	GWB1_scaffold_1682_2	- ** ! ** - ** - ** - ** - ** -	methyltransferase FkbM family protein id=3100625 bin="GWB1_OD1_42_6" species=Parcubacteria bacterium GW2011_GWA1_42_7 genus=unknown taxon_order=unknown taxon_class=unknown phylum=Parcubacteria organism_tax=GWB1_OD1_42_6, Parcubacteria, Bacteria	-	-	-	-	-	-	-	-	-	-	-	-	-	-	-
-	TRUE	-	-	GWB1_scaffold_1682_4	- ** ! ** - ** - ** - ** - ** -	Acylneuraminate cytidylyltransferase id=3100630 bin="GWB1_OD1_42_6" species=Parcubacteria bacterium GW2011_GWA1_42_7 genus=unknown taxon_order=unknown taxon_class=unknown phylum=Parcubacteria organism_tax=GWB1_OD1_42_6, Parcubacteria, Bacteria	-	-	-	-	-	-	-	-	-	-	-	-	-	-	-
-	TRUE	-	-	GWB1_scaffold_1682_5	- ** ! ** - ** - ** - ** - ** -	Tax=GWB1_OD1_42_6 id=3100633 bin="GWB1_OD1_42_6" species=GWB1_OD1_42_6 genus=unknown taxon_order=unknown taxon_class=unknown phylum=Parcubacteria organism_tax=GWB1_OD1_42_6, Parcubacteria, Bacteria	-	-	-	-	-	-	-	-	-	-	-	-	-	-	-
-	TRUE	-	-	-	-	-	-	-	-	-	-	-	rifcsphigho2_01_scaffold_8105_13	- ** - ** - ** - ** ! ** 0.8709677419354839 | 72.3 | 1.6e-35 | 139.8 ** -	anaerobic ribonucleoside triphosphate reductase (EC:1.17.4.2) id=55462110 bin="RIFCSPHIGHO2_01_FULL_RIF-OD1-08_40_12b" species=RIFCSPHIGHO2_01_FULL_RIF_OD1_08_40_12b_curated genus=unknown taxon_order=unknown taxon_class=RIF-OD1-8 phylum=Parcubacteria organism_tax=RIFCSPHIGHO2_01_FULL_RIF_OD1_08_40_12b_curated, RIF-OD1-8, Parcubacteria, Bacteria organism_desc=Good	rifcsplowo2_01_scaffold_5636_13	- ** - ** - ** - ** 0.8709677419354839 | 72.3 | 1.6e-35 | 139.8 ** ! ** -	putative ribonucleoside-triphosphate reductase id=57914705 bin="RIFCSPLOWO2_01_FULL_RIF-OD1-08_38_39" species=RIFCSPLOWO2_01_FULL_RIF_OD1_08_38_39_curated genus=unknown taxon_order=unknown taxon_class=RIF-OD1-8 phylum=Parcubacteria organism_tax=RIFCSPLOWO2_01_FULL_RIF_OD1_08_38_39_curated, RIF-OD1-8, Parcubacteria, Bacteria organism_desc=Good	-	-	-
-	TRUE	-	-	-	-	-	-	-	-	-	-	-	rifcsphigho2_01_scaffold_8105_14	- ** - ** - ** - ** ! ** 0.9596774193548387 | 68.6 | 6.1e-46 | 174.9 ** -	FUR family transcriptional regulator id=55462111 bin="RIFCSPHIGHO2_01_FULL_RIF-OD1-08_40_12b" species=RIFCSPHIGHO2_01_FULL_RIF_OD1_08_40_12b_curated genus=unknown taxon_order=unknown taxon_class=RIF-OD1-8 phylum=Parcubacteria organism_tax=RIFCSPHIGHO2_01_FULL_RIF_OD1_08_40_12b_curated, RIF-OD1-8, Parcubacteria, Bacteria organism_desc=Good	rifcsplowo2_01_scaffold_5636_12	- ** - ** - ** - ** 0.9596774193548387 | 68.6 | 6.1e-46 | 174.9 ** ! ** -	FUR family transcriptional regulator id=57914704 bin="RIFCSPLOWO2_01_FULL_RIF-OD1-08_38_39" species=RIFCSPLOWO2_01_FULL_RIF_OD1_08_38_39_curated genus=unknown taxon_order=unknown taxon_class=RIF-OD1-8 phylum=Parcubacteria organism_tax=RIFCSPLOWO2_01_FULL_RIF_OD1_08_38_39_curated, RIF-OD1-8, Parcubacteria, Bacteria organism_desc=Good	-	-	-
-	TRUE	-	-	-	-	-	-	-	-	gwf2_scaffold_3155_41	- ** - ** - ** ! ** 0.988558352402746 | 37.9 | 5e-76 | 276.6 ** 0.9633867276887872 | 37.5 | 4.9e-74 | 270.0 ** -	Excinuclease ABC, C subunit domain protein id=4013672 bin="GWF2_OD1-rel_44_7_partial" species=Parcubacteria bacterium GW2011_GWA2_42_11 genus=unknown taxon_order=unknown taxon_class=unknown phylum=Parcubacteria organism_tax=Parcubacteria, Bacteria organism_desc=Partial	rifcsphigho2_01_scaffold_8105_15	- ** - ** - ** 0.988558352402746 | 37.9 | 5e-76 | 276.6 ** ! ** 0.9720101781170484 | 80.7 | 1.2e-180 | 624.0 ** -	excinuclease ABC subunit C id=55462112 bin="RIFCSPHIGHO2_01_FULL_RIF-OD1-08_40_12b" species=RIFCSPHIGHO2_01_FULL_RIF_OD1_08_40_12b_curated genus=unknown taxon_order=unknown taxon_class=RIF-OD1-8 phylum=Parcubacteria organism_tax=RIFCSPHIGHO2_01_FULL_RIF_OD1_08_40_12b_curated, RIF-OD1-8, Parcubacteria, Bacteria organism_desc=Good	rifcsplowo2_01_scaffold_5636_10	- ** - ** - ** 0.9633867276887872 | 37.5 | 4.9e-74 | 270.0 ** 0.9720101781170484 | 80.7 | 1.2e-180 | 624.0 ** ! ** -	endonuclease id=57914702 bin="RIFCSPLOWO2_01_FULL_RIF-OD1-08_38_39" species=RIFCSPLOWO2_01_FULL_RIF_OD1_08_38_39_curated genus=unknown taxon_order=unknown taxon_class=RIF-OD1-8 phylum=Parcubacteria organism_tax=RIFCSPLOWO2_01_FULL_RIF_OD1_08_38_39_curated, RIF-OD1-8, Parcubacteria, Bacteria organism_desc=Good	-	-	-
-	TRUE	-	-	-	-	-	gwf2_scaffold_14550_2	- ** - ** ! ** - ** 0.6891133557800224 | 62.0 | 5e-224 | 769.2 ** 0.6790123456790124 | 61.6 | 1.2e-220 | 758.1 ** -	Excinuclease ABC, A subunit id=3235778 bin="GWF2_OD1-rel_39_13_partial" species=Parcubacteria bacterium GW2011_GWF2_39_13b genus=unknown taxon_order=unknown taxon_class=unknown phylum=Parcubacteria organism_tax=Parcubacteria bacterium GW2011_GWF2_39_13b, Parcubacteria, Bacteria organism_desc=Partial	-	-	-	rifcsphigho2_01_scaffold_8105_16	- ** - ** 0.6891133557800224 | 62.0 | 5e-224 | 769.2 ** - ** ! ** 0.9976076555023924 | 84.3 | 0.0 | 1411.4 ** -	uvrA; excinuclease ABC subunit A id=55462113 bin="RIFCSPHIGHO2_01_FULL_RIF-OD1-08_40_12b" species=RIFCSPHIGHO2_01_FULL_RIF_OD1_08_40_12b_curated genus=unknown taxon_order=unknown taxon_class=RIF-OD1-8 phylum=Parcubacteria organism_tax=RIFCSPHIGHO2_01_FULL_RIF_OD1_08_40_12b_curated, RIF-OD1-8, Parcubacteria, Bacteria organism_desc=Good	rifcsplowo2_01_scaffold_5636_9	- ** - ** 0.6790123456790124 | 61.6 | 1.2e-220 | 758.1 ** - ** 0.9976076555023924 | 84.3 | 0.0 | 1411.4 ** ! ** -	uvrA; excinuclease ABC subunit A id=57914701 bin="RIFCSPLOWO2_01_FULL_RIF-OD1-08_38_39" species=RIFCSPLOWO2_01_FULL_RIF_OD1_08_38_39_curated genus=unknown taxon_order=unknown taxon_class=RIF-OD1-8 phylum=Parcubacteria organism_tax=RIFCSPLOWO2_01_FULL_RIF_OD1_08_38_39_curated, RIF-OD1-8, Parcubacteria, Bacteria organism_desc=Good	-	-	-
-	TRUE	-	-	-	-	-	-	-	-	-	-	-	rifcsphigho2_01_scaffold_8105_18	- ** - ** - ** - ** ! ** - ** -	type 11 methyltransferase id=55462115 bin="RIFCSPHIGHO2_01_FULL_RIF-OD1-08_40_12b" species=RIFCSPHIGHO2_01_FULL_RIF_OD1_08_40_12b_curated genus=unknown taxon_order=unknown taxon_class=RIF-OD1-8 phylum=Parcubacteria organism_tax=RIFCSPHIGHO2_01_FULL_RIF_OD1_08_40_12b_curated, RIF-OD1-8, Parcubacteria, Bacteria organism_desc=Good	-	-	-	-	-	-
-	TRUE	-	-	-	-	-	-	-	-	-	-	-	rifcsphigho2_01_scaffold_8105_19	- ** - ** - ** - ** ! ** - ** -	hypothetical protein id=55462116 bin="RIFCSPHIGHO2_01_FULL_RIF-OD1-08_40_12b" species=RIFCSPHIGHO2_01_FULL_RIF_OD1_08_40_12b_curated genus=unknown taxon_order=unknown taxon_class=RIF-OD1-8 phylum=Parcubacteria organism_tax=RIFCSPHIGHO2_01_FULL_RIF_OD1_08_40_12b_curated, RIF-OD1-8, Parcubacteria, Bacteria organism_desc=Good	-	-	-	-	-	-
-	TRUE	-	-	-	-	-	-	-	-	-	-	-	rifcsphigho2_01_scaffold_8105_20	- ** - ** - ** - ** ! ** - ** -	HAD hydrolase id=55462117 bin="RIFCSPHIGHO2_01_FULL_RIF-OD1-08_40_12b" species=RIFCSPHIGHO2_01_FULL_RIF_OD1_08_40_12b_curated genus=unknown taxon_order=unknown taxon_class=RIF-OD1-8 phylum=Parcubacteria organism_tax=RIFCSPHIGHO2_01_FULL_RIF_OD1_08_40_12b_curated, RIF-OD1-8, Parcubacteria, Bacteria organism_desc=Good	-	-	-	-	-	-
-	TRUE	-	-	-	-	-	-	-	-	-	-	-	rifcsphigho2_01_scaffold_8105_21	- ** - ** - ** - ** ! ** - ** -	Tax=RIFCSPHIGHO2_01_FULL_RIF_OD1_08_40_12b_curated id=55462118 bin="RIFCSPHIGHO2_01_FULL_RIF-OD1-08_40_12b" species=RIFCSPHIGHO2_01_FULL_RIF_OD1_08_40_12b_curated genus=unknown taxon_order=unknown taxon_class=RIF-OD1-8 phylum=Parcubacteria organism_tax=RIFCSPHIGHO2_01_FULL_RIF_OD1_08_40_12b_curated, RIF-OD1-8, Parcubacteria, Bacteria organism_desc=Good	-	-	-	-	-	-
-	TRUE	-	-	-	-	-	-	-	-	-	-	-	rifcsphigho2_01_scaffold_8105_12	- ** - ** - ** - ** ! ** - ** -	flavoprotein WrbA id=55462109 bin="RIFCSPHIGHO2_01_FULL_RIF-OD1-08_40_12b" species=RIFCSPLOWO2_01_FULL_RIF_OD1_08_38_39_curated genus=unknown taxon_order=unknown taxon_class=RIF-OD1-8 phylum=Parcubacteria organism_tax=RIFCSPHIGHO2_01_FULL_RIF_OD1_08_40_12b_curated, RIF-OD1-8, Parcubacteria, Bacteria organism_desc=Good	-	-	-	-	-	-
-	TRUE	-	-	GWB1_scaffold_5327_8	- ** ! ** 0.9210526315789473 | 46.7 | 6.2e-164 | 568.5 ** - | - | - | - ** - | - | - | - ** - | - | - | - ** -	UvrABC system protein B id=3816174 bin="GWB1_OD1_42_6" species=GWB1_OD1_42_6 genus=unknown taxon_order=unknown taxon_class=unknown phylum=Parcubacteria organism_tax=GWB1_OD1_42_6, Parcubacteria, Bacteria	gwf2_scaffold_14550_3	- ** 0.9210526315789473 | 46.7 | 6.2e-164 | 568.5 ** ! ** 0.9143730886850153 | 48.2 | 9.5e-172 | 594.3 ** 0.9920127795527156 | 62.0 | 8.1e-229 | 784.6 ** 0.902555910543131 | 63.6 | 4.2e-212 | 729.2 ** -	UvrABC system protein B id=3235781 bin="GWF2_OD1-rel_39_13_partial" species=Parcubacteria bacterium GW2011_GWF2_39_13b genus=unknown taxon_order=unknown taxon_class=unknown phylum=Parcubacteria organism_tax=Parcubacteria bacterium GW2011_GWF2_39_13b, Parcubacteria, Bacteria organism_desc=Partial	gwf2_scaffold_31782_2	- ** - | - | - | - ** 0.9143730886850153 | 48.2 | 9.5e-172 | 594.3 ** ! ** 0.9143730886850153 | 51.5 | 2.8e-179 | 620.2 ** 0.8256880733944955 | 53.2 | 4e-165 | 573.2 ** -	UvrABC system protein B id=4018087 bin="GWF2_OD1-rel_44_7_partial" species=Parcubacteria bacterium GW2011_GWF2_44_7 genus=unknown taxon_order=unknown taxon_class=unknown phylum=Parcubacteria organism_tax=Parcubacteria, Bacteria organism_desc=Partial	rifcsphigho2_01_scaffold_8105_17	- ** - | - | - | - ** 0.9920127795527156 | 62.0 | 8.1e-229 | 784.6 ** 0.9143730886850153 | 51.5 | 2.8e-179 | 620.2 ** ! ** 0.901294498381877 | 81.4 | 2.1e-264 | 902.9 ** -	uvrB; excinuclease ABC subunit B id=55462114 bin="RIFCSPHIGHO2_01_FULL_RIF-OD1-08_40_12b" species=RIFCSPHIGHO2_01_FULL_RIF_OD1_08_40_12b_curated genus=unknown taxon_order=unknown taxon_class=RIF-OD1-8 phylum=Parcubacteria organism_tax=RIFCSPHIGHO2_01_FULL_RIF_OD1_08_40_12b_curated, RIF-OD1-8, Parcubacteria, Bacteria organism_desc=Good	rifcsplowo2_01_scaffold_5636_8	- ** - | - | - | - ** 0.902555910543131 | 63.6 | 4.2e-212 | 729.2 ** 0.8256880733944955 | 53.2 | 4e-165 | 573.2 ** 0.901294498381877 | 81.4 | 2.1e-264 | 902.9 ** ! ** -	uvrB; excinuclease ABC subunit B id=57914700 bin="RIFCSPLOWO2_01_FULL_RIF-OD1-08_38_39" species=RIFCSPLOWO2_01_FULL_RIF_OD1_08_38_39_curated genus=unknown taxon_order=unknown taxon_class=RIF-OD1-8 phylum=Parcubacteria organism_tax=RIFCSPLOWO2_01_FULL_RIF_OD1_08_38_39_curated, RIF-OD1-8, Parcubacteria, Bacteria organism_desc=Good	-	-	-
GWA2_OD1-rel_38_13_curated_scaffold_1_148	FALSE	! ** - ** - ** - ** - ** - ** -	hypothetical protein id=297486375 bin="ParcuNitro_R3" species=Parcubacteria (OD1-vii) bacterium GW2011_GWA2_38_13b genus=unknown taxon_order=unknown taxon_class=unknown phylum=Parcubacteria organism_tax=Parcubacteria (OD1-vii) bacterium GW2011_GWA2_38_13b, Parcubacteria, Bacteria	-	-	-	-	-	-	-	-	-	-	-	-	-	-	-	-	-	-
GWA2_OD1-rel_38_13_curated_scaffold_1_149	TRUE	! ** 0.9658119658119658 | 36.7 | 1.7e-74 | 271.6 ** - ** - ** - | - | - | - ** - | - | - | - ** -	O-antigen ligase-related protein id=297486376 bin="ParcuNitro_R3" species=Parcubacteria (OD1-vii) bacterium GW2011_GWA2_38_13b genus=unknown taxon_order=unknown taxon_class=unknown phylum=Parcubacteria organism_tax=Parcubacteria (OD1-vii) bacterium GW2011_GWA2_38_13b, Parcubacteria, Bacteria	GWB1_scaffold_9285_6	0.9658119658119658 | 36.7 | 1.7e-74 | 271.6 ** ! ** - ** - ** 0.7888888888888889 | 41.6 | 2.1e-69 | 254.6 ** 0.9707207207207207 | 42.0 | 1.6e-85 | 308.1 ** -	O-antigen ligase-related protein id=4073073 bin="GWB1_OD1_42_6" species=GWB1_OD1_42_6 genus=unknown taxon_order=unknown taxon_class=unknown phylum=Parcubacteria organism_tax=GWB1_OD1_42_6, Parcubacteria, Bacteria	-	-	-	-	-	-	rifcsphigho2_01_scaffold_11326_14	- | - | - | - ** 0.7888888888888889 | 41.6 | 2.1e-69 | 254.6 ** - ** - ** ! ** 0.8 | 66.9 | 5.4e-137 | 479.2 ** -	hypothetical protein id=55518034 bin="RIFCSPHIGHO2_01_FULL_RIF-OD1-08_40_12b" species=RIFCSPHIGHO2_01_FULL_RIF_OD1_08_40_12b_curated genus=unknown taxon_order=unknown taxon_class=RIF-OD1-8 phylum=Parcubacteria organism_tax=RIFCSPHIGHO2_01_FULL_RIF_OD1_08_40_12b_curated, RIF-OD1-8, Parcubacteria, Bacteria organism_desc=Good	rifcsplowo2_01_scaffold_79898_2	- | - | - | - ** 0.9707207207207207 | 42.0 | 1.6e-85 | 308.1 ** - ** - ** 0.8 | 66.9 | 5.4e-137 | 479.2 ** ! ** -	hypothetical protein id=58729212 bin="RIFCSPLOWO2_01_FULL_RIF-OD1-08_38_39" species=RIFCSPLOWO2_01_FULL_RIF_OD1_08_38_39_curated genus=unknown taxon_order=unknown taxon_class=RIF-OD1-8 phylum=Parcubacteria organism_tax=RIFCSPLOWO2_01_FULL_RIF_OD1_08_38_39_curated, RIF-OD1-8, Parcubacteria, Bacteria organism_desc=Good	-	-	-
-	TRUE	-	-	GWB1_scaffold_9285_7	- ** ! ** - ** - ** - ** - ** -	Tax=GWB1_OD1_42_6 id=4073074 bin="GWB1_OD1_42_6" species=GWB1_OD1_42_6 genus=unknown taxon_order=unknown taxon_class=unknown phylum=Parcubacteria organism_tax=GWB1_OD1_42_6, Parcubacteria, Bacteria	-	-	-	-	-	-	-	-	-	-	-	-	-	-	-
-	TRUE	-	-	GWB1_scaffold_9285_8	- ** ! ** - ** - ** - ** - ** -	Uncharacterized protein (Fragment) id=4073075 bin="GWB1_OD1_42_6" species=GWB1_OD1_42_6 genus=unknown taxon_order=unknown taxon_class=unknown phylum=Parcubacteria organism_tax=GWB1_OD1_42_6, Parcubacteria, Bacteria	-	-	-	-	-	-	-	-	-	-	-	-	-	-	-
GWA2_OD1-rel_38_13_curated_scaffold_1_150	FALSE	! ** - ** - ** - ** - ** - ** -	mgtC family protein id=297486377 bin="ParcuNitro_R3" species=Parcubacteria (OD1-vii) bacterium GW2011_GWA2_38_13b genus=unknown taxon_order=unknown taxon_class=unknown phylum=Parcubacteria organism_tax=Parcubacteria (OD1-vii) bacterium GW2011_GWA2_38_13b, Parcubacteria, Bacteria	-	-	-	-	-	-	-	-	-	-	-	-	-	-	-	-	-	-
GWA2_OD1-rel_38_13_curated_scaffold_1_151	TRUE	! ** 0.8905472636815921 | 61.0 | 5.3e-65 | 239.2 ** - ** - ** - ** - ** -	hypothetical protein id=297486378 bin="ParcuNitro_R3" species=Parcubacteria (OD1-vii) bacterium GW2011_GWA2_38_13b genus=unknown taxon_order=unknown taxon_class=unknown phylum=Parcubacteria organism_tax=Parcubacteria (OD1-vii) bacterium GW2011_GWA2_38_13b, Parcubacteria, Bacteria	GWB1_scaffold_9285_2	0.8905472636815921 | 61.0 | 5.3e-65 | 239.2 ** ! ** - ** - ** - ** - ** -	Putative uncharacterized protein id=4073069 bin="GWB1_OD1_42_6" species=GWB1_OD1_42_6 genus=unknown taxon_order=unknown taxon_class=unknown phylum=Parcubacteria organism_tax=GWB1_OD1_42_6, Parcubacteria, Bacteria	-	-	-	-	-	-	-	-	-	-	-	-	-	-	-
-	TRUE	-	-	GWB1_scaffold_9285_4	- ** ! ** - ** - ** - ** - ** -	Uncharacterized protein id=4073071 bin="GWB1_OD1_42_6" species=Parcubacteria bacterium GW2011_GWA1_42_7 genus=unknown taxon_order=unknown taxon_class=unknown phylum=Parcubacteria organism_tax=GWB1_OD1_42_6, Parcubacteria, Bacteria	-	-	-	-	-	-	-	-	-	-	-	-	-	-	-
GWA2_OD1-rel_38_13_curated_scaffold_1_152	FALSE	! ** - ** - ** - ** - ** - ** -	putative exonuclease of the beta-lactamase fold involved in RNA processing id=297486379 bin="ParcuNitro_R3" species=Parcubacteria (OD1-vii) bacterium GW2011_GWA2_38_13b genus=unknown taxon_order=unknown taxon_class=unknown phylum=Parcubacteria organism_tax=Parcubacteria (OD1-vii) bacterium GW2011_GWA2_38_13b, Parcubacteria, Bacteria	-	-	-	-	-	-	-	-	-	-	-	-	-	-	-	-	-	-
-	TRUE	-	-	-	-	-	-	-	-	-	-	-	-	-	-	-	-	-	rifcsplowo2_01_scaffold_10156_1	- ** - ** - ** - ** - ** - ** !	transmembrane_regions 7..29 id=58031073 bin="RIFCSPLOWO2_01_FULL_RIF-OD1-08_43_11" species=RIFCSPLOWO2_01_FULL_RIF_OD1_08_43_11_curated genus=unknown taxon_order=unknown taxon_class=RIF-OD1-8 phylum=Parcubacteria organism_tax=RIFCSPLOWO2_01_FULL_RIF_OD1_08_43_11_curated, RIF-OD1-8, Parcubacteria, Bacteria organism_desc=Moderate +
GWA2_OD1-rel_38_13_curated_scaffold_1_153	TRUE	! ** 0.9803370786516854 | 48.3 | 3.1e-92 | 330.1 ** - ** - ** 0.8174157303370787 | 56.3 | 2.1e-96 | 344.0 ** 0.952247191011236 | 50.6 | 3.9e-98 | 349.7 ** 0.8651685393258427 | 52.2 | 9.3e-92 | 328.6	yerB; hypothetical protein id=297486380 bin="ParcuNitro_R3" species=Parcubacteria (OD1-vii) bacterium GW2011_GWA2_38_13b genus=unknown taxon_order=unknown taxon_class=unknown phylum=Parcubacteria organism_tax=Parcubacteria (OD1-vii) bacterium GW2011_GWA2_38_13b, Parcubacteria, Bacteria	GWB1_scaffold_5327_3	0.9803370786516854 | 48.3 | 3.1e-92 | 330.1 ** ! ** - ** - ** 0.9624277456647399 | 50.0 | 5.7e-99 | 352.4 ** 0.9797687861271677 | 50.1 | 4.2e-97 | 346.3 ** 0.9075144508670521 | 61.3 | 9.9e-115 | 404.8	Putative uncharacterized protein id=3816169 bin="GWB1_OD1_42_6" species=GWB1_OD1_42_6 genus=unknown taxon_order=unknown taxon_class=unknown phylum=Parcubacteria organism_tax=GWB1_OD1_42_6, Parcubacteria, Bacteria	-	-	-	-	-	-	rifcsphigho2_01_scaffold_2052_43	0.8174157303370787 | 56.3 | 2.1e-96 | 344.0 ** 0.9624277456647399 | 50.0 | 5.7e-99 | 352.4 ** - ** - ** ! ** 0.9884057971014493 | 68.9 | 8.4e-143 | 498.0 ** 0.8753709198813057 | 57.2 | 1.1e-99 | 354.8	hypothetical protein id=55262321 bin="RIFCSPHIGHO2_01_FULL_RIF-OD1-08_40_12b" species=RIFCSPHIGHO2_01_FULL_RIF_OD1_08_40_12b_curated genus=unknown taxon_order=unknown taxon_class=RIF-OD1-8 phylum=Parcubacteria organism_tax=RIFCSPHIGHO2_01_FULL_RIF_OD1_08_40_12b_curated, RIF-OD1-8, Parcubacteria, Bacteria organism_desc=Good	rifcsplowo2_01_scaffold_6092_5	0.952247191011236 | 50.6 | 3.9e-98 | 349.7 ** 0.9797687861271677 | 50.1 | 4.2e-97 | 346.3 ** - ** - ** 0.9884057971014493 | 68.9 | 8.4e-143 | 498.0 ** ! ** 0.8492753623188406 | 55.6 | 3.7e-93 | 333.2	hypothetical protein id=57935402 bin="RIFCSPLOWO2_01_FULL_RIF-OD1-08_38_39" species=RIFCSPLOWO2_01_FULL_RIF_OD1_08_38_39_curated genus=unknown taxon_order=unknown taxon_class=RIF-OD1-8 phylum=Parcubacteria organism_tax=RIFCSPLOWO2_01_FULL_RIF_OD1_08_38_39_curated, RIF-OD1-8, Parcubacteria, Bacteria organism_desc=Good	rifcsplowo2_01_scaffold_10125_15	0.8651685393258427 | 52.2 | 9.3e-92 | 328.6 ** 0.9075144508670521 | 61.3 | 9.9e-115 | 404.8 ** - ** - ** 0.8753709198813057 | 57.2 | 1.1e-99 | 354.8 ** 0.8492753623188406 | 55.6 | 3.7e-93 | 333.2 ** !	hypothetical protein id=58034419 bin="RIFCSPLOWO2_01_FULL_RIF-OD1-08_43_11" species=Parcubacteria bacterium GW2011_GWA2_43_9b genus=unknown taxon_order=unknown taxon_class=unknown phylum=Parcubacteria organism_tax=RIFCSPLOWO2_01_FULL_RIF_OD1_08_43_11_curated, RIF-OD1-8, Parcubacteria, Bacteria organism_desc=Moderate +
-	TRUE	-	-	-	-	-	-	-	-	-	-	-	-	-	-	rifcsplowo2_01_scaffold_6092_6	- ** - ** - ** - ** - ** ! ** -	response regulator with CheY-like receiver domain and winged-helix DNA-binding domain id=57935403 bin="RIFCSPLOWO2_01_FULL_RIF-OD1-08_38_39" species=RIFCSPLOWO2_01_FULL_RIF_OD1_08_38_39_curated genus=unknown taxon_order=unknown taxon_class=RIF-OD1-8 phylum=Parcubacteria organism_tax=RIFCSPLOWO2_01_FULL_RIF_OD1_08_38_39_curated, RIF-OD1-8, Parcubacteria, Bacteria organism_desc=Good	-	-	-
-	TRUE	-	-	-	-	-	-	-	-	-	-	-	rifcsphigho2_01_scaffold_2052_42	- ** - ** - ** - ** ! ** 0.9862068965517241 | 71.3 | 1.2e-121 | 427.6 ** -	DNA polymerase I (EC:2.7.7.7) id=55262320 bin="RIFCSPHIGHO2_01_FULL_RIF-OD1-08_40_12b" species=RIFCSPHIGHO2_01_FULL_RIF_OD1_08_40_12b_curated genus=unknown taxon_order=unknown taxon_class=RIF-OD1-8 phylum=Parcubacteria organism_tax=RIFCSPHIGHO2_01_FULL_RIF_OD1_08_40_12b_curated, RIF-OD1-8, Parcubacteria, Bacteria organism_desc=Good	rifcsplowo2_01_scaffold_6092_8	- ** - ** - ** - ** 0.9862068965517241 | 71.3 | 1.2e-121 | 427.6 ** ! ** -	DNA polymerase I (EC:2.7.7.7) id=57935405 bin="RIFCSPLOWO2_01_FULL_RIF-OD1-08_38_39" species=RIFCSPLOWO2_01_FULL_RIF_OD1_08_38_39_curated genus=unknown taxon_order=unknown taxon_class=RIF-OD1-8 phylum=Parcubacteria organism_tax=RIFCSPLOWO2_01_FULL_RIF_OD1_08_38_39_curated, RIF-OD1-8, Parcubacteria, Bacteria organism_desc=Good	-	-	-
-	TRUE	-	-	-	-	-	-	-	-	-	-	-	rifcsphigho2_01_scaffold_21313_4	- ** - ** - ** - ** ! ** - ** -	S23 ribosomal id=55685575 bin="RIFCSPHIGHO2_01_FULL_RIF-OD1-08_40_12b" species=RIFCSPHIGHO2_01_FULL_RIF_OD1_08_40_12b_curated genus=unknown taxon_order=unknown taxon_class=RIF-OD1-8 phylum=Parcubacteria organism_tax=RIFCSPHIGHO2_01_FULL_RIF_OD1_08_40_12b_curated, RIF-OD1-8, Parcubacteria, Bacteria organism_desc=Good	-	-	-	-	-	-
GWA2_OD1-rel_38_13_curated_scaffold_1_154	TRUE	! ** 0.8107344632768362 | 38.5 | 1.2e-48 | 185.3 ** - ** - ** 0.8107344632768362 | 36.3 | 1.5e-49 | 188.3 ** 0.8107344632768362 | 38.0 | 4.5e-46 | 176.8 ** 0.8107344632768362 | 37.6 | 3.7e-48 | 183.7	formamidopyrimidine-DNA glycosylase (EC:3.2.2.23) id=297486381 bin="ParcuNitro_R3" species=Parcubacteria (OD1-vii) bacterium GW2011_GWA2_38_13b genus=unknown taxon_order=unknown taxon_class=unknown phylum=Parcubacteria organism_tax=Parcubacteria (OD1-vii) bacterium GW2011_GWA2_38_13b, Parcubacteria, Bacteria	GWB1_scaffold_1685_2	0.8107344632768362 | 38.5 | 1.2e-48 | 185.3 ** ! ** - ** - ** 0.9963898916967509 | 51.1 | 9.5e-81 | 291.6 ** 0.996309963099631 | 55.1 | 1.2e-83 | 301.2 ** 0.9964028776978417 | 63.4 | 1.4e-100 | 357.5	Formamidopyrimidine-DNA glycosylase id=3102050 bin="GWB1_OD1_42_6" species=GWB1_OD1_42_6 genus=unknown taxon_order=unknown taxon_class=unknown phylum=Parcubacteria organism_tax=GWB1_OD1_42_6, Parcubacteria, Bacteria	-	-	-	-	-	-	rifcsphigho2_01_scaffold_21313_3	0.8107344632768362 | 36.3 | 1.5e-49 | 188.3 ** 0.9963898916967509 | 51.1 | 9.5e-81 | 291.6 ** - ** - ** ! ** 0.9963898916967509 | 77.0 | 2.6e-121 | 426.4 ** 0.9964028776978417 | 57.7 | 3.3e-89 | 319.7	formamidopyrimidine-DNA glycosylase Fpg id=55685574 bin="RIFCSPHIGHO2_01_FULL_RIF-OD1-08_40_12b" species=RIFCSPHIGHO2_01_FULL_RIF_OD1_08_40_12b_curated genus=unknown taxon_order=unknown taxon_class=RIF-OD1-8 phylum=Parcubacteria organism_tax=RIFCSPHIGHO2_01_FULL_RIF_OD1_08_40_12b_curated, RIF-OD1-8, Parcubacteria, Bacteria organism_desc=Good	rifcsplowo2_01_scaffold_11079_11	0.8107344632768362 | 38.0 | 4.5e-46 | 176.8 ** 0.996309963099631 | 55.1 | 1.2e-83 | 301.2 ** - ** - ** 0.9963898916967509 | 77.0 | 2.6e-121 | 426.4 ** ! ** 0.9964028776978417 | 58.4 | 9.9e-89 | 318.2	formamidopyrimidine-DNA glycosylase (EC:3.2.2.23) id=58047242 bin="RIFCSPLOWO2_01_FULL_RIF-OD1-08_38_39" species=RIFCSPLOWO2_01_FULL_RIF_OD1_08_38_39_curated genus=unknown taxon_order=unknown taxon_class=RIF-OD1-8 phylum=Parcubacteria organism_tax=RIFCSPLOWO2_01_FULL_RIF_OD1_08_38_39_curated, RIF-OD1-8, Parcubacteria, Bacteria organism_desc=Good	rifcsplowo2_01_scaffold_15517_9	0.8107344632768362 | 37.6 | 3.7e-48 | 183.7 ** 0.9964028776978417 | 63.4 | 1.4e-100 | 357.5 ** - ** - ** 0.9964028776978417 | 57.7 | 3.3e-89 | 319.7 ** 0.9964028776978417 | 58.4 | 9.9e-89 | 318.2 ** !	formamidopyrimidine-DNA glycosylase Fpg id=58137150 bin="RIFCSPLOWO2_01_FULL_RIF-OD1-08_43_11" species=RIFCSPLOWO2_01_FULL_RIF_OD1_08_43_11_curated genus=unknown taxon_order=unknown taxon_class=RIF-OD1-8 phylum=Parcubacteria organism_tax=RIFCSPLOWO2_01_FULL_RIF_OD1_08_43_11_curated, RIF-OD1-8, Parcubacteria, Bacteria organism_desc=Moderate +
-	TRUE	-	-	-	-	-	-	-	-	-	-	-	-	-	-	-	-	-	rifcsplowo2_01_scaffold_15517_11	- ** - ** - ** - ** - ** - ** !	Tax=RIFCSPLOWO2_01_FULL_RIF_OD1_08_43_11_curated id=58137152 bin="RIFCSPLOWO2_01_FULL_RIF-OD1-08_43_11" species=RIFCSPLOWO2_01_FULL_RIF_OD1_08_43_11_curated genus=unknown taxon_order=unknown taxon_class=RIF-OD1-8 phylum=Parcubacteria organism_tax=RIFCSPLOWO2_01_FULL_RIF_OD1_08_43_11_curated, RIF-OD1-8, Parcubacteria, Bacteria organism_desc=Moderate +
-	TRUE	-	-	-	-	-	-	-	-	-	-	-	-	-	-	-	-	-	rifcsplowo2_01_scaffold_15517_12	- ** - ** - ** - ** - ** - ** !	chlorohydrolase family protein id=58137153 bin="RIFCSPLOWO2_01_FULL_RIF-OD1-08_43_11" species=RIFCSPLOWO2_01_FULL_RIF_OD1_08_43_11_curated genus=unknown taxon_order=unknown taxon_class=RIF-OD1-8 phylum=Parcubacteria organism_tax=RIFCSPLOWO2_01_FULL_RIF_OD1_08_43_11_curated, RIF-OD1-8, Parcubacteria, Bacteria organism_desc=Moderate +
GWA2_OD1-rel_38_13_curated_scaffold_1_155	FALSE	! ** - ** - ** - ** - ** - ** -	response regulator with CheY-like receiver domain and winged-helix DNA-binding domain id=297486382 bin="ParcuNitro_R3" species=Parcubacteria (OD1-vii) bacterium GW2011_GWA2_38_13b genus=unknown taxon_order=unknown taxon_class=unknown phylum=Parcubacteria organism_tax=Parcubacteria (OD1-vii) bacterium GW2011_GWA2_38_13b, Parcubacteria, Bacteria	-	-	-	-	-	-	-	-	-	-	-	-	-	-	-	-	-	-
GWA2_OD1-rel_38_13_curated_scaffold_1_156	TRUE	! ** 0.9811827956989247 | 51.7 | 5.3e-219 | 752.3 ** - ** - ** - ** - ** -	DNA polymerase I id=297486383 bin="ParcuNitro_R3" species=Parcubacteria (OD1-vii) bacterium GW2011_GWA2_38_13b genus=unknown taxon_order=unknown taxon_class=unknown phylum=Parcubacteria organism_tax=Parcubacteria (OD1-vii) bacterium GW2011_GWA2_38_13b, Parcubacteria, Bacteria	GWB1_scaffold_5327_1	0.9811827956989247 | 51.7 | 5.3e-219 | 752.3 ** ! ** - ** - ** - ** - ** -	DNA polymerase I id=3816167 bin="GWB1_OD1_42_6" species=GWB1_OD1_42_6 genus=unknown taxon_order=unknown taxon_class=unknown phylum=Parcubacteria organism_tax=GWB1_OD1_42_6, Parcubacteria, Bacteria	-	-	-	-	-	-	-	-	-	-	-	-	-	-	-
-	TRUE	-	-	GWB1_scaffold_5327_2	- ** ! ** - ** - ** - ** - ** -	Uncharacterized protein id=3816168 bin="GWB1_OD1_42_6" species=Parcubacteria bacterium GW2011_GWA1_42_7 genus=unknown taxon_order=unknown taxon_class=unknown phylum=Parcubacteria organism_tax=GWB1_OD1_42_6, Parcubacteria, Bacteria	-	-	-	-	-	-	-	-	-	-	-	-	-	-	-
GWA2_OD1-rel_38_13_curated_scaffold_1_157	TRUE	! ** - ** 0.852760736196319 | 35.1 | 1.7e-21 | 94.4 ** 0.935064935064935 | 35.5 | 6.8e-22 | 94.4 ** 0.7236180904522613 | 45.9 | 5.3e-33 | 132.9 ** 0.9285714285714286 | 42.7 | 1.4e-28 | 117.5 ** -	Nucleotide-binding protein id=297486384 bin="ParcuNitro_R3" species=Parcubacteria (OD1-vii) bacterium GW2011_GWA2_38_13b genus=unknown taxon_order=unknown taxon_class=unknown phylum=Parcubacteria organism_tax=Parcubacteria (OD1-vii) bacterium GW2011_GWA2_38_13b, Parcubacteria, Bacteria	-	-	-	gwf2_scaffold_6961_3	0.852760736196319 | 35.1 | 1.7e-21 | 94.4 ** - ** ! ** - | - | - | - ** 0.7839195979899497 | 40.6 | 5.9e-32 | 128.3 ** 0.9079754601226994 | 43.4 | 2.9e-32 | 129.8 ** -	P-loop hydrolase id=4432320 bin="GWF2_OD1-rel_39_13_partial" species=Parcubacteria bacterium GW2011_GWF2_39_13b genus=unknown taxon_order=unknown taxon_class=unknown phylum=Parcubacteria organism_tax=Parcubacteria bacterium GW2011_GWF2_39_13b, Parcubacteria, Bacteria organism_desc=Partial	gwf2_scaffold_5876_17	0.935064935064935 | 35.5 | 6.8e-22 | 94.4 ** - ** - | - | - | - ** ! ** 0.7839195979899497 | 39.2 | 1.2e-26 | 110.5 ** - | - | - | - ** -	Hydrolase, P-loop family id=4356221 bin="GWF2_OD1-rel_44_7_partial" species=Parcubacteria bacterium GW2011_GWF2_44_7 genus=unknown taxon_order=unknown taxon_class=unknown phylum=Parcubacteria organism_tax=Parcubacteria, Bacteria organism_desc=Partial	rifcsphigho2_01_scaffold_2052_41	0.7236180904522613 | 45.9 | 5.3e-33 | 132.9 ** - ** 0.7839195979899497 | 40.6 | 5.9e-32 | 128.3 ** 0.7839195979899497 | 39.2 | 1.2e-26 | 110.5 ** ! ** 0.7889447236180904 | 61.0 | 1.7e-53 | 200.7 ** -	P-loop hydrolase id=55262319 bin="RIFCSPHIGHO2_01_FULL_RIF-OD1-08_40_12b" species=RIFCSPHIGHO2_01_FULL_RIF_OD1_08_40_12b_curated genus=unknown taxon_order=unknown taxon_class=RIF-OD1-8 phylum=Parcubacteria organism_tax=RIFCSPHIGHO2_01_FULL_RIF_OD1_08_40_12b_curated, RIF-OD1-8, Parcubacteria, Bacteria organism_desc=Good	rifcsplowo2_01_scaffold_6092_9	0.9285714285714286 | 42.7 | 1.4e-28 | 117.5 ** - ** 0.9079754601226994 | 43.4 | 2.9e-32 | 129.8 ** - | - | - | - ** 0.7889447236180904 | 61.0 | 1.7e-53 | 200.7 ** ! ** -	hypothetical protein id=57935406 bin="RIFCSPLOWO2_01_FULL_RIF-OD1-08_38_39" species=RIFCSPLOWO2_01_FULL_RIF_OD1_08_38_39_curated genus=unknown taxon_order=unknown taxon_class=RIF-OD1-8 phylum=Parcubacteria organism_tax=RIFCSPLOWO2_01_FULL_RIF_OD1_08_38_39_curated, RIF-OD1-8, Parcubacteria, Bacteria organism_desc=Good	-	-	-
-	TRUE	-	-	-	-	-	-	-	-	gwf2_scaffold_5876_19	- ** - ** - ** ! ** - ** - ** -	Putative potassium/sodium efflux P-type ATPase, fungal-type id=4356223 bin="GWF2_OD1-rel_44_7_partial" species=GWB1_OD1_43_7 genus=unknown taxon_order=unknown taxon_class=Nomurabacteria phylum=Parcubacteria organism_tax=Parcubacteria, Bacteria organism_desc=Partial	-	-	-	-	-	-	-	-	-
-	TRUE	-	-	-	-	-	-	-	-	gwf2_scaffold_5876_20	- ** - ** - ** ! ** - ** - ** -	ATPase, P-type (Transporting), HAD superfamily, subfamily IC id=4356225 bin="GWF2_OD1-rel_44_7_partial" species=Parcubacteria bacterium GW2011_GWF2_44_7 genus=unknown taxon_order=unknown taxon_class=unknown phylum=Parcubacteria organism_tax=Parcubacteria, Bacteria organism_desc=Partial	-	-	-	-	-	-	-	-	-
GWA2_OD1-rel_38_13_curated_scaffold_1_158	FALSE	! ** - ** - ** - ** - ** - ** -	phosphoesterase domain-containing protein id=297486385 bin="ParcuNitro_R3" species=Parcubacteria (OD1-vii) bacterium GW2011_GWA2_38_13b genus=unknown taxon_order=unknown taxon_class=unknown phylum=Parcubacteria organism_tax=Parcubacteria (OD1-vii) bacterium GW2011_GWA2_38_13b, Parcubacteria, Bacteria	-	-	-	-	-	-	-	-	-	-	-	-	-	-	-	-	-	-
GWA2_OD1-rel_38_13_curated_scaffold_1_159	FALSE	! ** - ** - ** - ** - ** - ** -	hypothetical protein id=297486386 bin="ParcuNitro_R3" species=Parcubacteria (OD1-vii) bacterium GW2011_GWA2_38_13b genus=unknown taxon_order=unknown taxon_class=unknown phylum=Parcubacteria organism_tax=Parcubacteria (OD1-vii) bacterium GW2011_GWA2_38_13b, Parcubacteria, Bacteria	-	-	-	-	-	-	-	-	-	-	-	-	-	-	-	-	-	-
GWA2_OD1-rel_38_13_curated_scaffold_1_160	TRUE	! ** 0.9505813953488372 | 69.4 | 3e-132 | 463.0 ** - ** - ** 0.9912790697674418 | 71.1 | 5.1e-140 | 488.8 ** 0.9346049046321526 | 68.7 | 2.1e-136 | 477.2 ** -	Holliday junction DNA helicase RuvB id=297486387 bin="ParcuNitro_R3" species=Parcubacteria (OD1-vii) bacterium GW2011_GWA2_38_13b genus=unknown taxon_order=unknown taxon_class=unknown phylum=Parcubacteria organism_tax=Parcubacteria (OD1-vii) bacterium GW2011_GWA2_38_13b, Parcubacteria, Bacteria	GWB1_scaffold_8298_5	0.9505813953488372 | 69.4 | 3e-132 | 463.0 ** ! ** - ** - ** 0.9766081871345029 | 68.2 | 1.8e-134 | 470.3 ** 0.9100817438692098 | 71.4 | 1.6e-139 | 487.3 ** -	Holliday junction ATP-dependent DNA helicase RuvB id=4014884 bin="GWB1_OD1_42_6" species=GWB1_OD1_42_6 genus=unknown taxon_order=unknown taxon_class=unknown phylum=Parcubacteria organism_tax=GWB1_OD1_42_6, Parcubacteria, Bacteria	-	-	-	-	-	-	rifcsphigho2_01_scaffold_2052_35	0.9912790697674418 | 71.1 | 5.1e-140 | 488.8 ** 0.9766081871345029 | 68.2 | 1.8e-134 | 470.3 ** - ** - ** ! ** 0.9291553133514986 | 91.5 | 1.1e-177 | 614.0 ** -	Holliday junction DNA helicase subunit RuvB id=55262313 bin="RIFCSPHIGHO2_01_FULL_RIF-OD1-08_40_12b" species=RIFCSPHIGHO2_01_FULL_RIF_OD1_08_40_12b_curated genus=unknown taxon_order=unknown taxon_class=RIF-OD1-8 phylum=Parcubacteria organism_tax=RIFCSPHIGHO2_01_FULL_RIF_OD1_08_40_12b_curated, RIF-OD1-8, Parcubacteria, Bacteria organism_desc=Good	rifcsplowo2_01_scaffold_6092_11	0.9346049046321526 | 68.7 | 2.1e-136 | 477.2 ** 0.9100817438692098 | 71.4 | 1.6e-139 | 487.3 ** - ** - ** 0.9291553133514986 | 91.5 | 1.1e-177 | 614.0 ** ! ** -	Holliday junction DNA helicase RuvB id=57935408 bin="RIFCSPLOWO2_01_FULL_RIF-OD1-08_38_39" species=RIFCSPLOWO2_01_FULL_RIF_OD1_08_38_39_curated genus=unknown taxon_order=unknown taxon_class=RIF-OD1-8 phylum=Parcubacteria organism_tax=RIFCSPLOWO2_01_FULL_RIF_OD1_08_38_39_curated, RIF-OD1-8, Parcubacteria, Bacteria organism_desc=Good	-	-	-
-	TRUE	-	-	-	-	-	-	-	-	-	-	-	rifcsphigho2_01_scaffold_2052_36	- ** - ** - ** - ** ! ** - ** -	Tax=RIFCSPHIGHO2_01_FULL_RIF_OD1_08_40_12b_curated id=55262314 bin="RIFCSPHIGHO2_01_FULL_RIF-OD1-08_40_12b" species=RIFCSPHIGHO2_01_FULL_RIF_OD1_08_40_12b_curated genus=unknown taxon_order=unknown taxon_class=RIF-OD1-8 phylum=Parcubacteria organism_tax=RIFCSPHIGHO2_01_FULL_RIF_OD1_08_40_12b_curated, RIF-OD1-8, Parcubacteria, Bacteria organism_desc=Good	-	-	-	-	-	-
-	TRUE	-	-	-	-	-	-	-	-	-	-	-	rifcsphigho2_01_scaffold_2052_37	- ** - ** - ** - ** ! ** - ** -	Tax=RIFCSPHIGHO2_01_FULL_RIF_OD1_08_40_12b_curated id=55262315 bin="RIFCSPHIGHO2_01_FULL_RIF-OD1-08_40_12b" species=RIFCSPHIGHO2_01_FULL_RIF_OD1_08_40_12b_curated genus=unknown taxon_order=unknown taxon_class=RIF-OD1-8 phylum=Parcubacteria organism_tax=RIFCSPHIGHO2_01_FULL_RIF_OD1_08_40_12b_curated, RIF-OD1-8, Parcubacteria, Bacteria organism_desc=Good	-	-	-	-	-	-
-	TRUE	-	-	GWB1_scaffold_8298_6	- ** ! ** - ** - ** - ** - ** -	Tax=GWB1_OD1_42_6 id=4014887 bin="GWB1_OD1_42_6" species=GWB1_OD1_42_6 genus=unknown taxon_order=unknown taxon_class=unknown phylum=Parcubacteria organism_tax=GWB1_OD1_42_6, Parcubacteria, Bacteria	-	-	-	-	-	-	-	-	-	-	-	-	-	-	-
-	TRUE	-	-	GWB1_scaffold_8298_8	- ** ! ** - ** - ** - ** - ** 0.968421052631579 | 33.6 | 8.1e-64 | 236.1	Phospholipase D/competence protein ComEA helix-hairpin-helix domain protein id=4014892 bin="GWB1_OD1_42_6" species=GWB1_OD1_42_6 genus=unknown taxon_order=unknown taxon_class=unknown phylum=Parcubacteria organism_tax=GWB1_OD1_42_6, Parcubacteria, Bacteria	-	-	-	-	-	-	-	-	-	-	-	-	rifcsplowo2_01_scaffold_19332_3	- ** 0.968421052631579 | 33.6 | 8.1e-64 | 236.1 ** - ** - ** - ** - ** !	hypothetical protein id=58198726 bin="RIFCSPLOWO2_01_FULL_RIF-OD1-08_43_11" species=RIFCSPLOWO2_01_FULL_RIF_OD1_08_43_11_curated genus=unknown taxon_order=unknown taxon_class=RIF-OD1-8 phylum=Parcubacteria organism_tax=RIFCSPLOWO2_01_FULL_RIF_OD1_08_43_11_curated, RIF-OD1-8, Parcubacteria, Bacteria organism_desc=Moderate +
GWA2_OD1-rel_38_13_curated_scaffold_1_161	FALSE	! ** - ** - ** - ** - ** - ** -	hypothetical protein id=297486388 bin="ParcuNitro_R3" organism_tax=Parcubacteria (OD1-vii) bacterium GW2011_GWA2_38_13b, Parcubacteria, Bacteria	-	-	-	-	-	-	-	-	-	-	-	-	-	-	-	-	-	-
GWA2_OD1-rel_38_13_curated_scaffold_1_162	TRUE	! ** - ** - ** - ** - ** 0.8571428571428571 | 28.7 | 8.7e-20 | 88.6 ** -	hypothetical protein id=297486389 bin="ParcuNitro_R3" species=Parcubacteria (OD1-vii) bacterium GW2011_GWA2_38_13b genus=unknown taxon_order=unknown taxon_class=unknown phylum=Parcubacteria organism_tax=Parcubacteria (OD1-vii) bacterium GW2011_GWA2_38_13b, Parcubacteria, Bacteria	-	-	-	-	-	-	-	-	-	-	-	-	rifcsplowo2_01_scaffold_1172_17	0.8571428571428571 | 28.7 | 8.7e-20 | 88.6 ** - ** - ** - ** - ** ! ** -	Putative uncharacterized protein id=57733740 bin="RIFCSPLOWO2_01_FULL_RIF-OD1-08_38_39" species=RIFCSPLOWO2_01_FULL_RIF_OD1_08_38_39_curated genus=unknown taxon_order=unknown taxon_class=RIF-OD1-8 phylum=Parcubacteria organism_tax=RIFCSPLOWO2_01_FULL_RIF_OD1_08_38_39_curated, RIF-OD1-8, Parcubacteria, Bacteria organism_desc=Good	-	-	-
-	TRUE	-	-	-	-	-	-	-	-	gwf2_scaffold_90900_3	- ** - ** - ** ! ** - ** - ** -	hypothetical protein Tax=GWA2_OD1_42_18 id=4612764 bin="GWF2_OD1-rel_44_7_partial" species=GWA2_OD1_42_18 genus=unknown taxon_order=unknown taxon_class=unknown phylum=Parcubacteria organism_tax=Parcubacteria, Bacteria organism_desc=Partial	-	-	-	-	-	-	-	-	-
-	TRUE	-	-	-	-	-	-	-	-	gwf2_scaffold_90900_4	- ** - ** - ** ! ** - ** - ** -	hypothetical protein Tax=GWA2_OD1_42_18 id=4612765 bin="GWF2_OD1-rel_44_7_partial" species=GWA2_OD1_42_18 genus=unknown taxon_order=unknown taxon_class=unknown phylum=Parcubacteria organism_tax=Parcubacteria, Bacteria organism_desc=Partial	-	-	-	-	-	-	-	-	-
-	TRUE	-	-	-	-	-	-	-	-	gwf2_scaffold_90900_5	- ** - ** - ** ! ** - ** - ** -	Transposase id=4612767 bin="GWF2_OD1-rel_44_7_partial" species=GWA2_OD1_42_18 genus=unknown taxon_order=unknown taxon_class=unknown phylum=Parcubacteria organism_tax=Parcubacteria, Bacteria organism_desc=Partial	-	-	-	-	-	-	-	-	-
-	TRUE	-	-	-	-	-	-	-	-	gwf2_scaffold_90900_6	- ** - ** - ** ! ** - ** - ** -	Transposase id=4612769 bin="GWF2_OD1-rel_44_7_partial" species=GWA2_OD1_42_18 genus=unknown taxon_order=unknown taxon_class=unknown phylum=Parcubacteria organism_tax=Parcubacteria, Bacteria organism_desc=Partial	-	-	-	-	-	-	-	-	-
-	TRUE	-	-	-	-	-	-	-	-	gwf2_scaffold_90900_7	- ** - ** - ** ! ** - ** - ** -	Crossover junction endodeoxyribonuclease RuvC id=4612770 bin="GWF2_OD1-rel_44_7_partial" species=Parcubacteria bacterium GW2011_GWF2_44_7 genus=unknown taxon_order=unknown taxon_class=unknown phylum=Parcubacteria organism_tax=Parcubacteria, Bacteria organism_desc=Partial	-	-	-	-	-	-	-	-	-
-	TRUE	-	-	-	-	-	-	-	-	gwf2_scaffold_90900_9	- ** - ** - ** ! ** - ** - ** -	hypothetical protein Tax=GWA2_OD1_42_18 id=4612774 bin="GWF2_OD1-rel_44_7_partial" species=GWA2_OD1_42_18 genus=unknown taxon_order=unknown taxon_class=unknown phylum=Parcubacteria organism_tax=Parcubacteria, Bacteria organism_desc=Partial	-	-	-	-	-	-	-	-	-
GWA2_OD1-rel_38_13_curated_scaffold_1_163	TRUE	! ** 0.9794238683127572 | 54.3 | 1.1e-67 | 248.1 ** 0.9835390946502057 | 51.0 | 1.3e-65 | 240.4 ** 0.7489711934156379 | 41.8 | 1.9e-34 | 136.7 ** - | - | - | - ** 0.6707818930041153 | 52.9 | 9.1e-46 | 175.3 ** 0.9958847736625515 | 52.0 | 6.8e-70 | 255.4	Transcriptional regulator id=297486390 bin="ParcuNitro_R3" species=Parcubacteria (OD1-vii) bacterium GW2011_GWA2_38_13b genus=unknown taxon_order=unknown taxon_class=unknown phylum=Parcubacteria organism_tax=Parcubacteria (OD1-vii) bacterium GW2011_GWA2_38_13b, Parcubacteria, Bacteria	GWB1_scaffold_8298_9	0.9794238683127572 | 54.3 | 1.1e-67 | 248.1 ** ! ** 0.9876543209876543 | 53.3 | 1.1e-72 | 264.6 ** - | - | - | - ** 0.7 | 55.5 | 9.2e-48 | 181.8 ** - | - | - | - ** 0.9875518672199171 | 63.7 | 1.1e-85 | 307.8	hypothetical protein id=4014895 bin="GWB1_OD1_42_6" species=GWB1_OD1_42_6 genus=unknown taxon_order=unknown taxon_class=unknown phylum=Parcubacteria organism_tax=GWB1_OD1_42_6, Parcubacteria, Bacteria	gwf2_scaffold_6961_6	0.9835390946502057 | 51.0 | 1.3e-65 | 240.4 ** 0.9876543209876543 | 53.3 | 1.1e-72 | 264.6 ** ! ** 0.7366255144032922 | 41.2 | 5.7e-31 | 125.2 ** - | - | - | - ** 0.7242798353909465 | 53.3 | 8.2e-47 | 178.7 ** 0.9794238683127572 | 51.7 | 1.2e-69 | 254.6	hypothetical protein id=4432324 bin="GWF2_OD1-rel_39_13_partial" species=Parcubacteria bacterium GW2011_GWF2_39_13b genus=unknown taxon_order=unknown taxon_class=unknown phylum=Parcubacteria organism_tax=Parcubacteria bacterium GW2011_GWF2_39_13b, Parcubacteria, Bacteria organism_desc=Partial	gwf2_scaffold_90900_2	0.7489711934156379 | 41.8 | 1.9e-34 | 136.7 ** - | - | - | - ** 0.7366255144032922 | 41.2 | 5.7e-31 | 125.2 ** ! ** 0.9943820224719101 | 42.5 | 2.1e-35 | 139.4 ** 0.994413407821229 | 42.2 | 2.8e-35 | 139.0 ** 0.7344398340248963 | 43.4 | 4.9e-35 | 138.7	transcriptional regulator id=4612761 bin="GWF2_OD1-rel_44_7_partial" species=Parcubacteria bacterium GW2011_GWF2_44_7 genus=unknown taxon_order=unknown taxon_class=unknown phylum=Parcubacteria organism_tax=Parcubacteria, Bacteria organism_desc=Partial	rifcsphigho2_01_scaffold_2052_34	- | - | - | - ** 0.7 | 55.5 | 9.2e-48 | 181.8 ** - | - | - | - ** 0.9943820224719101 | 42.5 | 2.1e-35 | 139.4 ** ! ** 0.994413407821229 | 76.1 | 3.5e-76 | 275.8 ** 0.7178423236514523 | 52.2 | 5.6e-45 | 172.6	hypothetical protein id=55262312 bin="RIFCSPHIGHO2_01_FULL_RIF-OD1-08_40_12b" species=RIFCSPHIGHO2_01_FULL_RIF_OD1_08_40_12b_curated genus=unknown taxon_order=unknown taxon_class=RIF-OD1-8 phylum=Parcubacteria organism_tax=RIFCSPHIGHO2_01_FULL_RIF_OD1_08_40_12b_curated, RIF-OD1-8, Parcubacteria, Bacteria organism_desc=Good	rifcsplowo2_01_scaffold_6092_12	0.6707818930041153 | 52.9 | 9.1e-46 | 175.3 ** - | - | - | - ** 0.7242798353909465 | 53.3 | 8.2e-47 | 178.7 ** 0.994413407821229 | 42.2 | 2.8e-35 | 139.0 ** 0.994413407821229 | 76.1 | 3.5e-76 | 275.8 ** ! ** 0.7178423236514523 | 49.2 | 3.4e-45 | 173.3	YebC/PmpR family DNA-binding regulatory protein id=57935409 bin="RIFCSPLOWO2_01_FULL_RIF-OD1-08_38_39" species=RIFCSPLOWO2_01_FULL_RIF_OD1_08_38_39_curated genus=unknown taxon_order=unknown taxon_class=RIF-OD1-8 phylum=Parcubacteria organism_tax=RIFCSPLOWO2_01_FULL_RIF_OD1_08_38_39_curated, RIF-OD1-8, Parcubacteria, Bacteria organism_desc=Good	rifcsplowo2_01_scaffold_19332_4	0.9958847736625515 | 52.0 | 6.8e-70 | 255.4 ** 0.9875518672199171 | 63.7 | 1.1e-85 | 307.8 ** 0.9794238683127572 | 51.7 | 1.2e-69 | 254.6 ** 0.7344398340248963 | 43.4 | 4.9e-35 | 138.7 ** 0.7178423236514523 | 52.2 | 5.6e-45 | 172.6 ** 0.7178423236514523 | 49.2 | 3.4e-45 | 173.3 ** !	hypothetical protein id=58198727 bin="RIFCSPLOWO2_01_FULL_RIF-OD1-08_43_11" species=RIFCSPLOWO2_02_FULL_RIF_OD1_03_48_11_curated genus=unknown taxon_order=unknown taxon_class=RIF-OD1-3 phylum=Parcubacteria organism_tax=RIFCSPLOWO2_01_FULL_RIF_OD1_08_43_11_curated, RIF-OD1-8, Parcubacteria, Bacteria organism_desc=Moderate +
GWA2_OD1-rel_38_13_curated_scaffold_1_164	TRUE	! ** 0.9207317073170732 | 51.6 | 1.9e-41 | 160.6 ** 0.8 | 47.5 | 2.4e-38 | 150.6 ** - ** - ** - ** 0.949685534591195 | 48.7 | 3.7e-40 | 156.0	Holliday junction resolvase id=297486391 bin="ParcuNitro_R3" species=Parcubacteria (OD1-vii) bacterium GW2011_GWA2_38_13b genus=unknown taxon_order=unknown taxon_class=unknown phylum=Parcubacteria organism_tax=Parcubacteria (OD1-vii) bacterium GW2011_GWA2_38_13b, Parcubacteria, Bacteria	GWB1_scaffold_8298_10	0.9207317073170732 | 51.6 | 1.9e-41 | 160.6 ** ! ** 0.8102564102564103 | 53.8 | 1.9e-43 | 167.2 ** - ** - ** - ** 0.9207317073170732 | 64.7 | 1.3e-53 | 200.7	Crossover junction endodeoxyribonuclease RuvC id=4014898 bin="GWB1_OD1_42_6" species=Parcubacteria bacterium GW2011_GWA1_42_7 genus=unknown taxon_order=unknown taxon_class=unknown phylum=Parcubacteria organism_tax=GWB1_OD1_42_6, Parcubacteria, Bacteria	gwf2_scaffold_6961_7	0.8 | 47.5 | 2.4e-38 | 150.6 ** 0.8102564102564103 | 53.8 | 1.9e-43 | 167.2 ** ! ** - ** - ** - ** 0.8102564102564103 | 55.0 | 3e-44 | 169.9	Crossover junction endodeoxyribonuclease RuvC id=4432325 bin="GWF2_OD1-rel_39_13_partial" species=Parcubacteria bacterium GW2011_GWF2_39_13b genus=unknown taxon_order=unknown taxon_class=unknown phylum=Parcubacteria organism_tax=Parcubacteria bacterium GW2011_GWF2_39_13b, Parcubacteria, Bacteria organism_desc=Partial	-	-	-	-	-	-	-	-	-	rifcsplowo2_01_scaffold_19332_5	0.949685534591195 | 48.7 | 3.7e-40 | 156.0 ** 0.9207317073170732 | 64.7 | 1.3e-53 | 200.7 ** 0.8102564102564103 | 55.0 | 3e-44 | 169.9 ** - ** - ** - ** !	Holliday junction endonuclease RuvC (EC:3.1.22.4) id=58198728 bin="RIFCSPLOWO2_01_FULL_RIF-OD1-08_43_11" species=RIFCSPLOWO2_02_FULL_RIF_OD1_03_48_11_curated genus=unknown taxon_order=unknown taxon_class=RIF-OD1-3 phylum=Parcubacteria organism_tax=RIFCSPLOWO2_01_FULL_RIF_OD1_08_43_11_curated, RIF-OD1-8, Parcubacteria, Bacteria organism_desc=Moderate +
-	TRUE	-	-	-	-	-	-	-	-	-	-	-	-	-	-	-	-	-	rifcsplowo2_01_scaffold_19332_6	- ** - ** - ** - ** - ** - ** !	Tax=RIFCSPLOWO2_01_FULL_RIF_OD1_08_43_11_curated id=58198729 bin="RIFCSPLOWO2_01_FULL_RIF-OD1-08_43_11" species=RIFCSPLOWO2_01_FULL_RIF_OD1_08_43_11_curated genus=unknown taxon_order=unknown taxon_class=RIF-OD1-8 phylum=Parcubacteria organism_tax=RIFCSPLOWO2_01_FULL_RIF_OD1_08_43_11_curated, RIF-OD1-8, Parcubacteria, Bacteria organism_desc=Moderate +
-	TRUE	-	-	-	-	-	gwf2_scaffold_6961_8	- ** - ** ! ** - ** - ** - ** -	Uncharacterized protein id=4432328 bin="GWF2_OD1-rel_39_13_partial" species=Parcubacteria bacterium GW2011_GWF2_39_13b genus=unknown taxon_order=unknown taxon_class=unknown phylum=Parcubacteria organism_tax=Parcubacteria bacterium GW2011_GWF2_39_13b, Parcubacteria, Bacteria organism_desc=Partial	-	-	-	-	-	-	-	-	-	-	-	-
-	TRUE	-	-	GWB1_scaffold_8298_11	- ** ! ** - ** - ** - ** - ** -	Uncharacterized protein id=4014901 bin="GWB1_OD1_42_6" species=Parcubacteria bacterium GW2011_GWA1_42_7 genus=unknown taxon_order=unknown taxon_class=unknown phylum=Parcubacteria organism_tax=GWB1_OD1_42_6, Parcubacteria, Bacteria	-	-	-	-	-	-	-	-	-	-	-	-	-	-	-
-	TRUE	-	-	-	-	-	-	-	-	gwf2_scaffold_90900_8	- ** - ** - ** ! ** 0.782051282051282 | 46.0 | 1.7e-11 | 59.7 ** 0.782051282051282 | 44.4 | 1.5e-10 | 56.6 ** -	Crossover junction endodeoxyribonuclease RuvC id=4612772 bin="GWF2_OD1-rel_44_7_partial" species=Parcubacteria bacterium GW2011_GWF2_44_7 genus=unknown taxon_order=unknown taxon_class=unknown phylum=Parcubacteria organism_tax=Parcubacteria, Bacteria organism_desc=Partial	rifcsphigho2_01_scaffold_2052_33	- ** - ** - ** 0.782051282051282 | 46.0 | 1.7e-11 | 59.7 ** ! ** 0.9428571428571428 | 92.6 | 1.8e-31 | 125.9 ** -	Holliday junction endonuclease RuvC (EC:3.1.22.4) id=55262311 bin="RIFCSPHIGHO2_01_FULL_RIF-OD1-08_40_12b" species=RIFCSPHIGHO2_01_FULL_RIF_OD1_08_40_12b_curated genus=unknown taxon_order=unknown taxon_class=RIF-OD1-8 phylum=Parcubacteria organism_tax=RIFCSPHIGHO2_01_FULL_RIF_OD1_08_40_12b_curated, RIF-OD1-8, Parcubacteria, Bacteria organism_desc=Good	rifcsplowo2_01_scaffold_6092_13	- ** - ** - ** 0.782051282051282 | 44.4 | 1.5e-10 | 56.6 ** 0.9428571428571428 | 92.6 | 1.8e-31 | 125.9 ** ! ** -	ruvC; RuvC (EC:3.1.22.4) id=57935410 bin="RIFCSPLOWO2_01_FULL_RIF-OD1-08_38_39" species=RIFCSPLOWO2_01_FULL_RIF_OD1_08_38_39_curated genus=unknown taxon_order=unknown taxon_class=RIF-OD1-8 phylum=Parcubacteria organism_tax=RIFCSPLOWO2_01_FULL_RIF_OD1_08_38_39_curated, RIF-OD1-8, Parcubacteria, Bacteria organism_desc=Good	-	-	-
GWA2_OD1-rel_38_13_curated_scaffold_1_165	TRUE	! ** - ** - ** - ** 0.9775784753363229 | 56.8 | 1.8e-69 | 253.8 ** 0.9461883408071748 | 59.2 | 1.3e-67 | 247.7 ** -	hypothetical protein id=297486392 bin="ParcuNitro_R3" species=Parcubacteria (OD1-vii) bacterium GW2011_GWA2_38_13b genus=unknown taxon_order=unknown taxon_class=unknown phylum=Parcubacteria organism_tax=Parcubacteria (OD1-vii) bacterium GW2011_GWA2_38_13b, Parcubacteria, Bacteria	-	-	-	-	-	-	-	-	-	rifcsphigho2_01_scaffold_2052_32	0.9775784753363229 | 56.8 | 1.8e-69 | 253.8 ** - ** - ** - ** ! ** 0.9636363636363636 | 90.7 | 1.1e-109 | 387.5 ** -	hypothetical protein id=55262310 bin="RIFCSPHIGHO2_01_FULL_RIF-OD1-08_40_12b" species=RIFCSPHIGHO2_01_FULL_RIF_OD1_08_40_12b_curated genus=unknown taxon_order=unknown taxon_class=RIF-OD1-8 phylum=Parcubacteria organism_tax=RIFCSPHIGHO2_01_FULL_RIF_OD1_08_40_12b_curated, RIF-OD1-8, Parcubacteria, Bacteria organism_desc=Good	rifcsplowo2_01_scaffold_6092_14	0.9461883408071748 | 59.2 | 1.3e-67 | 247.7 ** - ** - ** - ** 0.9636363636363636 | 90.7 | 1.1e-109 | 387.5 ** ! ** -	hypothetical protein id=57935411 bin="RIFCSPLOWO2_01_FULL_RIF-OD1-08_38_39" species=RIFCSPLOWO2_01_FULL_RIF_OD1_08_38_39_curated genus=unknown taxon_order=unknown taxon_class=RIF-OD1-8 phylum=Parcubacteria organism_tax=RIFCSPLOWO2_01_FULL_RIF_OD1_08_38_39_curated, RIF-OD1-8, Parcubacteria, Bacteria organism_desc=Good	-	-	-
-	TRUE	-	-	-	-	-	-	-	-	-	-	-	-	-	-	rifcsplowo2_01_scaffold_6092_16	- ** - ** - ** - ** - ** ! ** -	hypothetical protein; K05844 ribosomal protein S6 modification protein id=57935413 bin="RIFCSPLOWO2_01_FULL_RIF-OD1-08_38_39" species=RIFCSPLOWO2_01_FULL_RIF_OD1_08_38_39_curated genus=unknown taxon_order=unknown taxon_class=RIF-OD1-8 phylum=Parcubacteria organism_tax=RIFCSPLOWO2_01_FULL_RIF_OD1_08_38_39_curated, RIF-OD1-8, Parcubacteria, Bacteria organism_desc=Good	-	-	-
GWA2_OD1-rel_38_13_curated_scaffold_1_166	TRUE	! ** - ** - ** - ** 0.9732739420935412 | 56.7 | 1.7e-148 | 517.7 ** 0.9557522123893806 | 55.1 | 6.3e-143 | 499.2 ** -	alpha-L-glutamate ligase-like protein id=297486393 bin="ParcuNitro_R3" species=Parcubacteria (OD1-vii) bacterium GW2011_GWA2_38_13b genus=unknown taxon_order=unknown taxon_class=unknown phylum=Parcubacteria organism_tax=Parcubacteria (OD1-vii) bacterium GW2011_GWA2_38_13b, Parcubacteria, Bacteria	-	-	-	-	-	-	-	-	-	rifcsphigho2_01_scaffold_2052_31	0.9732739420935412 | 56.7 | 1.7e-148 | 517.7 ** - ** - ** - ** ! ** 0.9823008849557522 | 88.3 | 2.7e-226 | 775.8 ** -	alpha-L-glutamate ligase-like protein id=55262309 bin="RIFCSPHIGHO2_01_FULL_RIF-OD1-08_40_12b" species=RIFCSPHIGHO2_01_FULL_RIF_OD1_08_40_12b_curated genus=unknown taxon_order=unknown taxon_class=RIF-OD1-8 phylum=Parcubacteria organism_tax=RIFCSPHIGHO2_01_FULL_RIF_OD1_08_40_12b_curated, RIF-OD1-8, Parcubacteria, Bacteria organism_desc=Good	rifcsplowo2_01_scaffold_6092_15	0.9557522123893806 | 55.1 | 6.3e-143 | 499.2 ** - ** - ** - ** 0.9823008849557522 | 88.3 | 2.7e-226 | 775.8 ** ! ** -	alpha-L-glutamate ligase-like protein id=57935412 bin="RIFCSPLOWO2_01_FULL_RIF-OD1-08_38_39" species=RIFCSPLOWO2_01_FULL_RIF_OD1_08_38_39_curated genus=unknown taxon_order=unknown taxon_class=RIF-OD1-8 phylum=Parcubacteria organism_tax=RIFCSPLOWO2_01_FULL_RIF_OD1_08_38_39_curated, RIF-OD1-8, Parcubacteria, Bacteria organism_desc=Good	-	-	-
-	TRUE	-	-	-	-	-	-	-	-	gwf2_scaffold_90900_11	- ** - ** - ** ! ** - ** - ** -	Penicillin-binding protein, 1A family id=4612777 bin="GWF2_OD1-rel_44_7_partial" species=GWC2_OP11_38_9_partial genus=unknown taxon_order=unknown taxon_class=Curtissbacteria phylum=Microgenomates organism_tax=Parcubacteria, Bacteria organism_desc=Partial	-	-	-	-	-	-	-	-	-
GWA2_OD1-rel_38_13_curated_scaffold_1_167	TRUE	! ** - ** 0.9511002444987775 | 43.0 | 3.8e-86 | 309.3 ** 0.9755501222493888 | 38.6 | 1.2e-70 | 257.7 ** 0.9511002444987775 | 38.9 | 3.1e-72 | 263.8 ** 0.9584352078239609 | 37.6 | 1.4e-67 | 248.4 ** -	hypothetical protein id=297486394 bin="ParcuNitro_R3" species=Parcubacteria (OD1-vii) bacterium GW2011_GWA2_38_13b genus=unknown taxon_order=unknown taxon_class=unknown phylum=Parcubacteria organism_tax=Parcubacteria (OD1-vii) bacterium GW2011_GWA2_38_13b, Parcubacteria, Bacteria	-	-	-	gwf2_scaffold_6961_9	0.9511002444987775 | 43.0 | 3.8e-86 | 309.3 ** - ** ! ** 0.9875930521091811 | 48.0 | 9.9e-105 | 370.9 ** 0.9652605459057072 | 50.0 | 2.7e-108 | 383.6 ** 0.9652605459057072 | 50.3 | 1.8e-107 | 380.9 ** -	Tyrosine--tRNA ligase id=4432329 bin="GWF2_OD1-rel_39_13_partial" species=Parcubacteria bacterium GW2011_GWF2_39_13b genus=unknown taxon_order=unknown taxon_class=unknown phylum=Parcubacteria organism_tax=Parcubacteria bacterium GW2011_GWF2_39_13b, Parcubacteria, Bacteria organism_desc=Partial	gwf2_scaffold_90900_10	0.9755501222493888 | 38.6 | 1.2e-70 | 257.7 ** - ** 0.9875930521091811 | 48.0 | 9.9e-105 | 370.9 ** ! ** 0.9710526315789474 | 41.4 | 9.7e-84 | 302.0 ** 0.9789473684210527 | 40.3 | 3.6e-81 | 293.5 ** -	Tyrosine--tRNA ligase id=4612775 bin="GWF2_OD1-rel_44_7_partial" species=Parcubacteria bacterium GW2011_GWF2_44_7 genus=unknown taxon_order=unknown taxon_class=unknown phylum=Parcubacteria organism_tax=Parcubacteria, Bacteria organism_desc=Partial	rifcsphigho2_01_scaffold_2052_29	0.9511002444987775 | 38.9 | 3.1e-72 | 263.8 ** - ** 0.9652605459057072 | 50.0 | 2.7e-108 | 383.6 ** 0.9710526315789474 | 41.4 | 9.7e-84 | 302.0 ** ! ** 0.9894459102902374 | 75.2 | 6.1e-166 | 575.1 ** -	tyrS; tyrosyl-tRNA synthetase (EC:6.1.1.1) id=55262307 bin="RIFCSPHIGHO2_01_FULL_RIF-OD1-08_40_12b" species=RIFCSPHIGHO2_01_FULL_RIF_OD1_08_40_12b_curated genus=unknown taxon_order=unknown taxon_class=RIF-OD1-8 phylum=Parcubacteria organism_tax=RIFCSPHIGHO2_01_FULL_RIF_OD1_08_40_12b_curated, RIF-OD1-8, Parcubacteria, Bacteria organism_desc=Good	rifcsplowo2_01_scaffold_6092_17	0.9584352078239609 | 37.6 | 1.4e-67 | 248.4 ** - ** 0.9652605459057072 | 50.3 | 1.8e-107 | 380.9 ** 0.9789473684210527 | 40.3 | 3.6e-81 | 293.5 ** 0.9894459102902374 | 75.2 | 6.1e-166 | 575.1 ** ! ** -	tyrS; tyrosyl-tRNA synthetase (EC:6.1.1.1) id=57935414 bin="RIFCSPLOWO2_01_FULL_RIF-OD1-08_38_39" species=RIFCSPLOWO2_01_FULL_RIF_OD1_08_38_39_curated genus=unknown taxon_order=unknown taxon_class=RIF-OD1-8 phylum=Parcubacteria organism_tax=RIFCSPLOWO2_01_FULL_RIF_OD1_08_38_39_curated, RIF-OD1-8, Parcubacteria, Bacteria organism_desc=Good	-	-	-
-	TRUE	-	-	-	-	-	-	-	-	-	-	-	rifcsphigho2_01_scaffold_2052_30	- ** - ** - ** - ** ! ** - ** -	lysine biosynthesis enzyme LysX id=55262308 bin="RIFCSPHIGHO2_01_FULL_RIF-OD1-08_40_12b" species=RIFCSPHIGHO2_01_FULL_RIF_OD1_08_40_12b_curated genus=unknown taxon_order=unknown taxon_class=RIF-OD1-8 phylum=Parcubacteria organism_tax=RIFCSPHIGHO2_01_FULL_RIF_OD1_08_40_12b_curated, RIF-OD1-8, Parcubacteria, Bacteria organism_desc=Good	-	-	-	-	-	-
-	TRUE	-	-	GWB1_scaffold_8294_8	- ** ! ** 0.9690721649484536 | 29.2 | 1.4e-10 | 56.2 ** - ** - ** - ** 0.9489795918367347 | 45.3 | 1.5e-20 | 90.1	Tax=GWB1_OD1_42_6 id=4014733 bin="GWB1_OD1_42_6" species=GWB1_OD1_42_6 genus=unknown taxon_order=unknown taxon_class=unknown phylum=Parcubacteria organism_tax=GWB1_OD1_42_6, Parcubacteria, Bacteria	gwf2_scaffold_6961_13	- ** 0.9690721649484536 | 29.2 | 1.4e-10 | 56.2 ** ! ** - ** - ** - ** 0.9489795918367347 | 24.2 | 1.6e-09 | 52.8	Uncharacterized protein id=4432383 bin="GWF2_OD1-rel_39_13_partial" species=Parcubacteria bacterium GW2011_GWF2_39_13b genus=unknown taxon_order=unknown taxon_class=unknown phylum=Parcubacteria organism_tax=Parcubacteria bacterium GW2011_GWF2_39_13b, Parcubacteria, Bacteria organism_desc=Partial	-	-	-	-	-	-	-	-	-	rifcsplowo2_01_scaffold_19332_8	- ** 0.9489795918367347 | 45.3 | 1.5e-20 | 90.1 ** 0.9489795918367347 | 24.2 | 1.6e-09 | 52.8 ** - ** - ** - ** !	Tax=RIFCSPLOWO2_01_FULL_RIF_OD1_08_43_11_curated id=58198731 bin="RIFCSPLOWO2_01_FULL_RIF-OD1-08_43_11" species=RIFCSPLOWO2_01_FULL_RIF_OD1_08_43_11_curated genus=unknown taxon_order=unknown taxon_class=RIF-OD1-8 phylum=Parcubacteria organism_tax=RIFCSPLOWO2_01_FULL_RIF_OD1_08_43_11_curated, RIF-OD1-8, Parcubacteria, Bacteria organism_desc=Moderate +
-	TRUE	-	-	-	-	-	-	-	-	-	-	-	rifcsphigho2_01_scaffold_2052_27	- ** - ** - ** - ** ! ** - ** -	modification methylase id=55262305 bin="RIFCSPHIGHO2_01_FULL_RIF-OD1-08_40_12b" species=RIFCSPHIGHO2_01_FULL_RIF_OD1_08_40_12b_curated genus=unknown taxon_order=unknown taxon_class=RIF-OD1-8 phylum=Parcubacteria organism_tax=RIFCSPHIGHO2_01_FULL_RIF_OD1_08_40_12b_curated, RIF-OD1-8, Parcubacteria, Bacteria organism_desc=Good	-	-	-	-	-	-
-	TRUE	-	-	-	-	-	-	-	-	-	-	-	rifcsphigho2_01_scaffold_2052_28	- ** - ** - ** - ** ! ** - ** -	Tax=RIFCSPHIGHO2_01_FULL_RIF_OD1_08_40_12b_curated id=55262306 bin="RIFCSPHIGHO2_01_FULL_RIF-OD1-08_40_12b" species=RIFCSPHIGHO2_01_FULL_RIF_OD1_08_40_12b_curated genus=unknown taxon_order=unknown taxon_class=RIF-OD1-8 phylum=Parcubacteria organism_tax=RIFCSPHIGHO2_01_FULL_RIF_OD1_08_40_12b_curated, RIF-OD1-8, Parcubacteria, Bacteria organism_desc=Good	-	-	-	-	-	-
GWA2_OD1-rel_38_13_curated_scaffold_1_168	TRUE	! ** 0.9721254355400697 | 47.6 | 4.8e-224 | 769.2 ** 0.7202247191011236 | 56.3 | 1e-208 | 718.8 ** - ** 0.9623287671232876 | 53.5 | 1.2e-267 | 914.4 ** 0.9895470383275261 | 54.1 | 2.9e-272 | 929.5 ** 0.835075493612079 | 55.1 | 2.5e-236 | 810.1	hypothetical protein id=297486395 bin="ParcuNitro_R3" species=Parcubacteria (OD1-vii) bacterium GW2011_GWA2_38_13b genus=unknown taxon_order=unknown taxon_class=unknown phylum=Parcubacteria organism_tax=Parcubacteria (OD1-vii) bacterium GW2011_GWA2_38_13b, Parcubacteria, Bacteria	GWB1_scaffold_8298_12	0.9721254355400697 | 47.6 | 4.8e-224 | 769.2 ** ! ** 0.9685393258426966 | 51.6 | 5.9e-257 | 878.6 ** - ** 0.7317351598173516 | 52.8 | 5.1e-197 | 679.5 ** 0.9662398137369034 | 50.8 | 1.1e-241 | 827.8 ** 0.7473684210526316 | 62.5 | 3.8e-245 | 839.3	Penicillin-binding protein, 1A family id=4014902 bin="GWB1_OD1_42_6" species=GWB1_OD1_42_6 genus=unknown taxon_order=unknown taxon_class=unknown phylum=Parcubacteria organism_tax=GWB1_OD1_42_6, Parcubacteria, Bacteria	gwf2_scaffold_6961_12	0.7202247191011236 | 56.3 | 1e-208 | 718.8 ** 0.9685393258426966 | 51.6 | 5.9e-257 | 878.6 ** ! ** - ** 0.9932584269662922 | 57.5 | 1.4e-298 | 1016.9 ** 0.9865168539325843 | 55.3 | 9.6e-287 | 977.6 ** 0.9865168539325843 | 54.1 | 2.2e-275 | 939.9	Penicillin-binding protein, 1A family id=4432334 bin="GWF2_OD1-rel_39_13_partial" species=Parcubacteria bacterium GW2011_GWF2_39_13b genus=unknown taxon_order=unknown taxon_class=unknown phylum=Parcubacteria organism_tax=Parcubacteria bacterium GW2011_GWF2_39_13b, Parcubacteria, Bacteria organism_desc=Partial	-	-	-	rifcsphigho2_01_scaffold_2052_26	0.9623287671232876 | 53.5 | 1.2e-267 | 914.4 ** 0.7317351598173516 | 52.8 | 5.1e-197 | 679.5 ** 0.9932584269662922 | 57.5 | 1.4e-298 | 1016.9 ** - ** ! ** 0.9942922374429224 | 74.1 | 0.0 | 1302.7 ** 0.9680365296803652 | 55.0 | 4.7e-270 | 922.2	1A family penicillin-binding protein id=55262304 bin="RIFCSPHIGHO2_01_FULL_RIF-OD1-08_40_12b" species=RIFCSPHIGHO2_01_FULL_RIF_OD1_08_40_12b_curated genus=unknown taxon_order=unknown taxon_class=RIF-OD1-8 phylum=Parcubacteria organism_tax=RIFCSPHIGHO2_01_FULL_RIF_OD1_08_40_12b_curated, RIF-OD1-8, Parcubacteria, Bacteria organism_desc=Good	rifcsplowo2_01_scaffold_6092_18	0.9895470383275261 | 54.1 | 2.9e-272 | 929.5 ** 0.9662398137369034 | 50.8 | 1.1e-241 | 827.8 ** 0.9865168539325843 | 55.3 | 9.6e-287 | 977.6 ** - ** 0.9942922374429224 | 74.1 | 0.0 | 1302.7 ** ! ** 0.9930151338766007 | 55.1 | 9.2e-271 | 924.5	1A family penicillin-binding protein id=57935415 bin="RIFCSPLOWO2_01_FULL_RIF-OD1-08_38_39" species=RIFCSPLOWO2_01_FULL_RIF_OD1_08_38_39_curated genus=unknown taxon_order=unknown taxon_class=RIF-OD1-8 phylum=Parcubacteria organism_tax=RIFCSPLOWO2_01_FULL_RIF_OD1_08_38_39_curated, RIF-OD1-8, Parcubacteria, Bacteria organism_desc=Good	rifcsplowo2_01_scaffold_19332_7	0.835075493612079 | 55.1 | 2.5e-236 | 810.1 ** 0.7473684210526316 | 62.5 | 3.8e-245 | 839.3 ** 0.9865168539325843 | 54.1 | 2.2e-275 | 939.9 ** - ** 0.9680365296803652 | 55.0 | 4.7e-270 | 922.2 ** 0.9930151338766007 | 55.1 | 9.2e-271 | 924.5 ** !	putative penicillin-binding protein id=58198730 bin="RIFCSPLOWO2_01_FULL_RIF-OD1-08_43_11" species=RIFCSPLOWO2_01_FULL_RIF_OD1_08_43_11_curated genus=unknown taxon_order=unknown taxon_class=RIF-OD1-8 phylum=Parcubacteria organism_tax=RIFCSPLOWO2_01_FULL_RIF_OD1_08_43_11_curated, RIF-OD1-8, Parcubacteria, Bacteria organism_desc=Moderate +
-	TRUE	-	-	-	-	-	-	-	-	-	-	-	-	-	-	rifcsplowo2_01_scaffold_6092_19	- ** - ** - ** - ** - ** ! ** 0.9146341463414634 | 42.2 | 8.2e-27 | 111.7	Tax=RIFCSPLOWO2_01_FULL_RIF_OD1_08_38_39_curated id=57935416 bin="RIFCSPLOWO2_01_FULL_RIF-OD1-08_38_39" species=RIFCSPLOWO2_01_FULL_RIF_OD1_08_38_39_curated genus=unknown taxon_order=unknown taxon_class=RIF-OD1-8 phylum=Parcubacteria organism_tax=RIFCSPLOWO2_01_FULL_RIF_OD1_08_38_39_curated, RIF-OD1-8, Parcubacteria, Bacteria organism_desc=Good	rifcsplowo2_01_scaffold_41454_4	- ** - ** - ** - ** - ** 0.9146341463414634 | 42.2 | 8.2e-27 | 111.7 ** !	Tax=RIFCSPLOWO2_01_FULL_RIF_OD1_08_43_11_curated id=58448121 bin="RIFCSPLOWO2_01_FULL_RIF-OD1-08_43_11" species=RIFCSPLOWO2_01_FULL_RIF_OD1_08_43_11_curated genus=unknown taxon_order=unknown taxon_class=RIF-OD1-8 phylum=Parcubacteria organism_tax=RIFCSPLOWO2_01_FULL_RIF_OD1_08_43_11_curated, RIF-OD1-8, Parcubacteria, Bacteria organism_desc=Moderate +
-	TRUE	-	-	GWB1_scaffold_8298_13	- ** ! ** - ** - ** - ** - ** -	Uncharacterized protein id=4014905 bin="GWB1_OD1_42_6" species=Parcubacteria bacterium GW2011_GWA1_42_7 genus=unknown taxon_order=unknown taxon_class=unknown phylum=Parcubacteria organism_tax=GWB1_OD1_42_6, Parcubacteria, Bacteria	-	-	-	-	-	-	-	-	-	-	-	-	-	-	-
GWA2_OD1-rel_38_13_curated_scaffold_1_169	FALSE	! ** - ** - ** - ** - ** - ** -	coiled-coil 81..102 id=297486396 bin="ParcuNitro_R3" species=Parcubacteria (OD1-vii) bacterium GW2011_GWA2_38_13b genus=unknown taxon_order=unknown taxon_class=unknown phylum=Parcubacteria organism_tax=Parcubacteria (OD1-vii) bacterium GW2011_GWA2_38_13b, Parcubacteria, Bacteria	-	-	-	-	-	-	-	-	-	-	-	-	-	-	-	-	-	-
GWA2_OD1-rel_38_13_curated_scaffold_1_170	FALSE	! ** - ** - ** - ** - ** - ** -	hypothetical protein id=297486397 bin="ParcuNitro_R3" species=Parcubacteria (OD1-vii) bacterium GW2011_GWA2_38_13b genus=unknown taxon_order=unknown taxon_class=unknown phylum=Parcubacteria organism_tax=Parcubacteria (OD1-vii) bacterium GW2011_GWA2_38_13b, Parcubacteria, Bacteria	-	-	-	-	-	-	-	-	-	-	-	-	-	-	-	-	-	-
GWA2_OD1-rel_38_13_curated_scaffold_1_171	TRUE	! ** 0.9893048128342246 | 49.9 | 3.4e-105 | 373.2 ** 0.9893048128342246 | 47.6 | 1.7e-96 | 343.6 ** - ** 0.9893048128342246 | 46.4 | 3.6e-99 | 353.2 ** 0.9922480620155039 | 46.3 | 1.4e-98 | 351.7 ** 0.9893048128342246 | 45.0 | 2.7e-89 | 320.5	dnaN; DNA polymerase III subunit beta (EC:2.7.7.7) id=297486398 bin="ParcuNitro_R3" species=Parcubacteria (OD1-vii) bacterium GW2011_GWA2_38_13b genus=unknown taxon_order=unknown taxon_class=unknown phylum=Parcubacteria organism_tax=Parcubacteria (OD1-vii) bacterium GW2011_GWA2_38_13b, Parcubacteria, Bacteria	GWB1_scaffold_8294_7	0.9893048128342246 | 49.9 | 3.4e-105 | 373.2 ** ! ** 0.9973045822102425 | 54.7 | 4.6e-115 | 406.0 ** - ** 0.9919571045576407 | 56.8 | 1.1e-119 | 421.4 ** 0.9922480620155039 | 53.1 | 5.4e-114 | 402.5 ** 0.9890710382513661 | 56.9 | 2e-118 | 417.2	DNA polymerase III subunit beta id=4014732 bin="GWB1_OD1_42_6" species=Parcubacteria bacterium GW2011_GWC1_43_12 genus=unknown taxon_order=unknown taxon_class=unknown phylum=Parcubacteria organism_tax=GWB1_OD1_42_6, Parcubacteria, Bacteria	gwf2_scaffold_6961_14	0.9893048128342246 | 47.6 | 1.7e-96 | 343.6 ** 0.9973045822102425 | 54.7 | 4.6e-115 | 406.0 ** ! ** - ** 0.9946380697050938 | 57.6 | 6.3e-120 | 421.4 ** 0.9948320413436692 | 54.4 | 3.6e-118 | 415.6 ** 0.9973045822102425 | 51.7 | 1e-104 | 371.7	DNA polymerase III subunit beta id=4432384 bin="GWF2_OD1-rel_39_13_partial" species=Parcubacteria bacterium GW2011_GWF2_39_13b genus=unknown taxon_order=unknown taxon_class=unknown phylum=Parcubacteria organism_tax=Parcubacteria bacterium GW2011_GWF2_39_13b, Parcubacteria, Bacteria organism_desc=Partial	-	-	-	rifcsphigho2_01_scaffold_2052_25	0.9893048128342246 | 46.4 | 3.6e-99 | 353.2 ** 0.9919571045576407 | 56.8 | 1.1e-119 | 421.4 ** 0.9946380697050938 | 57.6 | 6.3e-120 | 421.4 ** - ** ! ** 0.9974160206718347 | 70.4 | 1.7e-152 | 530.4 ** 0.9946380697050938 | 55.6 | 1.2e-110 | 391.3	dnaN; DNA polymerase III subunit beta id=55262303 bin="RIFCSPHIGHO2_01_FULL_RIF-OD1-08_40_12b" species=RIFCSPHIGHO2_01_FULL_RIF_OD1_08_40_12b_curated genus=unknown taxon_order=unknown taxon_class=RIF-OD1-8 phylum=Parcubacteria organism_tax=RIFCSPHIGHO2_01_FULL_RIF_OD1_08_40_12b_curated, RIF-OD1-8, Parcubacteria, Bacteria organism_desc=Good	rifcsplowo2_01_scaffold_6092_20	0.9922480620155039 | 46.3 | 1.4e-98 | 351.7 ** 0.9922480620155039 | 53.1 | 5.4e-114 | 402.5 ** 0.9948320413436692 | 54.4 | 3.6e-118 | 415.6 ** - ** 0.9974160206718347 | 70.4 | 1.7e-152 | 530.4 ** ! ** 0.9948320413436692 | 53.0 | 8e-105 | 372.1	dnaN; DNA polymerase III subunit beta (EC:2.7.7.7) id=57935417 bin="RIFCSPLOWO2_01_FULL_RIF-OD1-08_38_39" species=RIFCSPLOWO2_01_FULL_RIF_OD1_08_38_39_curated genus=unknown taxon_order=unknown taxon_class=RIF-OD1-8 phylum=Parcubacteria organism_tax=RIFCSPLOWO2_01_FULL_RIF_OD1_08_38_39_curated, RIF-OD1-8, Parcubacteria, Bacteria organism_desc=Good	rifcsplowo2_01_scaffold_19332_9	0.9893048128342246 | 45.0 | 2.7e-89 | 320.5 ** 0.9890710382513661 | 56.9 | 2e-118 | 417.2 ** 0.9973045822102425 | 51.7 | 1e-104 | 371.7 ** - ** 0.9946380697050938 | 55.6 | 1.2e-110 | 391.3 ** 0.9948320413436692 | 53.0 | 8e-105 | 372.1 ** !	DNA polymerase III subunit beta (EC:2.7.7.7) id=58198732 bin="RIFCSPLOWO2_01_FULL_RIF-OD1-08_43_11" species=Parcubacteria bacterium GW2011_GWA2_43_9b genus=unknown taxon_order=unknown taxon_class=unknown phylum=Parcubacteria organism_tax=RIFCSPLOWO2_01_FULL_RIF_OD1_08_43_11_curated, RIF-OD1-8, Parcubacteria, Bacteria organism_desc=Moderate +
-	TRUE	-	-	GWB1_scaffold_8294_10	- ** ! ** - ** - ** - ** - ** -	Type II DNA modification methyltransferase M.TdeIII (Fragment) id=4014735 bin="GWB1_OD1_42_6" species=GWB1_OD1_42_6 genus=unknown taxon_order=unknown taxon_class=unknown phylum=Parcubacteria organism_tax=GWB1_OD1_42_6, Parcubacteria, Bacteria	-	-	-	-	-	-	-	-	-	-	-	-	-	-	-
-	TRUE	-	-	GWB1_scaffold_8298_1	- ** ! ** - ** - ** - ** - ** -	Tax=GWB1_OD1_42_6 id=4014874 bin="GWB1_OD1_42_6" species=GWB1_OD1_42_6 genus=unknown taxon_order=unknown taxon_class=unknown phylum=Parcubacteria organism_tax=GWB1_OD1_42_6, Parcubacteria, Bacteria	-	-	-	-	-	-	-	-	-	-	-	-	-	-	-
-	TRUE	-	-	GWB1_scaffold_8298_2	- ** ! ** - ** - ** - ** - ** -	Tax=GWB1_OD1_42_6 id=4014876 bin="GWB1_OD1_42_6" species=GWB1_OD1_42_6 genus=unknown taxon_order=unknown taxon_class=unknown phylum=Parcubacteria organism_tax=GWB1_OD1_42_6, Parcubacteria, Bacteria	-	-	-	-	-	-	-	-	-	-	-	-	-	-	-
-	TRUE	-	-	GWB1_scaffold_8298_4	- ** ! ** 0.9765765765765766 | 50.1 | 4.7e-156 | 542.0 ** - ** 0.9982425307557118 | 48.3 | 3.6e-151 | 526.6 ** 0.9946140035906643 | 52.0 | 2.4e-163 | 567.0 ** -	General secretory pathway protein E id=4014881 bin="GWB1_OD1_42_6" species=Parcubacteria bacterium GW2011_GWC1_43_12 genus=unknown taxon_order=unknown taxon_class=unknown phylum=Parcubacteria organism_tax=GWB1_OD1_42_6, Parcubacteria, Bacteria	gwf2_scaffold_6961_4	- ** 0.9765765765765766 | 50.1 | 4.7e-156 | 542.0 ** ! ** - ** 0.984182776801406 | 52.5 | 1.8e-166 | 576.6 ** 0.9730700179533214 | 51.8 | 2.6e-162 | 562.8 ** -	Putative type II secretion system protein E id=4432321 bin="GWF2_OD1-rel_39_13_partial" species=Parcubacteria bacterium GW2011_GWF2_39_13b genus=unknown taxon_order=unknown taxon_class=unknown phylum=Parcubacteria organism_tax=Parcubacteria bacterium GW2011_GWF2_39_13b, Parcubacteria, Bacteria organism_desc=Partial	-	-	-	rifcsphigho2_01_scaffold_2052_40	- ** 0.9982425307557118 | 48.3 | 3.6e-151 | 526.6 ** 0.984182776801406 | 52.5 | 1.8e-166 | 576.6 ** - ** ! ** - | - | - | - ** -	xpsE; Type II secretion system protein E id=55262318 bin="RIFCSPHIGHO2_01_FULL_RIF-OD1-08_40_12b" species=RIFCSPHIGHO2_01_FULL_RIF_OD1_08_40_12b_curated genus=unknown taxon_order=unknown taxon_class=RIF-OD1-8 phylum=Parcubacteria organism_tax=RIFCSPHIGHO2_01_FULL_RIF_OD1_08_40_12b_curated, RIF-OD1-8, Parcubacteria, Bacteria organism_desc=Good	rifcsplowo2_01_scaffold_6092_10	- ** 0.9946140035906643 | 52.0 | 2.4e-163 | 567.0 ** 0.9730700179533214 | 51.8 | 2.6e-162 | 562.8 ** - ** - | - | - | - ** ! ** -	pilB2; type IV-A pilus assembly ATPase PilB id=57935407 bin="RIFCSPLOWO2_01_FULL_RIF-OD1-08_38_39" species=RIFCSPLOWO2_01_FULL_RIF_OD1_08_38_39_curated genus=unknown taxon_order=unknown taxon_class=RIF-OD1-8 phylum=Parcubacteria organism_tax=RIFCSPLOWO2_01_FULL_RIF_OD1_08_38_39_curated, RIF-OD1-8, Parcubacteria, Bacteria organism_desc=Good	-	-	-
GWA2_OD1-rel_38_13_curated_scaffold_1_172	TRUE	! ** 0.9694323144104804 | 55.4 | 6.1e-141 | 492.3 ** 0.962882096069869 | 57.6 | 5e-143 | 498.4 ** - ** 0.9672489082969432 | 57.3 | 3.7e-146 | 509.6 ** 0.9716157205240175 | 56.0 | 6.1e-144 | 502.3 ** 0.9672489082969432 | 56.7 | 4.6e-144 | 502.7	chromosomal replication initiation protein id=297486399 bin="ParcuNitro_R3" species=Parcubacteria (OD1-vii) bacterium GW2011_GWA2_38_13b genus=unknown taxon_order=unknown taxon_class=unknown phylum=Parcubacteria organism_tax=Parcubacteria (OD1-vii) bacterium GW2011_GWA2_38_13b, Parcubacteria, Bacteria	GWB1_scaffold_8294_6	0.9694323144104804 | 55.4 | 6.1e-141 | 492.3 ** ! ** 0.9934354485776805 | 66.4 | 1.1e-174 | 603.6 ** - ** 0.9934354485776805 | 62.8 | 1e-164 | 571.2 ** 0.9934354485776805 | 66.4 | 1.5e-174 | 604.0 ** 0.9978165938864629 | 73.7 | 1.4e-198 | 683.7	Chromosomal replication initiator protein DnaA id=4014731 bin="GWB1_OD1_42_6" species=GWB1_OD1_42_6 genus=unknown taxon_order=unknown taxon_class=unknown phylum=Parcubacteria organism_tax=GWB1_OD1_42_6, Parcubacteria, Bacteria	gwf2_scaffold_6961_15	0.962882096069869 | 57.6 | 5e-143 | 498.4 ** 0.9934354485776805 | 66.4 | 1.1e-174 | 603.6 ** ! ** - ** 0.9977924944812362 | 61.1 | 2.7e-165 | 573.2 ** 0.9977924944812362 | 65.1 | 2.4e-172 | 596.7 ** 0.9934497816593887 | 65.2 | 2.8e-170 | 589.0	Chromosomal replication initiator protein DnaA id=4432385 bin="GWF2_OD1-rel_39_13_partial" species=Parcubacteria bacterium GW2011_GWF2_39_13b genus=unknown taxon_order=unknown taxon_class=unknown phylum=Parcubacteria organism_tax=Parcubacteria bacterium GW2011_GWF2_39_13b, Parcubacteria, Bacteria organism_desc=Partial	-	-	-	rifcsphigho2_01_scaffold_2052_24	0.9672489082969432 | 57.3 | 3.7e-146 | 509.6 ** 0.9934354485776805 | 62.8 | 1e-164 | 571.2 ** 0.9977924944812362 | 61.1 | 2.7e-165 | 573.2 ** - ** ! ** 0.9977876106194691 | 77.7 | 2.1e-210 | 723.0 ** 0.9934497816593887 | 62.8 | 1.9e-166 | 577.0	dnaA; chromosome replication initiator DnaA id=55262302 bin="RIFCSPHIGHO2_01_FULL_RIF-OD1-08_40_12b" species=RIFCSPHIGHO2_01_FULL_RIF_OD1_08_40_12b_curated genus=unknown taxon_order=unknown taxon_class=RIF-OD1-8 phylum=Parcubacteria organism_tax=RIFCSPHIGHO2_01_FULL_RIF_OD1_08_40_12b_curated, RIF-OD1-8, Parcubacteria, Bacteria organism_desc=Good	rifcsplowo2_01_scaffold_6092_21	0.9716157205240175 | 56.0 | 6.1e-144 | 502.3 ** 0.9934354485776805 | 66.4 | 1.5e-174 | 604.0 ** 0.9977924944812362 | 65.1 | 2.4e-172 | 596.7 ** - ** 0.9977876106194691 | 77.7 | 2.1e-210 | 723.0 ** ! ** 0.9934497816593887 | 66.1 | 2.5e-174 | 603.2	dnaA; chromosomal replication initiator protein DnaA id=57935418 bin="RIFCSPLOWO2_01_FULL_RIF-OD1-08_38_39" species=RIFCSPLOWO2_01_FULL_RIF_OD1_08_38_39_curated genus=unknown taxon_order=unknown taxon_class=RIF-OD1-8 phylum=Parcubacteria organism_tax=RIFCSPLOWO2_01_FULL_RIF_OD1_08_38_39_curated, RIF-OD1-8, Parcubacteria, Bacteria organism_desc=Good	rifcsplowo2_01_scaffold_19332_10	0.9672489082969432 | 56.7 | 4.6e-144 | 502.7 ** 0.9978165938864629 | 73.7 | 1.4e-198 | 683.7 ** 0.9934497816593887 | 65.2 | 2.8e-170 | 589.0 ** - ** 0.9934497816593887 | 62.8 | 1.9e-166 | 577.0 ** 0.9934497816593887 | 66.1 | 2.5e-174 | 603.2 ** !	chromosomal replication initiator protein DnaA id=58198733 bin="RIFCSPLOWO2_01_FULL_RIF-OD1-08_43_11" species=RIFCSPLOWO2_01_FULL_RIF_OD1_08_43_11_curated genus=unknown taxon_order=unknown taxon_class=RIF-OD1-8 phylum=Parcubacteria organism_tax=RIFCSPLOWO2_01_FULL_RIF_OD1_08_43_11_curated, RIF-OD1-8, Parcubacteria, Bacteria organism_desc=Moderate +
-	TRUE	-	-	-	-	-	gwf2_scaffold_6961_16	- ** - ** ! ** - ** - ** - ** -	Uncharacterized protein id=4432386 bin="GWF2_OD1-rel_39_13_partial" species=Parcubacteria bacterium GW2011_GWF2_39_13b genus=unknown taxon_order=unknown taxon_class=unknown phylum=Parcubacteria organism_tax=Parcubacteria bacterium GW2011_GWF2_39_13b, Parcubacteria, Bacteria organism_desc=Partial	-	-	-	-	-	-	-	-	-	-	-	-
GWA2_OD1-rel_38_13_curated_scaffold_1_173	TRUE	! ** 0.9111111111111111 | 58.1 | 2.6e-07 | 45.1 ** - ** - ** - ** - ** -	rpmH; 50S ribosomal protein L34 id=297486400 bin="ParcuNitro_R3" species=MPI_TA06_32_111 genus=unknown taxon_order=unknown taxon_class=unknown phylum=unknown organism_tax=Parcubacteria (OD1-vii) bacterium GW2011_GWA2_38_13b, Parcubacteria, Bacteria	GWB1_scaffold_8294_5	0.9111111111111111 | 58.1 | 2.6e-07 | 45.1 ** ! ** - ** - ** - ** - ** -	50S ribosomal protein L34 id=4014730 bin="GWB1_OD1_42_6" species=GWB1_OD1_42_6 genus=unknown taxon_order=unknown taxon_class=unknown phylum=Parcubacteria organism_tax=GWB1_OD1_42_6, Parcubacteria, Bacteria	-	-	-	-	-	-	-	-	-	-	-	-	-	-	-
GWA2_OD1-rel_38_13_curated_scaffold_1_174	TRUE	! ** - ** 0.8859649122807017 | 37.9 | 2.2e-15 | 72.4 ** - ** 0.9912280701754386 | 34.8 | 2.6e-16 | 76.3 ** 0.9831932773109243 | 33.3 | 4.3e-14 | 69.3 ** 0.9649122807017544 | 38.4 | 1.8e-20 | 90.1	rnpA; ribonuclease P (EC:3.1.26.5) id=297486401 bin="ParcuNitro_R3" species=Parcubacteria (OD1-vii) bacterium GW2011_GWA2_38_13b genus=unknown taxon_order=unknown taxon_class=unknown phylum=Parcubacteria organism_tax=Parcubacteria (OD1-vii) bacterium GW2011_GWA2_38_13b, Parcubacteria, Bacteria	-	-	-	gwf2_scaffold_6961_17	0.8859649122807017 | 37.9 | 2.2e-15 | 72.4 ** - ** ! ** - ** 0.9911504424778761 | 41.2 | 4.4e-24 | 101.3 ** 0.8991596638655462 | 45.9 | 2.1e-24 | 102.4 ** 0.9646017699115044 | 40.5 | 9.1e-22 | 93.6	Ribonuclease P protein component id=4432387 bin="GWF2_OD1-rel_39_13_partial" species=Parcubacteria bacterium GW2011_GWF2_39_13b genus=unknown taxon_order=unknown taxon_class=unknown phylum=Parcubacteria organism_tax=Parcubacteria bacterium GW2011_GWF2_39_13b, Parcubacteria, Bacteria organism_desc=Partial	-	-	-	rifcsphigho2_01_scaffold_2052_23	0.9912280701754386 | 34.8 | 2.6e-16 | 76.3 ** - ** 0.9911504424778761 | 41.2 | 4.4e-24 | 101.3 ** - ** ! ** 0.9159663865546218 | 62.2 | 3.7e-37 | 145.6 ** 0.9646017699115044 | 50.5 | 2.1e-26 | 109.8	RNase P protein component id=55262301 bin="RIFCSPHIGHO2_01_FULL_RIF-OD1-08_40_12b" species=RIFCSPHIGHO2_01_FULL_RIF_OD1_08_40_12b_curated genus=unknown taxon_order=unknown taxon_class=RIF-OD1-8 phylum=Parcubacteria organism_tax=RIFCSPHIGHO2_01_FULL_RIF_OD1_08_40_12b_curated, RIF-OD1-8, Parcubacteria, Bacteria organism_desc=Good	rifcsplowo2_01_scaffold_6092_22	0.9831932773109243 | 33.3 | 4.3e-14 | 69.3 ** - ** 0.8991596638655462 | 45.9 | 2.1e-24 | 102.4 ** - ** 0.9159663865546218 | 62.2 | 3.7e-37 | 145.6 ** ! ** 0.9243697478991597 | 46.4 | 1.2e-27 | 114.0	ribonuclease P protein component id=57935419 bin="RIFCSPLOWO2_01_FULL_RIF-OD1-08_38_39" species=RIFCSPLOWO2_01_FULL_RIF_OD1_08_38_39_curated genus=unknown taxon_order=unknown taxon_class=RIF-OD1-8 phylum=Parcubacteria organism_tax=RIFCSPLOWO2_01_FULL_RIF_OD1_08_38_39_curated, RIF-OD1-8, Parcubacteria, Bacteria organism_desc=Good	rifcsplowo2_01_scaffold_19332_11	0.9649122807017544 | 38.4 | 1.8e-20 | 90.1 ** - ** 0.9646017699115044 | 40.5 | 9.1e-22 | 93.6 ** - ** 0.9646017699115044 | 50.5 | 2.1e-26 | 109.8 ** 0.9243697478991597 | 46.4 | 1.2e-27 | 114.0 ** !	RNase P protein component id=58198734 bin="RIFCSPLOWO2_01_FULL_RIF-OD1-08_43_11" species=RIFCSPLOWO2_01_FULL_RIF_OD1_08_43_11_curated genus=unknown taxon_order=unknown taxon_class=RIF-OD1-8 phylum=Parcubacteria organism_tax=RIFCSPLOWO2_01_FULL_RIF_OD1_08_43_11_curated, RIF-OD1-8, Parcubacteria, Bacteria organism_desc=Moderate +
GWA2_OD1-rel_38_13_curated_scaffold_1_175	TRUE	! ** 0.9113924050632911 | 51.4 | 2e-15 | 72.8 ** 0.8227848101265823 | 47.8 | 3.2e-13 | 64.7 ** - ** - ** - ** 0.9240506329113924 | 40.0 | 6.2e-12 | 61.2	hypothetical protein id=297486402 bin="ParcuNitro_R3" species=GWF1_OD1_35_5 genus=unknown taxon_order=unknown taxon_class=Moranbacteria phylum=Parcubacteria organism_tax=Parcubacteria (OD1-vii) bacterium GW2011_GWA2_38_13b, Parcubacteria, Bacteria	GWB1_scaffold_8294_4	0.9113924050632911 | 51.4 | 2e-15 | 72.8 ** ! ** 0.961038961038961 | 52.6 | 2.4e-21 | 91.7 ** - ** - ** - ** 0.948051948051948 | 54.7 | 1.3e-22 | 96.7	Putative membrane protein insertion efficiency factor id=4014729 bin="GWB1_OD1_42_6" species=GWB1_OD1_42_6 genus=unknown taxon_order=unknown taxon_class=unknown phylum=Parcubacteria organism_tax=GWB1_OD1_42_6, Parcubacteria, Bacteria	gwf2_scaffold_6961_18	0.8227848101265823 | 47.8 | 3.2e-13 | 64.7 ** 0.961038961038961 | 52.6 | 2.4e-21 | 91.7 ** ! ** - ** - ** - ** 0.9605263157894737 | 54.7 | 2e-20 | 88.6	Putative membrane protein insertion efficiency factor id=4432388 bin="GWF2_OD1-rel_39_13_partial" species=Parcubacteria bacterium GW2011_GWF2_39_13b genus=unknown taxon_order=unknown taxon_class=unknown phylum=Parcubacteria organism_tax=Parcubacteria bacterium GW2011_GWF2_39_13b, Parcubacteria, Bacteria organism_desc=Partial	-	-	-	-	-	-	-	-	-	rifcsplowo2_01_scaffold_19332_12	0.9240506329113924 | 40.0 | 6.2e-12 | 61.2 ** 0.948051948051948 | 54.7 | 1.3e-22 | 96.7 ** 0.9605263157894737 | 54.7 | 2e-20 | 88.6 ** - ** - ** - ** !	yidD; YidD protein id=58198735 bin="RIFCSPLOWO2_01_FULL_RIF-OD1-08_43_11" species=Parcubacteria bacterium GW2011_GWA2_43_9b genus=unknown taxon_order=unknown taxon_class=unknown phylum=Parcubacteria organism_tax=RIFCSPLOWO2_01_FULL_RIF_OD1_08_43_11_curated, RIF-OD1-8, Parcubacteria, Bacteria organism_desc=Moderate +
GWA2_OD1-rel_38_13_curated_scaffold_1_176	TRUE	! ** 0.9504132231404959 | 53.2 | 5.9e-71 | 259.2 ** 0.8936170212765957 | 50.5 | 3.8e-62 | 228.8 ** - ** 0.9669421487603306 | 52.7 | 2.2e-70 | 257.3 ** 0.9541666666666667 | 57.3 | 1.6e-73 | 267.7 ** 0.9380165289256198 | 52.6 | 1e-70 | 258.5	membrane protein oxaA id=297486403 bin="ParcuNitro_R3" species=Parcubacteria (OD1-vii) bacterium GW2011_GWA2_38_13b genus=unknown taxon_order=unknown taxon_class=unknown phylum=Parcubacteria organism_tax=Parcubacteria (OD1-vii) bacterium GW2011_GWA2_38_13b, Parcubacteria, Bacteria	GWB1_scaffold_8294_3	0.9504132231404959 | 53.2 | 5.9e-71 | 259.2 ** ! ** 0.8677685950413223 | 51.4 | 1.7e-62 | 229.9 ** - ** 0.9628099173553719 | 54.4 | 9.9e-74 | 268.1 ** 0.9338842975206612 | 56.4 | 1.2e-74 | 271.2 ** 0.9752066115702479 | 61.3 | 4.8e-84 | 302.4	Membrane protein insertase, YidC/Oxa1 family id=4014728 bin="GWB1_OD1_42_6" species=GWB1_OD1_42_6 genus=unknown taxon_order=unknown taxon_class=unknown phylum=Parcubacteria organism_tax=GWB1_OD1_42_6, Parcubacteria, Bacteria	gwf2_scaffold_6961_19	0.8936170212765957 | 50.5 | 3.8e-62 | 228.8 ** 0.8677685950413223 | 51.4 | 1.7e-62 | 229.9 ** ! ** - ** 0.8553719008264463 | 57.1 | 2.9e-65 | 239.2 ** 0.8625 | 57.1 | 8e-68 | 247.7 ** 0.8471074380165289 | 58.0 | 4.7e-68 | 248.4	Preprotein translocase subunit YidC id=4432389 bin="GWF2_OD1-rel_39_13_partial" species=Parcubacteria bacterium GW2011_GWF2_39_13b genus=unknown taxon_order=unknown taxon_class=unknown phylum=Parcubacteria organism_tax=Parcubacteria bacterium GW2011_GWF2_39_13b, Parcubacteria, Bacteria organism_desc=Partial	-	-	-	rifcsphigho2_01_scaffold_2052_22	0.9669421487603306 | 52.7 | 2.2e-70 | 257.3 ** 0.9628099173553719 | 54.4 | 9.9e-74 | 268.1 ** 0.8553719008264463 | 57.1 | 2.9e-65 | 239.2 ** - ** ! ** 0.9669421487603306 | 79.7 | 1.2e-106 | 377.5 ** 0.9421487603305785 | 58.5 | 4e-75 | 272.7	sporulation associated-membrane protein id=55262300 bin="RIFCSPHIGHO2_01_FULL_RIF-OD1-08_40_12b" species=RIFCSPHIGHO2_01_FULL_RIF_OD1_08_40_12b_curated genus=unknown taxon_order=unknown taxon_class=RIF-OD1-8 phylum=Parcubacteria organism_tax=RIFCSPHIGHO2_01_FULL_RIF_OD1_08_40_12b_curated, RIF-OD1-8, Parcubacteria, Bacteria organism_desc=Good	rifcsplowo2_01_scaffold_6092_23	0.9541666666666667 | 57.3 | 1.6e-73 | 267.7 ** 0.9338842975206612 | 56.4 | 1.2e-74 | 271.2 ** 0.8625 | 57.1 | 8e-68 | 247.7 ** - ** 0.9669421487603306 | 79.7 | 1.2e-106 | 377.5 ** ! ** 0.9421487603305785 | 60.2 | 1.5e-77 | 280.8	preprotein translocase subunit YidC id=57935420 bin="RIFCSPLOWO2_01_FULL_RIF-OD1-08_38_39" species=RIFCSPLOWO2_01_FULL_RIF_OD1_08_38_39_curated genus=unknown taxon_order=unknown taxon_class=RIF-OD1-8 phylum=Parcubacteria organism_tax=RIFCSPLOWO2_01_FULL_RIF_OD1_08_38_39_curated, RIF-OD1-8, Parcubacteria, Bacteria organism_desc=Good	rifcsplowo2_01_scaffold_19332_13	0.9380165289256198 | 52.6 | 1e-70 | 258.5 ** 0.9752066115702479 | 61.3 | 4.8e-84 | 302.4 ** 0.8471074380165289 | 58.0 | 4.7e-68 | 248.4 ** - ** 0.9421487603305785 | 58.5 | 4e-75 | 272.7 ** 0.9421487603305785 | 60.2 | 1.5e-77 | 280.8 ** !	hypothetical protein id=58198736 bin="RIFCSPLOWO2_01_FULL_RIF-OD1-08_43_11" species=RIFCSPLOWO2_01_FULL_RIF_OD1_08_43_11_curated genus=unknown taxon_order=unknown taxon_class=RIF-OD1-8 phylum=Parcubacteria organism_tax=RIFCSPLOWO2_01_FULL_RIF_OD1_08_43_11_curated, RIF-OD1-8, Parcubacteria, Bacteria organism_desc=Moderate +
GWA2_OD1-rel_38_13_curated_scaffold_1_177	TRUE	! ** 0.9411764705882353 | 38.4 | 1.4e-20 | 90.9 ** 0.9934640522875817 | 44.6 | 5.7e-27 | 111.3 ** - ** 0.9803921568627451 | 42.1 | 2.2e-26 | 110.2 ** 0.9419354838709677 | 40.8 | 1.6e-24 | 104.4 ** 0.9673202614379085 | 36.4 | 1.8e-20 | 90.5	jag; jag protein id=297486404 bin="ParcuNitro_R3" species=Parcubacteria (OD1-vii) bacterium GW2011_GWA2_38_13b genus=unknown taxon_order=unknown taxon_class=unknown phylum=Parcubacteria organism_tax=Parcubacteria (OD1-vii) bacterium GW2011_GWA2_38_13b, Parcubacteria, Bacteria	GWB1_scaffold_8294_2	0.9411764705882353 | 38.4 | 1.4e-20 | 90.9 ** ! ** 0.9735099337748344 | 42.4 | 3.7e-26 | 108.6 ** - ** 0.9735099337748344 | 43.0 | 2e-32 | 130.2 ** 0.9483870967741935 | 39.6 | 9.6e-30 | 121.3 ** 0.9668874172185431 | 43.2 | 2.1e-29 | 120.2	Single-stranded nucleic acid binding R3H domain protein id=4014727 bin="GWB1_OD1_42_6" species=GWB1_OD1_42_6 genus=unknown taxon_order=unknown taxon_class=unknown phylum=Parcubacteria organism_tax=GWB1_OD1_42_6, Parcubacteria, Bacteria	gwf2_scaffold_6961_20	0.9934640522875817 | 44.6 | 5.7e-27 | 111.3 ** 0.9735099337748344 | 42.4 | 3.7e-26 | 108.6 ** ! ** - ** - | - | - | - ** 0.9419354838709677 | 38.7 | 1.5e-22 | 96.7 ** 0.9801324503311258 | 41.7 | 6.2e-26 | 107.8	Single-stranded nucleic acid binding R3H domain-containing protein id=4432390 bin="GWF2_OD1-rel_39_13_partial" species=Parcubacteria bacterium GW2011_GWF2_39_13b genus=unknown taxon_order=unknown taxon_class=unknown phylum=Parcubacteria organism_tax=Parcubacteria bacterium GW2011_GWF2_39_13b, Parcubacteria, Bacteria organism_desc=Partial	-	-	-	rifcsphigho2_01_scaffold_2052_21	0.9803921568627451 | 42.1 | 2.2e-26 | 110.2 ** 0.9735099337748344 | 43.0 | 2e-32 | 130.2 ** - | - | - | - ** - ** ! ** 0.9548387096774194 | 62.7 | 4.4e-51 | 192.2 ** 0.9271523178807947 | 38.0 | 2e-24 | 103.6	jag; protein Jag id=55262299 bin="RIFCSPHIGHO2_01_FULL_RIF-OD1-08_40_12b" species=RIFCSPHIGHO2_01_FULL_RIF_OD1_08_40_12b_curated genus=unknown taxon_order=unknown taxon_class=RIF-OD1-8 phylum=Parcubacteria organism_tax=RIFCSPHIGHO2_01_FULL_RIF_OD1_08_40_12b_curated, RIF-OD1-8, Parcubacteria, Bacteria organism_desc=Good	rifcsplowo2_01_scaffold_6092_24	0.9419354838709677 | 40.8 | 1.6e-24 | 104.4 ** 0.9483870967741935 | 39.6 | 9.6e-30 | 121.3 ** 0.9419354838709677 | 38.7 | 1.5e-22 | 96.7 ** - ** 0.9548387096774194 | 62.7 | 4.4e-51 | 192.2 ** ! ** 0.9032258064516129 | 43.0 | 3.9e-26 | 109.4	single-stranded nucleic acid binding R3H domain-containing protein id=57935421 bin="RIFCSPLOWO2_01_FULL_RIF-OD1-08_38_39" species=RIFCSPLOWO2_01_FULL_RIF_OD1_08_38_39_curated genus=unknown taxon_order=unknown taxon_class=RIF-OD1-8 phylum=Parcubacteria organism_tax=RIFCSPLOWO2_01_FULL_RIF_OD1_08_38_39_curated, RIF-OD1-8, Parcubacteria, Bacteria organism_desc=Good	rifcsplowo2_01_scaffold_19332_14	0.9673202614379085 | 36.4 | 1.8e-20 | 90.5 ** 0.9668874172185431 | 43.2 | 2.1e-29 | 120.2 ** 0.9801324503311258 | 41.7 | 6.2e-26 | 107.8 ** - ** 0.9271523178807947 | 38.0 | 2e-24 | 103.6 ** 0.9032258064516129 | 43.0 | 3.9e-26 | 109.4 ** !	single-stranded nucleic acid binding R3H domain-containing protein id=58198737 bin="RIFCSPLOWO2_01_FULL_RIF-OD1-08_43_11" species=RIFCSPLOWO2_01_FULL_RIF_OD1_08_43_11_curated genus=unknown taxon_order=unknown taxon_class=RIF-OD1-8 phylum=Parcubacteria organism_tax=RIFCSPLOWO2_01_FULL_RIF_OD1_08_43_11_curated, RIF-OD1-8, Parcubacteria, Bacteria organism_desc=Moderate +
GWA2_OD1-rel_38_13_curated_scaffold_1_178	TRUE	! ** 0.959915611814346 | 43.0 | 7.2e-105 | 372.9 ** - ** - ** 0.9534883720930233 | 48.2 | 1.2e-123 | 435.3 ** 0.9621848739495799 | 47.3 | 5.9e-123 | 433.0 ** 0.9578059071729957 | 45.5 | 1.4e-113 | 401.7	polysaccharide biosynthesis protein id=297486405 bin="ParcuNitro_R3" species=Parcubacteria (OD1-vii) bacterium GW2011_GWA2_38_13b genus=unknown taxon_order=unknown taxon_class=unknown phylum=Parcubacteria organism_tax=Parcubacteria (OD1-vii) bacterium GW2011_GWA2_38_13b, Parcubacteria, Bacteria	GWB1_scaffold_8294_1	0.959915611814346 | 43.0 | 7.2e-105 | 372.9 ** ! ** - ** - ** 0.9789029535864979 | 45.9 | 1.5e-118 | 417.9 ** 0.9894957983193278 | 48.6 | 1.1e-124 | 438.3 ** 0.9936708860759493 | 55.0 | 5.1e-146 | 509.2	Membrane protein involved in the export of O-antigen and teichoic acid id=4014726 bin="GWB1_OD1_42_6" species=GWB1_OD1_42_6 genus=unknown taxon_order=unknown taxon_class=unknown phylum=Parcubacteria organism_tax=GWB1_OD1_42_6, Parcubacteria, Bacteria	-	-	-	-	-	-	rifcsphigho2_01_scaffold_2052_20	0.9534883720930233 | 48.2 | 1.2e-123 | 435.3 ** 0.9789029535864979 | 45.9 | 1.5e-118 | 417.9 ** - ** - ** ! ** 0.9831932773109243 | 68.5 | 1.6e-189 | 653.7 ** 0.9873417721518988 | 51.3 | 7.7e-131 | 458.8	polysaccharide biosynthesis protein id=55262298 bin="RIFCSPHIGHO2_01_FULL_RIF-OD1-08_40_12b" species=RIFCSPHIGHO2_01_FULL_RIF_OD1_08_40_12b_curated genus=unknown taxon_order=unknown taxon_class=RIF-OD1-8 phylum=Parcubacteria organism_tax=RIFCSPHIGHO2_01_FULL_RIF_OD1_08_40_12b_curated, RIF-OD1-8, Parcubacteria, Bacteria organism_desc=Good	rifcsplowo2_01_scaffold_6092_25	0.9621848739495799 | 47.3 | 5.9e-123 | 433.0 ** 0.9894957983193278 | 48.6 | 1.1e-124 | 438.3 ** - ** - ** 0.9831932773109243 | 68.5 | 1.6e-189 | 653.7 ** ! ** 0.9810924369747899 | 51.0 | 2.2e-133 | 467.2	heteropolysaccharide repeat-containing protein id=57935422 bin="RIFCSPLOWO2_01_FULL_RIF-OD1-08_38_39" species=RIFCSPLOWO2_01_FULL_RIF_OD1_08_38_39_curated genus=unknown taxon_order=unknown taxon_class=RIF-OD1-8 phylum=Parcubacteria organism_tax=RIFCSPLOWO2_01_FULL_RIF_OD1_08_38_39_curated, RIF-OD1-8, Parcubacteria, Bacteria organism_desc=Good	rifcsplowo2_01_scaffold_19332_15	0.9578059071729957 | 45.5 | 1.4e-113 | 401.7 ** 0.9936708860759493 | 55.0 | 5.1e-146 | 509.2 ** - ** - ** 0.9873417721518988 | 51.3 | 7.7e-131 | 458.8 ** 0.9810924369747899 | 51.0 | 2.2e-133 | 467.2 ** !	polysaccharide biosynthesis protein id=58198738 bin="RIFCSPLOWO2_01_FULL_RIF-OD1-08_43_11" species=RIFCSPLOWO2_01_FULL_RIF_OD1_08_43_11_curated genus=unknown taxon_order=unknown taxon_class=RIF-OD1-8 phylum=Parcubacteria organism_tax=RIFCSPLOWO2_01_FULL_RIF_OD1_08_43_11_curated, RIF-OD1-8, Parcubacteria, Bacteria organism_desc=Moderate +
GWA2_OD1-rel_38_13_curated_scaffold_1_179	TRUE	! ** - | - | - | - ** - ** - ** 0.9423459244532804 | 33.1 | 8.1e-62 | 229.6 ** 0.7137176938369781 | 38.3 | 1.2e-60 | 225.7 ** 0.7654075546719682 | 35.6 | 5.7e-63 | 233.4	ExoQ family exopolysaccharide biosynthesis membrane protein id=297486406 bin="ParcuNitro_R3" species=Parcubacteria (OD1-vii) bacterium GW2011_GWA2_38_13b genus=unknown taxon_order=unknown taxon_class=unknown phylum=Parcubacteria organism_tax=Parcubacteria (OD1-vii) bacterium GW2011_GWA2_38_13b, Parcubacteria, Bacteria	GWB1_scaffold_18502_2	- | - | - | - ** ! ** - ** - ** 0.7399103139013453 | 38.8 | 1.2e-61 | 228.8 ** 0.7699316628701595 | 39.1 | 1.2e-64 | 238.8 ** - | - | - | -	Heptosyltransferase family id=3179065 bin="GWB1_OD1_42_6" species=GWB1_OD1_42_6 genus=unknown taxon_order=unknown taxon_class=unknown phylum=Parcubacteria organism_tax=GWB1_OD1_42_6, Parcubacteria, Bacteria	-	-	-	-	-	-	rifcsphigho2_01_scaffold_2052_19	0.9423459244532804 | 33.1 | 8.1e-62 | 229.6 ** 0.7399103139013453 | 38.8 | 1.2e-61 | 228.8 ** - ** - ** ! ** 0.9977578475336323 | 63.4 | 5.5e-158 | 548.9 ** - | - | - | -	O-antigen polymerase id=55262297 bin="RIFCSPHIGHO2_01_FULL_RIF-OD1-08_40_12b" species=RIFCSPHIGHO2_01_FULL_RIF_OD1_08_40_12b_curated genus=unknown taxon_order=unknown taxon_class=RIF-OD1-8 phylum=Parcubacteria organism_tax=RIFCSPHIGHO2_01_FULL_RIF_OD1_08_40_12b_curated, RIF-OD1-8, Parcubacteria, Bacteria organism_desc=Good	rifcsplowo2_01_scaffold_6092_26	0.7137176938369781 | 38.3 | 1.2e-60 | 225.7 ** 0.7699316628701595 | 39.1 | 1.2e-64 | 238.8 ** - ** - ** 0.9977578475336323 | 63.4 | 5.5e-158 | 548.9 ** ! ** 0.6947608200455581 | 40.4 | 9.4e-62 | 229.2	O-antigen polymerase id=57935423 bin="RIFCSPLOWO2_01_FULL_RIF-OD1-08_38_39" species=RIFCSPLOWO2_01_FULL_RIF_OD1_08_38_39_curated genus=unknown taxon_order=unknown taxon_class=RIF-OD1-8 phylum=Parcubacteria organism_tax=RIFCSPLOWO2_01_FULL_RIF_OD1_08_38_39_curated, RIF-OD1-8, Parcubacteria, Bacteria organism_desc=Good	rifcsplowo2_01_scaffold_19332_16	0.7654075546719682 | 35.6 | 5.7e-63 | 233.4 ** - | - | - | - ** - ** - ** - | - | - | - ** 0.6947608200455581 | 40.4 | 9.4e-62 | 229.2 ** !	O-antigen polymerase id=58198739 bin="RIFCSPLOWO2_01_FULL_RIF-OD1-08_43_11" species=RIFCSPLOWO2_01_FULL_RIF_OD1_08_43_11_curated genus=unknown taxon_order=unknown taxon_class=RIF-OD1-8 phylum=Parcubacteria organism_tax=RIFCSPLOWO2_01_FULL_RIF_OD1_08_43_11_curated, RIF-OD1-8, Parcubacteria, Bacteria organism_desc=Moderate +
-	TRUE	-	-	-	-	-	-	-	-	-	-	-	-	-	-	-	-	-	rifcsplowo2_01_scaffold_19332_19	- ** - ** - ** - ** - ** - ** !	Tax=RIFCSPLOWO2_01_FULL_RIF_OD1_08_43_11_curated id=58198742 bin="RIFCSPLOWO2_01_FULL_RIF-OD1-08_43_11" species=RIFCSPLOWO2_01_FULL_RIF_OD1_08_43_11_curated genus=unknown taxon_order=unknown taxon_class=RIF-OD1-8 phylum=Parcubacteria organism_tax=RIFCSPLOWO2_01_FULL_RIF_OD1_08_43_11_curated, RIF-OD1-8, Parcubacteria, Bacteria organism_desc=Moderate +
-	TRUE	-	-	-	-	-	-	-	-	-	-	-	-	-	-	-	-	-	rifcsplowo2_01_scaffold_43309_1	- ** - ** - ** - ** - ** - ** !	sensory box/ggdef domain protein id=58465993 bin="RIFCSPLOWO2_01_FULL_RIF-OD1-08_43_11" species=RIFCSPLOWO2_01_FULL_RIF_OD1_08_43_11_curated genus=unknown taxon_order=unknown taxon_class=RIF-OD1-8 phylum=Parcubacteria organism_tax=RIFCSPLOWO2_01_FULL_RIF_OD1_08_43_11_curated, RIF-OD1-8, Parcubacteria, Bacteria organism_desc=Moderate +
-	TRUE	-	-	-	-	-	-	-	-	-	-	-	-	-	-	-	-	-	rifcsplowo2_01_scaffold_43309_2	- ** - ** - ** - ** - ** - ** !	tRNA (5-methylaminomethyl-2-thiouridylate)-methyltransferase MnmA id=58465994 bin="RIFCSPLOWO2_01_FULL_RIF-OD1-08_43_11" species=RIFCSPLOWO2_01_FULL_RIF_OD1_08_43_11_curated genus=unknown taxon_order=unknown taxon_class=RIF-OD1-8 phylum=Parcubacteria organism_tax=RIFCSPLOWO2_01_FULL_RIF_OD1_08_43_11_curated, RIF-OD1-8, Parcubacteria, Bacteria organism_desc=Moderate +
-	TRUE	-	-	-	-	-	-	-	-	-	-	-	-	-	-	-	-	-	rifcsplowo2_01_scaffold_43309_3	- ** - ** - ** - ** - ** - ** !	alanyl-tRNA synthetase id=58465995 bin="RIFCSPLOWO2_01_FULL_RIF-OD1-08_43_11" species=Parcubacteria bacterium GW2011_GWA2_43_9b genus=unknown taxon_order=unknown taxon_class=unknown phylum=Parcubacteria organism_tax=RIFCSPLOWO2_01_FULL_RIF_OD1_08_43_11_curated, RIF-OD1-8, Parcubacteria, Bacteria organism_desc=Moderate +
-	TRUE	-	-	-	-	-	-	-	-	-	-	-	-	-	-	-	-	-	rifcsplowo2_01_scaffold_43309_4	- ** - ** - ** - ** - ** - ** !	hypothetical protein id=58465996 bin="RIFCSPLOWO2_01_FULL_RIF-OD1-08_43_11" species=Parcubacteria bacterium GW2011_GWA2_43_9b genus=unknown taxon_order=unknown taxon_class=unknown phylum=Parcubacteria organism_tax=RIFCSPLOWO2_01_FULL_RIF_OD1_08_43_11_curated, RIF-OD1-8, Parcubacteria, Bacteria organism_desc=Moderate +
-	TRUE	-	-	-	-	-	-	-	-	-	-	-	-	-	-	rifcsplowo2_01_scaffold_6092_29	- ** - ** - ** - ** - ** ! ** -	Tax=RIFCSPLOWO2_01_FULL_RIF_OD1_08_38_39_curated id=57935426 bin="RIFCSPLOWO2_01_FULL_RIF-OD1-08_38_39" species=RIFCSPLOWO2_01_FULL_RIF_OD1_08_38_39_curated genus=unknown taxon_order=unknown taxon_class=RIF-OD1-8 phylum=Parcubacteria organism_tax=RIFCSPLOWO2_01_FULL_RIF_OD1_08_38_39_curated, RIF-OD1-8, Parcubacteria, Bacteria organism_desc=Good	-	-	-
-	TRUE	-	-	-	-	-	-	-	-	-	-	-	-	-	-	rifcsplowo2_01_scaffold_6092_30	- ** - ** - ** - ** - ** ! ** -	integrase core domain protein id=57935427 bin="RIFCSPLOWO2_01_FULL_RIF-OD1-08_38_39" species=RIFCSPLOWO2_01_FULL_RIF_OD1_08_38_39_curated genus=unknown taxon_order=unknown taxon_class=RIF-OD1-8 phylum=Parcubacteria organism_tax=RIFCSPLOWO2_01_FULL_RIF_OD1_08_38_39_curated, RIF-OD1-8, Parcubacteria, Bacteria organism_desc=Good	-	-	-
-	TRUE	-	-	-	-	-	-	-	-	-	-	-	-	-	-	rifcsplowo2_01_scaffold_6092_31	- ** - ** - ** - ** - ** ! ** -	hypothetical protein id=57935428 bin="RIFCSPLOWO2_01_FULL_RIF-OD1-08_38_39" species=RIFCSPLOWO2_01_FULL_RIF_OD1_08_38_39_curated genus=unknown taxon_order=unknown taxon_class=RIF-OD1-8 phylum=Parcubacteria organism_tax=RIFCSPLOWO2_01_FULL_RIF_OD1_08_38_39_curated, RIF-OD1-8, Parcubacteria, Bacteria organism_desc=Good	-	-	-
-	TRUE	-	-	-	-	-	-	-	-	-	-	-	-	-	-	rifcsplowo2_01_scaffold_6092_32	- ** - ** - ** - ** - ** ! ** -	transmembrane_regions Tax=RIFCSPLOWO2_01_FULL_RIF_OD1_08_38_39_curated id=57935429 bin="RIFCSPLOWO2_01_FULL_RIF-OD1-08_38_39" species=RIFCSPLOWO2_01_FULL_RIF_OD1_08_38_39_curated genus=unknown taxon_order=unknown taxon_class=RIF-OD1-8 phylum=Parcubacteria organism_tax=RIFCSPLOWO2_01_FULL_RIF_OD1_08_38_39_curated, RIF-OD1-8, Parcubacteria, Bacteria organism_desc=Good	-	-	-
-	TRUE	-	-	-	-	-	-	-	-	-	-	-	-	-	-	rifcsplowo2_01_scaffold_6092_33	- ** - ** - ** - ** - ** ! ** -	Marine sediment metagenome DNA, contig: S06H3_S07164 Tax=RIFCSPLOWO2_01_FULL_RIF_OD1_08_38_39_curated id=57935430 bin="RIFCSPLOWO2_01_FULL_RIF-OD1-08_38_39" species=RIFCSPLOWO2_01_FULL_RIF_OD1_08_38_39_curated genus=unknown taxon_order=unknown taxon_class=RIF-OD1-8 phylum=Parcubacteria organism_tax=RIFCSPLOWO2_01_FULL_RIF_OD1_08_38_39_curated, RIF-OD1-8, Parcubacteria, Bacteria organism_desc=Good	-	-	-
GWA2_OD1-rel_38_13_curated_scaffold_1_180	TRUE	! ** 0.7640692640692641 | 43.9 | 6.8e-76 | 276.6 ** - ** - ** 0.9661399548532731 | 41.8 | 4.8e-87 | 313.5 ** 0.9637681159420289 | 42.1 | 9.7e-90 | 322.4 ** 0.7980535279805353 | 42.0 | 1.5e-66 | 245.4	O-antigen polymerase id=297486407 bin="ParcuNitro_R3" species=Parcubacteria (OD1-vii) bacterium GW2011_GWA2_38_13b genus=unknown taxon_order=unknown taxon_class=unknown phylum=Parcubacteria organism_tax=Parcubacteria (OD1-vii) bacterium GW2011_GWA2_38_13b, Parcubacteria, Bacteria	GWB1_scaffold_18502_3	0.7640692640692641 | 43.9 | 6.8e-76 | 276.6 ** ! ** - ** - ** 0.7857142857142857 | 43.4 | 5.3e-76 | 276.6 ** 0.7640692640692641 | 48.6 | 4.8e-88 | 316.6 ** 0.6796536796536796 | 45.3 | 2.9e-77 | 280.8	Membrane protein of EXOQ family, involved in exopolysaccharide production id=3179066 bin="GWB1_OD1_42_6" species=GWB1_OD1_42_6 genus=unknown taxon_order=unknown taxon_class=unknown phylum=Parcubacteria organism_tax=GWB1_OD1_42_6, Parcubacteria, Bacteria	-	-	-	-	-	-	rifcsphigho2_01_scaffold_2052_18	0.9661399548532731 | 41.8 | 4.8e-87 | 313.5 ** 0.7857142857142857 | 43.4 | 5.3e-76 | 276.6 ** - ** - ** ! ** 0.9887133182844243 | 56.5 | 1.3e-135 | 474.6 ** 0.7404063205417607 | 45.5 | 2.6e-75 | 274.2	Uncharacterized protein id=55262296 bin="RIFCSPHIGHO2_01_FULL_RIF-OD1-08_40_12b" species=RIFCSPHIGHO2_01_FULL_RIF_OD1_08_40_12b_curated genus=unknown taxon_order=unknown taxon_class=RIF-OD1-8 phylum=Parcubacteria organism_tax=RIFCSPHIGHO2_01_FULL_RIF_OD1_08_40_12b_curated, RIF-OD1-8, Parcubacteria, Bacteria organism_desc=Good	rifcsplowo2_01_scaffold_6092_27	0.9637681159420289 | 42.1 | 9.7e-90 | 322.4 ** 0.7640692640692641 | 48.6 | 4.8e-88 | 316.6 ** - ** - ** 0.9887133182844243 | 56.5 | 1.3e-135 | 474.6 ** ! ** 0.7101449275362319 | 46.1 | 4.9e-76 | 276.6	O-antigen polymerase id=57935424 bin="RIFCSPLOWO2_01_FULL_RIF-OD1-08_38_39" species=RIFCSPLOWO2_01_FULL_RIF_OD1_08_38_39_curated genus=unknown taxon_order=unknown taxon_class=RIF-OD1-8 phylum=Parcubacteria organism_tax=RIFCSPLOWO2_01_FULL_RIF_OD1_08_38_39_curated, RIF-OD1-8, Parcubacteria, Bacteria organism_desc=Good	rifcsplowo2_01_scaffold_19332_17	0.7980535279805353 | 42.0 | 1.5e-66 | 245.4 ** 0.6796536796536796 | 45.3 | 2.9e-77 | 280.8 ** - ** - ** 0.7404063205417607 | 45.5 | 2.6e-75 | 274.2 ** 0.7101449275362319 | 46.1 | 4.9e-76 | 276.6 ** !	O-antigen polymerase id=58198740 bin="RIFCSPLOWO2_01_FULL_RIF-OD1-08_43_11" species=RIFCSPLOWO2_01_FULL_RIF_OD1_08_43_11_curated genus=unknown taxon_order=unknown taxon_class=RIF-OD1-8 phylum=Parcubacteria organism_tax=RIFCSPLOWO2_01_FULL_RIF_OD1_08_43_11_curated, RIF-OD1-8, Parcubacteria, Bacteria organism_desc=Moderate +
-	TRUE	-	-	GWB1_scaffold_18502_4	- ** ! ** - ** - ** - ** - ** -	Uncharacterized protein id=3179067 bin="GWB1_OD1_42_6" species=GWB1_OD1_42_6 genus=unknown taxon_order=unknown taxon_class=unknown phylum=Parcubacteria organism_tax=GWB1_OD1_42_6, Parcubacteria, Bacteria	-	-	-	-	-	-	-	-	-	-	-	-	-	-	-
-	TRUE	-	-	GWB1_scaffold_18502_5	- ** ! ** - ** - ** - ** - ** -	Integrase catalytic subunit id=3179068 bin="GWB1_OD1_42_6" species=Parcubacteria bacterium GW2011_GWA1_42_7 genus=unknown taxon_order=unknown taxon_class=unknown phylum=Parcubacteria organism_tax=GWB1_OD1_42_6, Parcubacteria, Bacteria	-	-	-	-	-	-	-	-	-	-	-	-	-	-	-
-	TRUE	-	-	GWB1_scaffold_18502_6	- ** ! ** - ** - ** - ** - ** -	Uncharacterized protein id=3179069 bin="GWB1_OD1_42_6" species=Parcubacteria bacterium GW2011_GWA1_42_7 genus=unknown taxon_order=unknown taxon_class=unknown phylum=Parcubacteria organism_tax=GWB1_OD1_42_6, Parcubacteria, Bacteria	-	-	-	-	-	-	-	-	-	-	-	-	-	-	-
GWA2_OD1-rel_38_13_curated_scaffold_1_181	FALSE	! ** - ** - ** - ** - ** - ** -	hypothetical protein id=297486408 bin="ParcuNitro_R3" organism_tax=Parcubacteria (OD1-vii) bacterium GW2011_GWA2_38_13b, Parcubacteria, Bacteria	-	-	-	-	-	-	-	-	-	-	-	-	-	-	-	-	-	-
GWA2_OD1-rel_38_13_curated_scaffold_2_1	FALSE	! ** - ** - ** - ** - ** - ** -	hypothetical protein id=297486409 bin="ParcuNitro_R3" species=RIFCSPLOWO2_01_FULL_RIF_OD1_05_46_10_curated genus=unknown taxon_order=unknown taxon_class=RIF-OD1-5 phylum=Parcubacteria organism_tax=Parcubacteria (OD1-vii) bacterium GW2011_GWA2_38_13b, Parcubacteria, Bacteria	-	-	-	-	-	-	-	-	-	-	-	-	-	-	-	-	-	-
GWA2_OD1-rel_38_13_curated_scaffold_2_2	FALSE	! ** - ** - ** - ** - ** - ** -	1-acyl-sn-glycerol-3-phosphate acyltransferase id=297486410 bin="ParcuNitro_R3" species=Parcubacteria (OD1-vii) bacterium GW2011_GWA2_38_13b genus=unknown taxon_order=unknown taxon_class=unknown phylum=Parcubacteria organism_tax=Parcubacteria (OD1-vii) bacterium GW2011_GWA2_38_13b, Parcubacteria, Bacteria	-	-	-	-	-	-	-	-	-	-	-	-	-	-	-	-	-	-
GWA2_OD1-rel_38_13_curated_scaffold_2_3	TRUE	! ** - | - | - | - ** - ** - ** 0.6903553299492385 | 23.9 | 1e-11 | 63.2 ** - ** -	shikimate/quinate 5-dehydrogenase id=297486411 bin="ParcuNitro_R3" species=Parcubacteria (OD1-vii) bacterium GW2011_GWA2_38_13b genus=unknown taxon_order=unknown taxon_class=unknown phylum=Parcubacteria organism_tax=Parcubacteria (OD1-vii) bacterium GW2011_GWA2_38_13b, Parcubacteria, Bacteria	GWB1_scaffold_3198_18	- | - | - | - ** ! ** - ** - ** 0.6965174129353234 | 23.0 | 5.7e-10 | 57.0 ** - ** -	Uncharacterized protein id=3596909 bin="GWB1_OD1_42_6" species=GWB1_OD1_42_6 genus=unknown taxon_order=unknown taxon_class=unknown phylum=Parcubacteria organism_tax=GWB1_OD1_42_6, Parcubacteria, Bacteria	-	-	-	-	-	-	rifcsphigho2_01_scaffold_10675_5	0.6903553299492385 | 23.9 | 1e-11 | 63.2 ** 0.6965174129353234 | 23.0 | 5.7e-10 | 57.0 ** - ** - ** ! ** - ** -	Tax=RIFCSPHIGHO2_01_FULL_RIF_OD1_08_40_12b_curated id=55503404 bin="RIFCSPHIGHO2_01_FULL_RIF-OD1-08_40_12b" species=RIFCSPHIGHO2_01_FULL_RIF_OD1_08_40_12b_curated genus=unknown taxon_order=unknown taxon_class=RIF-OD1-8 phylum=Parcubacteria organism_tax=RIFCSPHIGHO2_01_FULL_RIF_OD1_08_40_12b_curated, RIF-OD1-8, Parcubacteria, Bacteria organism_desc=Good	-	-	-	-	-	-
-	TRUE	-	-	-	-	-	-	-	-	-	-	-	rifcsphigho2_01_scaffold_10675_7	- ** - ** - ** - ** ! ** - ** -	Tax=RIFCSPHIGHO2_01_FULL_RIF_OD1_08_40_12b_curated id=55503406 bin="RIFCSPHIGHO2_01_FULL_RIF-OD1-08_40_12b" species=RIFCSPHIGHO2_01_FULL_RIF_OD1_08_40_12b_curated genus=unknown taxon_order=unknown taxon_class=RIF-OD1-8 phylum=Parcubacteria organism_tax=RIFCSPHIGHO2_01_FULL_RIF_OD1_08_40_12b_curated, RIF-OD1-8, Parcubacteria, Bacteria organism_desc=Good	-	-	-	-	-	-
-	TRUE	-	-	-	-	-	-	-	-	-	-	-	rifcsphigho2_01_scaffold_10675_8	- ** - ** - ** - ** ! ** - ** -	Tax=RIFCSPHIGHO2_01_FULL_RIF_OD1_08_40_12b_curated id=55503407 bin="RIFCSPHIGHO2_01_FULL_RIF-OD1-08_40_12b" species=RIFCSPHIGHO2_01_FULL_RIF_OD1_08_40_12b_curated genus=unknown taxon_order=unknown taxon_class=RIF-OD1-8 phylum=Parcubacteria organism_tax=RIFCSPHIGHO2_01_FULL_RIF_OD1_08_40_12b_curated, RIF-OD1-8, Parcubacteria, Bacteria organism_desc=Good	-	-	-	-	-	-
-	TRUE	-	-	-	-	-	-	-	-	-	-	-	rifcsphigho2_01_scaffold_10675_9	- ** - ** - ** - ** ! ** - ** -	Tax=RIFCSPHIGHO2_01_FULL_RIF_OD1_08_40_12b_curated id=55503408 bin="RIFCSPHIGHO2_01_FULL_RIF-OD1-08_40_12b" species=RIFCSPHIGHO2_01_FULL_RIF_OD1_08_40_12b_curated genus=unknown taxon_order=unknown taxon_class=RIF-OD1-8 phylum=Parcubacteria organism_tax=RIFCSPHIGHO2_01_FULL_RIF_OD1_08_40_12b_curated, RIF-OD1-8, Parcubacteria, Bacteria organism_desc=Good	-	-	-	-	-	-
-	TRUE	-	-	-	-	-	-	-	-	-	-	-	rifcsphigho2_01_scaffold_10675_10	- ** - ** - ** - ** ! ** - ** -	Tax=RIFCSPHIGHO2_01_FULL_RIF_OD1_08_40_12b_curated id=55508409 bin="RIFCSPHIGHO2_01_FULL_RIF-OD1-08_40_12b" species=RIFCSPHIGHO2_01_FULL_RIF_OD1_08_40_12b_curated genus=unknown taxon_order=unknown taxon_class=RIF-OD1-8 phylum=Parcubacteria organism_tax=RIFCSPHIGHO2_01_FULL_RIF_OD1_08_40_12b_curated, RIF-OD1-8, Parcubacteria, Bacteria organism_desc=Good	-	-	-	-	-	-
-	TRUE	-	-	-	-	-	-	-	-	-	-	-	rifcsphigho2_01_scaffold_10675_12	- ** - ** - ** - ** ! ** - ** -	DNA polymerase beta domain-containing protein region id=55508411 bin="RIFCSPHIGHO2_01_FULL_RIF-OD1-08_40_12b" species=RIFCSPHIGHO2_01_FULL_RIF_OD1_08_40_12b_curated genus=unknown taxon_order=unknown taxon_class=RIF-OD1-8 phylum=Parcubacteria organism_tax=RIFCSPHIGHO2_01_FULL_RIF_OD1_08_40_12b_curated, RIF-OD1-8, Parcubacteria, Bacteria organism_desc=Good	-	-	-	-	-	-
GWA2_OD1-rel_38_13_curated_scaffold_2_4	FALSE	! ** - ** - ** - ** - ** - ** -	PAS/PAC sensor signal transduction histidine kinase id=297486412 bin="ParcuNitro_R3" species=Parcubacteria (OD1-vii) bacterium GW2011_GWA2_38_13b genus=unknown taxon_order=unknown taxon_class=unknown phylum=Parcubacteria organism_tax=Parcubacteria (OD1-vii) bacterium GW2011_GWA2_38_13b, Parcubacteria, Bacteria	-	-	-	-	-	-	-	-	-	-	-	-	-	-	-	-	-	-
GWA2_OD1-rel_38_13_curated_scaffold_2_5	TRUE	! ** - | - | - | - ** 0.95625 | 64.7 | 1.7e-181 | 626.3 ** - | - | - | - ** 0.95625 | 56.7 | 2.3e-154 | 537.0 ** 0.95625 | 59.4 | 2.4e-167 | 580.1 ** -	aspartyl-tRNA synthetase id=297486413 bin="ParcuNitro_R3" species=Parcubacteria (OD1-vii) bacterium GW2011_GWA2_38_13b genus=unknown taxon_order=unknown taxon_class=unknown phylum=Parcubacteria organism_tax=Parcubacteria (OD1-vii) bacterium GW2011_GWA2_38_13b, Parcubacteria, Bacteria	GWB1_scaffold_2938_5	- | - | - | - ** ! ** - | - | - | - ** 0.9657534246575342 | 40.6 | 2.1e-90 | 324.3 ** - | - | - | - ** - | - | - | - ** -	Aspartyl-tRNA synthetase id=3532589 bin="GWB1_OD1_42_6" species=Parcubacteria bacterium GW2011_GWA1_42_7 genus=unknown taxon_order=unknown taxon_class=unknown phylum=Parcubacteria organism_tax=GWB1_OD1_42_6, Parcubacteria, Bacteria	gwf2_scaffold_6961_10	0.95625 | 64.7 | 1.7e-181 | 626.3 ** - | - | - | - ** ! ** 0.9069264069264069 | 26.8 | 3.7e-31 | 126.7 ** 0.997867803837953 | 58.4 | 8.1e-165 | 570.9 ** 0.9956803455723542 | 62.1 | 2.2e-167 | 579.3 ** -	Aspartyl-tRNA synthetase id=4432331 bin="GWF2_OD1-rel_39_13_partial" species=Parcubacteria bacterium GW2011_GWF2_39_13b genus=unknown taxon_order=unknown taxon_class=unknown phylum=Parcubacteria organism_tax=Parcubacteria bacterium GW2011_GWF2_39_13b, Parcubacteria, Bacteria organism_desc=Partial	gwf2_scaffold_3453_16	- | - | - | - ** 0.9657534246575342 | 40.6 | 2.1e-90 | 324.3 ** 0.9069264069264069 | 26.8 | 3.7e-31 | 126.7 ** ! ** 0.908315565031983 | 27.4 | 1.4e-25 | 108.2 ** 0.91792656587473 | 26.8 | 2.7e-29 | 120.6 ** -	tRNA synthetase class II (D K and N) id=4073468 bin="GWF2_OD1-rel_44_7_partial" species=Parcubacteria bacterium GW2011_GWA2_42_11 genus=unknown taxon_order=unknown taxon_class=unknown phylum=Parcubacteria organism_tax=Parcubacteria, Bacteria organism_desc=Partial	rifcsphigho2_01_scaffold_24571_2	0.95625 | 56.7 | 2.3e-154 | 537.0 ** - | - | - | - ** 0.997867803837953 | 58.4 | 8.1e-165 | 570.9 ** 0.908315565031983 | 27.4 | 1.4e-25 | 108.2 ** ! ** 0.997867803837953 | 61.1 | 1.1e-167 | 581.3 ** -	aspartyl-tRNA synthetase id=55728206 bin="RIFCSPHIGHO2_01_FULL_RIF-OD1-08_40_12b" species=RIFCSPHIGHO2_01_FULL_RIF_OD1_08_40_12b_curated genus=unknown taxon_order=unknown taxon_class=RIF-OD1-8 phylum=Parcubacteria organism_tax=RIFCSPHIGHO2_01_FULL_RIF_OD1_08_40_12b_curated, RIF-OD1-8, Parcubacteria, Bacteria organism_desc=Good	rifcsplowo2_01_scaffold_12419_6	0.95625 | 59.4 | 2.4e-167 | 580.1 ** - | - | - | - ** 0.9956803455723542 | 62.1 | 2.2e-167 | 579.3 ** 0.91792656587473 | 26.8 | 2.7e-29 | 120.6 ** 0.997867803837953 | 61.1 | 1.1e-167 | 581.3 ** ! ** -	aspartate--tRNA ligase id=58074300 bin="RIFCSPLOWO2_01_FULL_RIF-OD1-08_38_39" species=RIFCSPLOWO2_01_FULL_RIF_OD1_08_38_39_curated genus=unknown taxon_order=unknown taxon_class=RIF-OD1-8 phylum=Parcubacteria organism_tax=RIFCSPLOWO2_01_FULL_RIF_OD1_08_38_39_curated, RIF-OD1-8, Parcubacteria, Bacteria organism_desc=Good	-	-	-
-	TRUE	-	-	-	-	-	gwf2_scaffold_6961_11	- ** - ** ! ** - ** - ** - ** -	Uncharacterized protein id=4432333 bin="GWF2_OD1-rel_39_13_partial" species=Parcubacteria bacterium GW2011_GWF2_39_13b genus=unknown taxon_order=unknown taxon_class=unknown phylum=Parcubacteria organism_tax=Parcubacteria bacterium GW2011_GWF2_39_13b, Parcubacteria, Bacteria organism_desc=Partial	-	-	-	-	-	-	-	-	-	-	-	-
GWA2_OD1-rel_38_13_curated_scaffold_2_6	TRUE	! ** - ** - ** - ** 0.9735449735449735 | 46.5 | 1e-41 | 161.8 ** 0.9759036144578314 | 53.9 | 8.2e-48 | 181.8 ** -	YbaK/prolyl-tRNA synthetase associated domain-containing protein id=297486414 bin="ParcuNitro_R3" species=Parcubacteria (OD1-vii) bacterium GW2011_GWA2_38_13b genus=unknown taxon_order=unknown taxon_class=unknown phylum=Parcubacteria organism_tax=Parcubacteria (OD1-vii) bacterium GW2011_GWA2_38_13b, Parcubacteria, Bacteria	-	-	-	-	-	-	-	-	-	rifcsphigho2_01_scaffold_24571_3	0.9735449735449735 | 46.5 | 1e-41 | 161.8 ** - ** - ** - ** ! ** - | - | - | - ** -	hypothetical protein id=55728207 bin="RIFCSPHIGHO2_01_FULL_RIF-OD1-08_40_12b" species=RIFCSPHIGHO2_01_FULL_RIF_OD1_08_40_12b_curated genus=unknown taxon_order=unknown taxon_class=RIF-OD1-8 phylum=Parcubacteria organism_tax=RIFCSPHIGHO2_01_FULL_RIF_OD1_08_40_12b_curated, RIF-OD1-8, Parcubacteria, Bacteria organism_desc=Good	rifcsplowo2_01_scaffold_12419_7	0.9759036144578314 | 53.9 | 8.2e-48 | 181.8 ** - ** - ** - ** - | - | - | - ** ! ** -	YbaK/prolyl-tRNA synthetase associated domain-containing protein id=58074301 bin="RIFCSPLOWO2_01_FULL_RIF-OD1-08_38_39" species=RIFCSPLOWO2_01_FULL_RIF_OD1_08_38_39_curated genus=unknown taxon_order=unknown taxon_class=RIF-OD1-8 phylum=Parcubacteria organism_tax=RIFCSPLOWO2_01_FULL_RIF_OD1_08_38_39_curated, RIF-OD1-8, Parcubacteria, Bacteria organism_desc=Good	-	-	-
-	TRUE	-	-	-	-	-	-	-	-	-	-	-	-	-	-	rifcsplowo2_01_scaffold_11945_15	- ** - ** - ** - ** - ** ! ** -	hypothetical protein id=58071002 bin="RIFCSPLOWO2_01_FULL_RIF-OD1-08_38_39" species=RIFCSPHIGHO2_01_FULL_WWE3_35_17_curated genus=unknown taxon_order=unknown taxon_class=unknown phylum=WWE3 organism_tax=RIFCSPLOWO2_01_FULL_RIF_OD1_08_38_39_curated, RIF-OD1-8, Parcubacteria, Bacteria organism_desc=Good	-	-	-
-	TRUE	-	-	-	-	-	-	-	-	-	-	-	-	-	-	rifcsplowo2_01_scaffold_11945_16	- ** - ** - ** - ** - ** ! ** -	spermine synthase id=58071003 bin="RIFCSPLOWO2_01_FULL_RIF-OD1-08_38_39" species=RIFCSPHIGHO2_01_FULL_WWE3_35_17_curated genus=unknown taxon_order=unknown taxon_class=unknown phylum=WWE3 organism_tax=RIFCSPLOWO2_01_FULL_RIF_OD1_08_38_39_curated, RIF-OD1-8, Parcubacteria, Bacteria organism_desc=Good	-	-	-
-	TRUE	-	-	-	-	-	-	-	-	-	-	-	-	-	-	rifcsplowo2_01_scaffold_11945_12	- ** - ** - ** - ** - ** ! ** -	Putative uncharacterized protein id=58070999 bin="RIFCSPLOWO2_01_FULL_RIF-OD1-08_38_39" species=RIFCSPLOWO2_01_FULL_RIF_OD1_08_38_39_curated genus=unknown taxon_order=unknown taxon_class=RIF-OD1-8 phylum=Parcubacteria organism_tax=RIFCSPLOWO2_01_FULL_RIF_OD1_08_38_39_curated, RIF-OD1-8, Parcubacteria, Bacteria organism_desc=Good	-	-	-
-	TRUE	-	-	-	-	-	-	-	-	-	-	-	-	-	-	rifcsplowo2_01_scaffold_11945_13	- ** - ** - ** - ** - ** ! ** -	ABC transporter id=58071000 bin="RIFCSPLOWO2_01_FULL_RIF-OD1-08_38_39" species=RIFCSPHIGHO2_01_FULL_WWE3_35_17_curated genus=unknown taxon_order=unknown taxon_class=unknown phylum=WWE3 organism_tax=RIFCSPLOWO2_01_FULL_RIF_OD1_08_38_39_curated, RIF-OD1-8, Parcubacteria, Bacteria organism_desc=Good	-	-	-
GWA2_OD1-rel_38_13_curated_scaffold_2_7	TRUE	! ** 0.984375 | 42.9 | 6.4e-73 | 266.2 ** - ** - ** 0.9868421052631579 | 48.9 | 1.6e-81 | 294.3 ** 0.9868421052631579 | 49.3 | 2.4e-80 | 290.4 ** 0.993421052631579 | 48.9 | 2.4e-80 | 290.4	family 2 glycosyl transferase id=297486415 bin="ParcuNitro_R3" species=Parcubacteria (OD1-vii) bacterium GW2011_GWA2_38_13b genus=unknown taxon_order=unknown taxon_class=unknown phylum=Parcubacteria organism_tax=Parcubacteria (OD1-vii) bacterium GW2011_GWA2_38_13b, Parcubacteria, Bacteria	GWB1_scaffold_8612_2	0.984375 | 42.9 | 6.4e-73 | 266.2 ** ! ** - ** - ** 0.98125 | 49.1 | 1.4e-80 | 291.2 ** 0.98125 | 48.5 | 1.1e-80 | 291.6 ** 0.99375 | 58.4 | 2.5e-104 | 370.2	Putative glycosyltransferase (Family 2) id=4034271 bin="GWB1_OD1_42_6" species=GWB1_OD1_42_6 genus=unknown taxon_order=unknown taxon_class=unknown phylum=Parcubacteria organism_tax=GWB1_OD1_42_6, Parcubacteria, Bacteria	-	-	-	-	-	-	rifcsphigho2_01_scaffold_38649_4	0.9868421052631579 | 48.9 | 1.6e-81 | 294.3 ** 0.98125 | 49.1 | 1.4e-80 | 291.2 ** - ** - ** ! ** 0.9932659932659933 | 63.2 | 1.4e-109 | 387.5 ** 0.9700996677740864 | 54.7 | 3.6e-89 | 319.7	glycosyltransferase id=55886330 bin="RIFCSPHIGHO2_01_FULL_RIF-OD1-08_40_12b" species=RIFCSPHIGHO2_01_FULL_RIF_OD1_08_40_12b_curated genus=unknown taxon_order=unknown taxon_class=RIF-OD1-8 phylum=Parcubacteria organism_tax=RIFCSPHIGHO2_01_FULL_RIF_OD1_08_40_12b_curated, RIF-OD1-8, Parcubacteria, Bacteria organism_desc=Good	rifcsplowo2_01_scaffold_11945_11	0.9868421052631579 | 49.3 | 2.4e-80 | 290.4 ** 0.98125 | 48.5 | 1.1e-80 | 291.6 ** - ** - ** 0.9932659932659933 | 63.2 | 1.4e-109 | 387.5 ** ! ** 0.9700996677740864 | 52.2 | 2.9e-86 | 310.1	rfbF; glycosyltransferase id=58070998 bin="RIFCSPLOWO2_01_FULL_RIF-OD1-08_38_39" species=RIFCSPHIGHO2_01_FULL_WWE3_35_17_curated genus=unknown taxon_order=unknown taxon_class=unknown phylum=WWE3 organism_tax=RIFCSPLOWO2_01_FULL_RIF_OD1_08_38_39_curated, RIF-OD1-8, Parcubacteria, Bacteria organism_desc=Good	rifcsplowo2_01_scaffold_21377_16	0.993421052631579 | 48.9 | 2.4e-80 | 290.4 ** 0.99375 | 58.4 | 2.5e-104 | 370.2 ** - ** - ** 0.9700996677740864 | 54.7 | 3.6e-89 | 319.7 ** 0.9700996677740864 | 52.2 | 2.9e-86 | 310.1 ** !	putative glycosyltransferase id=58225899 bin="RIFCSPLOWO2_01_FULL_RIF-OD1-08_43_11" species=RIFCSPLOWO2_01_FULL_RIF_OD1_08_43_11_curated genus=unknown taxon_order=unknown taxon_class=RIF-OD1-8 phylum=Parcubacteria organism_tax=RIFCSPLOWO2_01_FULL_RIF_OD1_08_43_11_curated, RIF-OD1-8, Parcubacteria, Bacteria organism_desc=Moderate +
-	TRUE	-	-	-	-	-	-	-	-	-	-	-	-	-	-	-	-	-	rifcsplowo2_01_scaffold_21377_17	- ** - ** - ** - ** - ** - ** !	ADP-ribose pyrophosphatase id=58225900 bin="RIFCSPLOWO2_01_FULL_RIF-OD1-08_43_11" species=RIFCSPLOWO2_01_FULL_RIF_OD1_08_43_11_curated genus=unknown taxon_order=unknown taxon_class=RIF-OD1-8 phylum=Parcubacteria organism_tax=RIFCSPLOWO2_01_FULL_RIF_OD1_08_43_11_curated, RIF-OD1-8, Parcubacteria, Bacteria organism_desc=Moderate +
-	TRUE	-	-	-	-	-	-	-	-	-	-	-	-	-	-	-	-	-	rifcsplowo2_01_scaffold_21377_18	- ** - ** - ** - ** - ** - ** !	hypothetical protein id=58225901 bin="RIFCSPLOWO2_01_FULL_RIF-OD1-08_43_11" species=RIFCSPLOWO2_01_FULL_RIF_OD1_08_43_11_curated genus=unknown taxon_order=unknown taxon_class=RIF-OD1-8 phylum=Parcubacteria organism_tax=RIFCSPLOWO2_01_FULL_RIF_OD1_08_43_11_curated, RIF-OD1-8, Parcubacteria, Bacteria organism_desc=Moderate +
-	TRUE	-	-	-	-	-	-	-	-	-	-	-	-	-	-	-	-	-	rifcsplowo2_01_scaffold_21377_19	- ** - ** - ** - ** - ** - ** !	N-acetylmuramoyl-L-alanine amidase family 2 protein id=58225902 bin="RIFCSPLOWO2_01_FULL_RIF-OD1-08_43_11" species=RIFCSPLOWO2_01_FULL_RIF_OD1_08_43_11_curated genus=unknown taxon_order=unknown taxon_class=RIF-OD1-8 phylum=Parcubacteria organism_tax=RIFCSPLOWO2_01_FULL_RIF_OD1_08_43_11_curated, RIF-OD1-8, Parcubacteria, Bacteria organism_desc=Moderate +
-	TRUE	-	-	-	-	-	-	-	-	-	-	-	-	-	-	-	-	-	rifcsplowo2_01_scaffold_21377_20	- ** - ** - ** - ** - ** - ** !	hypothetical protein, partial id=58225903 bin="RIFCSPLOWO2_01_FULL_RIF-OD1-08_43_11" species=Parcubacteria bacterium GW2011_GWA2_43_9b genus=unknown taxon_order=unknown taxon_class=unknown phylum=Parcubacteria organism_tax=RIFCSPLOWO2_01_FULL_RIF_OD1_08_43_11_curated, RIF-OD1-8, Parcubacteria, Bacteria organism_desc=Moderate +
-	TRUE	-	-	-	-	-	-	-	-	-	-	-	-	-	-	-	-	-	rifcsplowo2_01_scaffold_21377_21	- ** - ** - ** - ** - ** - ** !	hypothetical protein id=58225904 bin="RIFCSPLOWO2_01_FULL_RIF-OD1-08_43_11" species=RIFCSPLOWO2_01_FULL_RIF_OD1_08_43_11_curated genus=unknown taxon_order=unknown taxon_class=RIF-OD1-8 phylum=Parcubacteria organism_tax=RIFCSPLOWO2_01_FULL_RIF_OD1_08_43_11_curated, RIF-OD1-8, Parcubacteria, Bacteria organism_desc=Moderate +
-	TRUE	-	-	-	-	-	-	-	-	-	-	-	-	-	-	-	-	-	rifcsplowo2_01_scaffold_21377_22	- ** - ** - ** - ** - ** - ** !	murC; UDP-N-acetylmuramate--alanine ligase (EC:6.3.2.8) id=58225905 bin="RIFCSPLOWO2_01_FULL_RIF-OD1-08_43_11" species=RIFCSPLOWO2_01_FULL_RIF_OD1_08_43_11_curated genus=unknown taxon_order=unknown taxon_class=RIF-OD1-8 phylum=Parcubacteria organism_tax=RIFCSPLOWO2_01_FULL_RIF_OD1_08_43_11_curated, RIF-OD1-8, Parcubacteria, Bacteria organism_desc=Moderate +
-	TRUE	-	-	GWB1_scaffold_8612_3	- ** ! ** - ** - ** - ** - ** -	Uncharacterized protein id=4034272 bin="GWB1_OD1_42_6" species=Parcubacteria bacterium GW2011_GWA1_42_7 genus=unknown taxon_order=unknown taxon_class=unknown phylum=Parcubacteria organism_tax=GWB1_OD1_42_6, Parcubacteria, Bacteria	-	-	-	-	-	-	-	-	-	-	-	-	-	-	-
-	TRUE	-	-	GWB1_scaffold_8612_4	- ** ! ** - ** - ** - ** - ** -	Tax=GWB1_OD1_42_6 id=4034273 bin="GWB1_OD1_42_6" species=GWB1_OD1_42_6 genus=unknown taxon_order=unknown taxon_class=unknown phylum=Parcubacteria organism_tax=GWB1_OD1_42_6, Parcubacteria, Bacteria	-	-	-	-	-	-	-	-	-	-	-	-	-	-	-
GWA2_OD1-rel_38_13_curated_scaffold_2_8	TRUE	! ** 0.9847715736040609 | 44.0 | 2.1e-81 | 294.3 ** - ** - ** 0.9805352798053528 | 47.1 | 7.1e-101 | 359.4 ** 0.9898477157360406 | 47.6 | 5.5e-101 | 359.4 ** 0.8045685279187818 | 42.0 | 1.1e-64 | 238.8	group 1 glycosyl transferase id=297486416 bin="ParcuNitro_R3" species=Parcubacteria (OD1-vii) bacterium GW2011_GWA2_38_13b genus=unknown taxon_order=unknown taxon_class=unknown phylum=Parcubacteria organism_tax=Parcubacteria (OD1-vii) bacterium GW2011_GWA2_38_13b, Parcubacteria, Bacteria	GWB1_scaffold_8612_5	0.9847715736040609 | 44.0 | 2.1e-81 | 294.3 ** ! ** - ** - ** 0.9975669099756691 | 46.5 | 1.4e-96 | 344.7 ** 0.9896907216494846 | 50.4 | 5.2e-101 | 359.4 ** 0.8266666666666667 | 58.6 | 7.7e-105 | 372.1	Glycosyl transferase group 1 id=4034274 bin="GWB1_OD1_42_6" species=GWB1_OD1_42_6 genus=unknown taxon_order=unknown taxon_class=unknown phylum=Parcubacteria organism_tax=GWB1_OD1_42_6, Parcubacteria, Bacteria	-	-	-	-	-	-	rifcsphigho2_01_scaffold_38649_3	0.9805352798053528 | 47.1 | 7.1e-101 | 359.4 ** 0.9975669099756691 | 46.5 | 1.4e-96 | 344.7 ** - ** - ** ! ** 0.9927007299270073 | 70.8 | 4.2e-168 | 582.4 ** 0.7956204379562044 | 45.3 | 1.3e-76 | 278.5	group 1 glycosyl transferase id=55886329 bin="RIFCSPHIGHO2_01_FULL_RIF-OD1-08_40_12b" species=RIFCSPHIGHO2_01_FULL_RIF_OD1_08_40_12b_curated genus=unknown taxon_order=unknown taxon_class=RIF-OD1-8 phylum=Parcubacteria organism_tax=RIFCSPHIGHO2_01_FULL_RIF_OD1_08_40_12b_curated, RIF-OD1-8, Parcubacteria, Bacteria organism_desc=Good	rifcsplowo2_01_scaffold_11945_10	0.9898477157360406 | 47.6 | 5.5e-101 | 359.4 ** 0.9896907216494846 | 50.4 | 5.2e-101 | 359.4 ** - ** - ** 0.9927007299270073 | 70.8 | 4.2e-168 | 582.4 ** ! ** 0.788659793814433 | 48.3 | 7.3e-82 | 295.8	putative mannosyltransferase id=58070997 bin="RIFCSPLOWO2_01_FULL_RIF-OD1-08_38_39" species=RIFCSPHIGHO2_01_FULL_WWE3_35_17_curated genus=unknown taxon_order=unknown taxon_class=unknown phylum=WWE3 organism_tax=RIFCSPLOWO2_01_FULL_RIF_OD1_08_38_39_curated, RIF-OD1-8, Parcubacteria, Bacteria organism_desc=Good	rifcsplowo2_01_scaffold_21377_14	0.8045685279187818 | 42.0 | 1.1e-64 | 238.8 ** 0.8266666666666667 | 58.6 | 7.7e-105 | 372.1 ** - ** - ** 0.7956204379562044 | 45.3 | 1.3e-76 | 278.5 ** 0.788659793814433 | 48.3 | 7.3e-82 | 295.8 ** !	group 1 glycosyl transferase id=58225897 bin="RIFCSPLOWO2_01_FULL_RIF-OD1-08_43_11" species=Parcubacteria bacterium GW2011_GWA2_43_9b genus=unknown taxon_order=unknown taxon_class=unknown phylum=Parcubacteria organism_tax=RIFCSPLOWO2_01_FULL_RIF_OD1_08_43_11_curated, RIF-OD1-8, Parcubacteria, Bacteria organism_desc=Moderate +
-	TRUE	-	-	-	-	-	-	-	-	-	-	-	-	-	-	-	-	-	rifcsplowo2_01_scaffold_21377_15	- ** - ** - ** - ** - ** - ** !	Tax=RIFCSPLOWO2_01_FULL_RIF_OD1_08_43_11_curated id=58225898 bin="RIFCSPLOWO2_01_FULL_RIF-OD1-08_43_11" species=RIFCSPLOWO2_01_FULL_RIF_OD1_08_43_11_curated genus=unknown taxon_order=unknown taxon_class=RIF-OD1-8 phylum=Parcubacteria organism_tax=RIFCSPLOWO2_01_FULL_RIF_OD1_08_43_11_curated, RIF-OD1-8, Parcubacteria, Bacteria organism_desc=Moderate +
GWA2_OD1-rel_38_13_curated_scaffold_2_9	TRUE	! ** 0.9384615384615385 | 39.3 | 2.5e-98 | 350.9 ** - ** - ** - ** 0.6846153846153846 | 46.8 | 1.6e-84 | 305.1 ** 0.9279112754158965 | 40.4 | 2.6e-103 | 367.9	O-antigen polymerase id=297486417 bin="ParcuNitro_R3" species=Parcubacteria (OD1-vii) bacterium GW2011_GWA2_38_13b genus=unknown taxon_order=unknown taxon_class=unknown phylum=Parcubacteria organism_tax=Parcubacteria (OD1-vii) bacterium GW2011_GWA2_38_13b, Parcubacteria, Bacteria	GWB1_scaffold_8612_6	0.9384615384615385 | 39.3 | 2.5e-98 | 350.9 ** ! ** - ** - ** - ** 0.6976744186046512 | 38.8 | 7.8e-71 | 259.6 ** 0.9482439926062847 | 48.8 | 3.7e-145 | 506.5	Tax=GWB1_OD1_42_6 id=4034275 bin="GWB1_OD1_42_6" species=GWB1_OD1_42_6 genus=unknown taxon_order=unknown taxon_class=unknown phylum=Parcubacteria organism_tax=GWB1_OD1_42_6, Parcubacteria, Bacteria	-	-	-	-	-	-	-	-	-	rifcsplowo2_01_scaffold_16269_15	0.6846153846153846 | 46.8 | 1.6e-84 | 305.1 ** 0.6976744186046512 | 38.8 | 7.8e-71 | 259.6 ** - ** - ** - ** ! ** 0.6691312384473198 | 46.4 | 2.4e-91 | 327.8	id=2648844 id=58149564 bin="RIFCSPLOWO2_01_FULL_RIF-OD1-08_38_39" species=RIFCSPLOWO2_01_FULL_RIF_OD1_08_38_39_curated genus=unknown taxon_order=unknown taxon_class=RIF-OD1-8 phylum=Parcubacteria organism_tax=RIFCSPLOWO2_01_FULL_RIF_OD1_08_38_39_curated, RIF-OD1-8, Parcubacteria, Bacteria organism_desc=Good	rifcsplowo2_01_scaffold_21377_13	0.9279112754158965 | 40.4 | 2.6e-103 | 367.9 ** 0.9482439926062847 | 48.8 | 3.7e-145 | 506.5 ** - ** - ** - ** 0.6691312384473198 | 46.4 | 2.4e-91 | 327.8 ** !	id=2648844 id=58225896 bin="RIFCSPLOWO2_01_FULL_RIF-OD1-08_43_11" species=Parcubacteria bacterium GW2011_GWA2_43_9b genus=unknown taxon_order=unknown taxon_class=unknown phylum=Parcubacteria organism_tax=RIFCSPLOWO2_01_FULL_RIF_OD1_08_43_11_curated, RIF-OD1-8, Parcubacteria, Bacteria organism_desc=Moderate +
-	TRUE	-	-	-	-	-	-	-	-	-	-	-	rifcsphigho2_01_scaffold_16637_12	- ** - ** - ** - ** ! ** - ** 0.9441489361702128 | 46.9 | 1.5e-84 | 304.7	cell envelope-related transcriptional attenuator id=55613595 bin="RIFCSPHIGHO2_01_FULL_RIF-OD1-08_40_12b" species=RIFCSPHIGHO2_01_FULL_RIF_OD1_08_40_12b_curated genus=unknown taxon_order=unknown taxon_class=RIF-OD1-8 phylum=Parcubacteria organism_tax=RIFCSPHIGHO2_01_FULL_RIF_OD1_08_40_12b_curated, RIF-OD1-8, Parcubacteria, Bacteria organism_desc=Good	-	-	-	rifcsplowo2_01_scaffold_21377_11	- ** - ** - ** - ** 0.9441489361702128 | 46.9 | 1.5e-84 | 304.7 ** - ** !	cell envelope-related transcriptional attenuator id=58225894 bin="RIFCSPLOWO2_01_FULL_RIF-OD1-08_43_11" species=RIFCSPLOWO2_01_FULL_RIF_OD1_08_43_11_curated genus=unknown taxon_order=unknown taxon_class=RIF-OD1-8 phylum=Parcubacteria organism_tax=RIFCSPLOWO2_01_FULL_RIF_OD1_08_43_11_curated, RIF-OD1-8, Parcubacteria, Bacteria organism_desc=Moderate +
-	TRUE	-	-	-	-	-	-	-	-	-	-	-	-	-	-	rifcsplowo2_01_scaffold_16269_14	- ** - ** - ** - ** - ** ! ** -	O-antigen polymerase id=58149563 bin="RIFCSPLOWO2_01_FULL_RIF-OD1-08_38_39" species=RIFCSPLOWO2_01_FULL_RIF_OD1_08_38_39_curated genus=unknown taxon_order=unknown taxon_class=RIF-OD1-8 phylum=Parcubacteria organism_tax=RIFCSPLOWO2_01_FULL_RIF_OD1_08_38_39_curated, RIF-OD1-8, Parcubacteria, Bacteria organism_desc=Good	-	-	-
GWA2_OD1-rel_38_13_curated_scaffold_2_10	TRUE	! ** 0.9917582417582418 | 49.5 | 7e-100 | 355.9 ** - | - | - | - ** - ** 0.9825581395348837 | 57.0 | 1.5e-112 | 397.5 ** 0.9825581395348837 | 57.1 | 1.6e-109 | 387.5 ** 0.981081081081081 | 50.4 | 2.2e-101 | 360.9	glycosyl transferase family protein id=297486418 bin="ParcuNitro_R3" species=Parcubacteria (OD1-vii) bacterium GW2011_GWA2_38_13b genus=unknown taxon_order=unknown taxon_class=unknown phylum=Parcubacteria organism_tax=Parcubacteria (OD1-vii) bacterium GW2011_GWA2_38_13b, Parcubacteria, Bacteria	GWB1_scaffold_8612_7	0.9917582417582418 | 49.5 | 7e-100 | 355.9 ** ! ** 0.9973118279569892 | 45.7 | 3.6e-83 | 300.1 ** - ** 0.9862637362637363 | 54.4 | 2.9e-109 | 386.7 ** 0.9807692307692307 | 54.0 | 6.2e-107 | 379.0 ** 0.9864864864864865 | 62.5 | 5.3e-135 | 472.2	Glycosyl transferase, family 2 id=4034276 bin="GWB1_OD1_42_6" species=GWB1_OD1_42_6 genus=unknown taxon_order=unknown taxon_class=unknown phylum=Parcubacteria organism_tax=GWB1_OD1_42_6, Parcubacteria, Bacteria	gwf2_scaffold_44682_4	- | - | - | - ** 0.9973118279569892 | 45.7 | 3.6e-83 | 300.1 ** ! ** - ** - | - | - | - ** - | - | - | - ** 0.9919354838709677 | 42.6 | 2.9e-80 | 290.4	Glycosyl transferase family protein id=4200132 bin="GWF2_OD1-rel_39_13_partial" species=Parcubacteria bacterium GW2011_GWF2_39_13b genus=unknown taxon_order=unknown taxon_class=unknown phylum=Parcubacteria organism_tax=Parcubacteria bacterium GW2011_GWF2_39_13b, Parcubacteria, Bacteria organism_desc=Partial	-	-	-	rifcsphigho2_01_scaffold_16637_11	0.9825581395348837 | 57.0 | 1.5e-112 | 397.5 ** 0.9862637362637363 | 54.4 | 2.9e-109 | 386.7 ** - | - | - | - ** - ** ! ** 0.9883381924198251 | 71.0 | 1.6e-141 | 493.8 ** - | - | - | -	glycosyl transferase family protein id=55613594 bin="RIFCSPHIGHO2_01_FULL_RIF-OD1-08_40_12b" species=RIFCSPHIGHO2_01_FULL_RIF_OD1_08_40_12b_curated genus=unknown taxon_order=unknown taxon_class=RIF-OD1-8 phylum=Parcubacteria organism_tax=RIFCSPHIGHO2_01_FULL_RIF_OD1_08_40_12b_curated, RIF-OD1-8, Parcubacteria, Bacteria organism_desc=Good	rifcsplowo2_01_scaffold_16269_13	0.9825581395348837 | 57.1 | 1.6e-109 | 387.5 ** 0.9807692307692307 | 54.0 | 6.2e-107 | 379.0 ** - | - | - | - ** - ** 0.9883381924198251 | 71.0 | 1.6e-141 | 493.8 ** ! ** - | - | - | -	glycosyl transferase family protein id=58149562 bin="RIFCSPLOWO2_01_FULL_RIF-OD1-08_38_39" species=RIFCSPLOWO2_01_FULL_RIF_OD1_08_38_39_curated genus=unknown taxon_order=unknown taxon_class=RIF-OD1-8 phylum=Parcubacteria organism_tax=RIFCSPLOWO2_01_FULL_RIF_OD1_08_38_39_curated, RIF-OD1-8, Parcubacteria, Bacteria organism_desc=Good	rifcsplowo2_01_scaffold_21377_12	0.981081081081081 | 50.4 | 2.2e-101 | 360.9 ** 0.9864864864864865 | 62.5 | 5.3e-135 | 472.2 ** 0.9919354838709677 | 42.6 | 2.9e-80 | 290.4 ** - ** - | - | - | - ** - | - | - | - ** !	Glycosyl transferase, family 2 id=58225895 bin="RIFCSPLOWO2_01_FULL_RIF-OD1-08_43_11" species=RIFCSPLOWO2_01_FULL_RIF_OD1_08_43_11_curated genus=unknown taxon_order=unknown taxon_class=RIF-OD1-8 phylum=Parcubacteria organism_tax=RIFCSPLOWO2_01_FULL_RIF_OD1_08_43_11_curated, RIF-OD1-8, Parcubacteria, Bacteria organism_desc=Moderate +
-	TRUE	-	-	GWB1_scaffold_8612_8	- ** ! ** - ** - ** - ** - ** -	Cell envelope-related transcriptional attenuator id=4034277 bin="GWB1_OD1_42_6" species=GWB1_OD1_42_6 genus=unknown taxon_order=unknown taxon_class=unknown phylum=Parcubacteria organism_tax=GWB1_OD1_42_6, Parcubacteria, Bacteria	-	-	-	-	-	-	-	-	-	-	-	-	-	-	-
GWA2_OD1-rel_38_13_curated_scaffold_2_11	TRUE	! ** - ** 0.9887005649717514 | 41.3 | 8.4e-74 | 268.1 ** - | - | - | - ** - ** 0.9661016949152542 | 42.9 | 1.7e-72 | 264.6 ** -	cell envelope-related transcriptional attenuator id=297486419 bin="ParcuNitro_R3" species=Parcubacteria (OD1-vii) bacterium GW2011_GWA2_38_13b genus=unknown taxon_order=unknown taxon_class=unknown phylum=Parcubacteria organism_tax=Parcubacteria (OD1-vii) bacterium GW2011_GWA2_38_13b, Parcubacteria, Bacteria	-	-	-	gwf2_scaffold_44682_3	0.9887005649717514 | 41.3 | 8.4e-74 | 268.1 ** - ** ! ** 0.9034090909090909 | 30.3 | 2e-32 | 130.6 ** - ** 0.9232954545454546 | 44.6 | 4e-79 | 286.6 ** -	Cell envelope-related transcriptional attenuator id=4200131 bin="GWF2_OD1-rel_39_13_partial" species=Parcubacteria bacterium GW2011_GWF2_39_13b genus=unknown taxon_order=unknown taxon_class=unknown phylum=Parcubacteria organism_tax=Parcubacteria bacterium GW2011_GWF2_39_13b, Parcubacteria, Bacteria organism_desc=Partial	gwf2_scaffold_3453_39	- | - | - | - ** - ** 0.9034090909090909 | 30.3 | 2e-32 | 130.6 ** ! ** - ** 0.956268221574344 | 30.5 | 5.2e-30 | 122.5 ** -	Cell envelope-related transcriptional attenuator id=4073508 bin="GWF2_OD1-rel_44_7_partial" species=Parcubacteria bacterium GW2011_GWA2_42_11 genus=unknown taxon_order=unknown taxon_class=unknown phylum=Parcubacteria organism_tax=Parcubacteria, Bacteria organism_desc=Partial	-	-	-	rifcsplowo2_01_scaffold_16269_12	0.9661016949152542 | 42.9 | 1.7e-72 | 264.6 ** - ** 0.9232954545454546 | 44.6 | 4e-79 | 286.6 ** 0.956268221574344 | 30.5 | 5.2e-30 | 122.5 ** - ** ! ** -	cell envelope-related transcriptional attenuator id=58149561 bin="RIFCSPLOWO2_01_FULL_RIF-OD1-08_38_39" species=RIFCSPLOWO2_01_FULL_RIF_OD1_08_38_39_curated genus=unknown taxon_order=unknown taxon_class=RIF-OD1-8 phylum=Parcubacteria organism_tax=RIFCSPLOWO2_01_FULL_RIF_OD1_08_38_39_curated, RIF-OD1-8, Parcubacteria, Bacteria organism_desc=Good	-	-	-
-	TRUE	-	-	-	-	-	gwf2_scaffold_44682_5	- ** - ** ! ** - ** - ** - ** -	Glycosyl transferase, family 2 id=4200133 bin="GWF2_OD1-rel_39_13_partial" species=Parcubacteria bacterium GW2011_GWF2_39_13b genus=unknown taxon_order=unknown taxon_class=unknown phylum=Parcubacteria organism_tax=Parcubacteria bacterium GW2011_GWF2_39_13b, Parcubacteria, Bacteria organism_desc=Partial	-	-	-	-	-	-	-	-	-	-	-	-
-	TRUE	-	-	-	-	-	gwf2_scaffold_44682_6	- ** - ** ! ** - ** - ** - ** -	Glycosyl transferase group 1 id=4200134 bin="GWF2_OD1-rel_39_13_partial" species=Parcubacteria bacterium GW2011_GWF2_39_13b genus=unknown taxon_order=unknown taxon_class=unknown phylum=Parcubacteria organism_tax=Parcubacteria bacterium GW2011_GWF2_39_13b, Parcubacteria, Bacteria organism_desc=Partial	-	-	-	-	-	-	-	-	-	-	-	-
GWA2_OD1-rel_38_13_curated_scaffold_2_12	TRUE	! ** 0.9530685920577617 | 47.4 | 5.1e-74 | 269.2 ** 0.9638989169675091 | 42.6 | 4.3e-65 | 238.8 ** - ** 0.9824561403508771 | 48.2 | 9.4e-76 | 275.4 ** 0.9494584837545126 | 47.8 | 5.8e-73 | 265.8 ** 0.9675090252707581 | 50.0 | 8.3e-80 | 288.5	Predicted glycosyltransferases id=297486420 bin="ParcuNitro_R3" species=Parcubacteria (OD1-vii) bacterium GW2011_GWA2_38_13b genus=unknown taxon_order=unknown taxon_class=unknown phylum=Parcubacteria organism_tax=Parcubacteria (OD1-vii) bacterium GW2011_GWA2_38_13b, Parcubacteria, Bacteria	GWB1_scaffold_8612_9	0.9530685920577617 | 47.4 | 5.1e-74 | 269.2 ** ! ** 0.9522058823529411 | 40.8 | 1e-63 | 235.0 ** - ** 0.9754385964912281 | 43.9 | 2.4e-71 | 260.4 ** 0.9851851851851852 | 45.5 | 3.9e-71 | 259.6 ** 0.9625468164794008 | 61.0 | 6.3e-98 | 348.6	Glycosyl transferase family 2 id=4034304 bin="GWB1_OD1_42_6" species=Parcubacteria bacterium GW2011_GWA1_42_7 genus=unknown taxon_order=unknown taxon_class=unknown phylum=Parcubacteria organism_tax=GWB1_OD1_42_6, Parcubacteria, Bacteria	gwf2_scaffold_44682_2	0.9638989169675091 | 42.6 | 4.3e-65 | 238.8 ** 0.9522058823529411 | 40.8 | 1e-63 | 235.0 ** ! ** - ** 0.9719298245614035 | 39.3 | 1.7e-61 | 226.9 ** 0.9522058823529411 | 43.0 | 2e-62 | 230.7 ** 0.9816176470588235 | 43.0 | 9.7e-65 | 238.4	Glycosyl transferase family 2 id=4200130 bin="GWF2_OD1-rel_39_13_partial" species=Parcubacteria bacterium GW2011_GWF2_39_13b genus=unknown taxon_order=unknown taxon_class=unknown phylum=Parcubacteria organism_tax=Parcubacteria bacterium GW2011_GWF2_39_13b, Parcubacteria, Bacteria organism_desc=Partial	-	-	-	rifcsphigho2_01_scaffold_16637_13	0.9824561403508771 | 48.2 | 9.4e-76 | 275.4 ** 0.9754385964912281 | 43.9 | 2.4e-71 | 260.4 ** 0.9719298245614035 | 39.3 | 1.7e-61 | 226.9 ** - ** ! ** - | - | - | - ** 0.9894736842105263 | 47.2 | 1.5e-76 | 277.7	Predicted glycosyltransferases id=55613596 bin="RIFCSPHIGHO2_01_FULL_RIF-OD1-08_40_12b" species=RIFCSPHIGHO2_01_FULL_RIF_OD1_08_40_12b_curated genus=unknown taxon_order=unknown taxon_class=RIF-OD1-8 phylum=Parcubacteria organism_tax=RIFCSPHIGHO2_01_FULL_RIF_OD1_08_40_12b_curated, RIF-OD1-8, Parcubacteria, Bacteria organism_desc=Good	rifcsplowo2_01_scaffold_16269_11	0.9494584837545126 | 47.8 | 5.8e-73 | 265.8 ** 0.9851851851851852 | 45.5 | 3.9e-71 | 259.6 ** 0.9522058823529411 | 43.0 | 2e-62 | 230.7 ** - ** - | - | - | - ** ! ** 0.9814814814814815 | 51.1 | 3.1e-79 | 286.6	glycosyl transferase family protein id=58149560 bin="RIFCSPLOWO2_01_FULL_RIF-OD1-08_38_39" species=RIFCSPLOWO2_01_FULL_RIF_OD1_08_38_39_curated genus=unknown taxon_order=unknown taxon_class=RIF-OD1-8 phylum=Parcubacteria organism_tax=RIFCSPLOWO2_01_FULL_RIF_OD1_08_38_39_curated, RIF-OD1-8, Parcubacteria, Bacteria organism_desc=Good	rifcsplowo2_01_scaffold_21377_10	0.9675090252707581 | 50.0 | 8.3e-80 | 288.5 ** 0.9625468164794008 | 61.0 | 6.3e-98 | 348.6 ** 0.9816176470588235 | 43.0 | 9.7e-65 | 238.4 ** - ** 0.9894736842105263 | 47.2 | 1.5e-76 | 277.7 ** 0.9814814814814815 | 51.1 | 3.1e-79 | 286.6 ** !	glycosyltransferase id=58225893 bin="RIFCSPLOWO2_01_FULL_RIF-OD1-08_43_11" species=Parcubacteria bacterium GW2011_GWA2_43_9b genus=unknown taxon_order=unknown taxon_class=unknown phylum=Parcubacteria organism_tax=RIFCSPLOWO2_01_FULL_RIF_OD1_08_43_11_curated, RIF-OD1-8, Parcubacteria, Bacteria organism_desc=Moderate +
-	TRUE	-	-	GWB1_scaffold_9285_1	- ** ! ** - ** - ** - ** - ** -	RNA-metabolising metallo-beta-lactamase id=4073067 bin="GWB1_OD1_42_6" species=Parcubacteria bacterium GW2011_GWA1_42_7 genus=unknown taxon_order=unknown taxon_class=unknown phylum=Parcubacteria organism_tax=GWB1_OD1_42_6, Parcubacteria, Bacteria	-	-	-	-	-	-	-	-	-	-	-	-	-	-	-
GWA2_OD1-rel_38_13_curated_scaffold_2_13	TRUE	! ** 0.8656716417910447 | 49.9 | 2.1e-100 | 357.5 ** - | - | - | - ** - ** 0.9530864197530864 | 51.7 | 6.1e-113 | 399.4 ** 0.9751243781094527 | 52.1 | 5e-118 | 416.0 ** 0.9651741293532339 | 48.1 | 2.6e-106 | 377.1	carboxy-terminal processing protease (EC:3.4.21.102) id=297486421 bin="ParcuNitro_R3" species=Parcubacteria (OD1-vii) bacterium GW2011_GWA2_38_13b genus=unknown taxon_order=unknown taxon_class=unknown phylum=Parcubacteria organism_tax=Parcubacteria (OD1-vii) bacterium GW2011_GWA2_38_13b, Parcubacteria, Bacteria	GWB1_scaffold_18555_1	0.8656716417910447 | 49.9 | 2.1e-100 | 357.5 ** ! ** - | - | - | - ** - ** 0.8518518518518519 | 59.4 | 4.4e-119 | 419.5 ** 0.8696741854636592 | 60.2 | 3.6e-121 | 426.4 ** 0.875 | 67.3 | 4.4e-135 | 472.6	Carboxyl-terminal protease id=3180381 bin="GWB1_OD1_42_6" species=Parcubacteria bacterium GW2011_GWA1_42_7 genus=unknown taxon_order=unknown taxon_class=unknown phylum=Parcubacteria organism_tax=GWB1_OD1_42_6, Parcubacteria, Bacteria	gwf2_scaffold_44682_1	- | - | - | - ** - | - | - | - ** ! ** - ** - | - | - | - ** - | - | - | - ** 0.655 | 58.3 | 2.6e-87 | 313.2	Carboxyl-terminal protease id=4200129 bin="GWF2_OD1-rel_39_13_partial" species=Parcubacteria bacterium GW2011_GWF2_39_13b genus=unknown taxon_order=unknown taxon_class=unknown phylum=Parcubacteria organism_tax=Parcubacteria bacterium GW2011_GWF2_39_13b, Parcubacteria, Bacteria organism_desc=Partial	-	-	-	rifcsphigho2_01_scaffold_16637_14	0.9530864197530864 | 51.7 | 6.1e-113 | 399.4 ** 0.8518518518518519 | 59.4 | 4.4e-119 | 419.5 ** - | - | - | - ** - ** ! ** 0.9753086419753086 | 77.1 | 7e-184 | 634.8 ** 0.9580246913580247 | 57.3 | 8e-132 | 461.8	ctpA; carboxy-terminal-processing protease (EC:3.4.21.102) id=55613597 bin="RIFCSPHIGHO2_01_FULL_RIF-OD1-08_40_12b" species=RIFCSPHIGHO2_01_FULL_RIF_OD1_08_40_12b_curated genus=unknown taxon_order=unknown taxon_class=RIF-OD1-8 phylum=Parcubacteria organism_tax=RIFCSPHIGHO2_01_FULL_RIF_OD1_08_40_12b_curated, RIF-OD1-8, Parcubacteria, Bacteria organism_desc=Good	rifcsplowo2_01_scaffold_16269_10	0.9751243781094527 | 52.1 | 5e-118 | 416.0 ** 0.8696741854636592 | 60.2 | 3.6e-121 | 426.4 ** - | - | - | - ** - ** 0.9753086419753086 | 77.1 | 7e-184 | 634.8 ** ! ** 0.995 | 58.5 | 4.5e-135 | 472.6	carboxy-terminal processing protease (EC:3.4.21.102) id=58149559 bin="RIFCSPLOWO2_01_FULL_RIF-OD1-08_38_39" species=RIFCSPLOWO2_01_FULL_RIF_OD1_08_38_39_curated genus=unknown taxon_order=unknown taxon_class=RIF-OD1-8 phylum=Parcubacteria organism_tax=RIFCSPLOWO2_01_FULL_RIF_OD1_08_38_39_curated, RIF-OD1-8, Parcubacteria, Bacteria organism_desc=Good	rifcsplowo2_01_scaffold_21377_9	0.9651741293532339 | 48.1 | 2.6e-106 | 377.1 ** 0.875 | 67.3 | 4.4e-135 | 472.6 ** 0.655 | 58.3 | 2.6e-87 | 313.2 ** - ** 0.9580246913580247 | 57.3 | 8e-132 | 461.8 ** 0.995 | 58.5 | 4.5e-135 | 472.6 ** !	hypothetical protein id=58225892 bin="RIFCSPLOWO2_01_FULL_RIF-OD1-08_43_11" species=RIFCSPLOWO2_01_FULL_RIF_OD1_08_43_11_curated genus=unknown taxon_order=unknown taxon_class=RIF-OD1-8 phylum=Parcubacteria organism_tax=RIFCSPLOWO2_01_FULL_RIF_OD1_08_43_11_curated, RIF-OD1-8, Parcubacteria, Bacteria organism_desc=Moderate +
-	TRUE	-	-	-	-	-	gwf2_scaffold_7300_15	- ** - ** ! ** - ** 0.9090909090909091 | 23.9 | 1.2e-07 | 48.1 ** - ** -	Uncharacterized protein id=4463902 bin="GWF2_OD1-rel_39_13_partial" species=Parcubacteria bacterium GW2011_GWF2_39_13b genus=unknown taxon_order=unknown taxon_class=unknown phylum=Parcubacteria organism_tax=Parcubacteria bacterium GW2011_GWF2_39_13b, Parcubacteria, Bacteria organism_desc=Partial	-	-	-	rifcsphigho2_01_scaffold_7225_19	- ** - ** 0.9090909090909091 | 23.9 | 1.2e-07 | 48.1 ** - ** ! ** - ** -	Tax=RIFCSPHIGHO2_01_FULL_RIF_OD1_08_40_12b_curated id=55432624 bin="RIFCSPHIGHO2_01_FULL_RIF-OD1-08_40_12b" species=RIFCSPHIGHO2_01_FULL_RIF_OD1_08_40_12b_curated genus=unknown taxon_order=unknown taxon_class=RIF-OD1-8 phylum=Parcubacteria organism_tax=RIFCSPHIGHO2_01_FULL_RIF_OD1_08_40_12b_curated, RIF-OD1-8, Parcubacteria, Bacteria organism_desc=Good	-	-	-	-	-	-
-	TRUE	-	-	-	-	-	-	-	-	-	-	-	rifcsphigho2_01_scaffold_7225_20	- ** - ** - ** - ** ! ** - ** -	hypothetical protein id=55432625 bin="RIFCSPHIGHO2_01_FULL_RIF-OD1-08_40_12b" species=RIFCSPHIGHO2_01_FULL_RIF_OD1_08_40_12b_curated genus=unknown taxon_order=unknown taxon_class=RIF-OD1-8 phylum=Parcubacteria organism_tax=RIFCSPHIGHO2_01_FULL_RIF_OD1_08_40_12b_curated, RIF-OD1-8, Parcubacteria, Bacteria organism_desc=Good	-	-	-	-	-	-
-	TRUE	-	-	-	-	-	-	-	-	-	-	-	rifcsphigho2_01_scaffold_7225_17	- ** - ** - ** - ** ! ** - ** -	id=2823862 id=55432622 bin="RIFCSPHIGHO2_01_FULL_RIF-OD1-08_40_12b" species=RIFCSPHIGHO2_01_FULL_RIF_OD1_08_40_12b_curated genus=unknown taxon_order=unknown taxon_class=RIF-OD1-8 phylum=Parcubacteria organism_tax=RIFCSPHIGHO2_01_FULL_RIF_OD1_08_40_12b_curated, RIF-OD1-8, Parcubacteria, Bacteria organism_desc=Good	-	-	-	-	-	-
-	TRUE	-	-	-	-	-	-	-	-	-	-	-	rifcsphigho2_01_scaffold_7225_18	- ** - ** - ** - ** ! ** - ** -	Tax=RIFCSPHIGHO2_01_FULL_RIF_OD1_08_40_12b_curated id=55432623 bin="RIFCSPHIGHO2_01_FULL_RIF-OD1-08_40_12b" species=RIFCSPHIGHO2_01_FULL_RIF_OD1_08_40_12b_curated genus=unknown taxon_order=unknown taxon_class=RIF-OD1-8 phylum=Parcubacteria organism_tax=RIFCSPHIGHO2_01_FULL_RIF_OD1_08_40_12b_curated, RIF-OD1-8, Parcubacteria, Bacteria organism_desc=Good	-	-	-	-	-	-
-	TRUE	-	-	-	-	-	-	-	-	-	-	-	rifcsphigho2_01_scaffold_7225_16	- ** - ** - ** - ** ! ** 0.8317757009345794 | 64.8 | 7.1e-32 | 127.9 ** -	Acylphosphatase id=55432621 bin="RIFCSPHIGHO2_01_FULL_RIF-OD1-08_40_12b" species=RIFCSPHIGHO2_01_FULL_RIF_OD1_08_40_12b_curated genus=unknown taxon_order=unknown taxon_class=RIF-OD1-8 phylum=Parcubacteria organism_tax=RIFCSPHIGHO2_01_FULL_RIF_OD1_08_40_12b_curated, RIF-OD1-8, Parcubacteria, Bacteria organism_desc=Good	rifcsplowo2_01_scaffold_3296_8	- ** - ** - ** - ** 0.8317757009345794 | 64.8 | 7.1e-32 | 127.9 ** ! ** -	acylphosphatase id=57843470 bin="RIFCSPLOWO2_01_FULL_RIF-OD1-08_38_39" species=RIFCSPLOWO2_01_FULL_RIF_OD1_08_38_39_curated genus=unknown taxon_order=unknown taxon_class=RIF-OD1-8 phylum=Parcubacteria organism_tax=RIFCSPLOWO2_01_FULL_RIF_OD1_08_38_39_curated, RIF-OD1-8, Parcubacteria, Bacteria organism_desc=Good	-	-	-
-	TRUE	-	-	-	-	-	-	-	-	-	-	-	rifcsphigho2_01_scaffold_7225_21	- ** - ** - ** - ** ! ** 0.9382239382239382 | 61.5 | 3.2e-189 | 652.9 ** -	id=2193191 id=55432626 bin="RIFCSPHIGHO2_01_FULL_RIF-OD1-08_40_12b" species=RIFCSPHIGHO2_01_FULL_RIF_OD1_08_40_12b_curated genus=unknown taxon_order=unknown taxon_class=RIF-OD1-8 phylum=Parcubacteria organism_tax=RIFCSPHIGHO2_01_FULL_RIF_OD1_08_40_12b_curated, RIF-OD1-8, Parcubacteria, Bacteria organism_desc=Good	rifcsplowo2_01_scaffold_3296_9	- ** - ** - ** - ** 0.9382239382239382 | 61.5 | 3.2e-189 | 652.9 ** ! ** -	seg id=57843471 bin="RIFCSPLOWO2_01_FULL_RIF-OD1-08_38_39" species=RIFCSPLOWO2_01_FULL_RIF_OD1_08_38_39_curated genus=unknown taxon_order=unknown taxon_class=RIF-OD1-8 phylum=Parcubacteria organism_tax=RIFCSPLOWO2_01_FULL_RIF_OD1_08_38_39_curated, RIF-OD1-8, Parcubacteria, Bacteria organism_desc=Good	-	-	-
GWA2_OD1-rel_38_13_curated_scaffold_2_14	TRUE	! ** 0.9615384615384616 | 44.1 | 2e-32 | 130.6 ** - ** - ** 0.9668874172185431 | 50.0 | 7.6e-40 | 154.8 ** 0.9801324503311258 | 49.3 | 2.5e-38 | 149.8 ** 0.9490445859872612 | 41.4 | 1.1e-28 | 118.2	50S ribosomal protein L9 id=297486422 bin="ParcuNitro_R3" species=Parcubacteria (OD1-vii) bacterium GW2011_GWA2_38_13b genus=unknown taxon_order=unknown taxon_class=unknown phylum=Parcubacteria organism_tax=Parcubacteria (OD1-vii) bacterium GW2011_GWA2_38_13b, Parcubacteria, Bacteria	GWB1_scaffold_18555_2	0.9615384615384616 | 44.1 | 2e-32 | 130.6 ** ! ** - ** - ** 0.9423076923076923 | 54.4 | 7.1e-41 | 158.3 ** 0.9423076923076923 | 53.0 | 4.8e-40 | 155.6 ** 0.9681528662420382 | 59.4 | 2.1e-48 | 183.3	50S ribosomal protein L9 id=3180384 bin="GWB1_OD1_42_6" species=GWB1_OD1_42_6 genus=unknown taxon_order=unknown taxon_class=unknown phylum=Parcubacteria organism_tax=GWB1_OD1_42_6, Parcubacteria, Bacteria	-	-	-	-	-	-	rifcsphigho2_01_scaffold_7225_15	0.9668874172185431 | 50.0 | 7.6e-40 | 154.8 ** 0.9423076923076923 | 54.4 | 7.1e-41 | 158.3 ** - ** - ** ! ** 0.9733333333333334 | 71.6 | 1.6e-58 | 216.9 ** 0.9235668789808917 | 48.3 | 4.1e-36 | 142.5	50S ribosomal protein L9 id=55432620 bin="RIFCSPHIGHO2_01_FULL_RIF-OD1-08_40_12b" species=RIFCSPHIGHO2_01_FULL_RIF_OD1_08_40_12b_curated genus=unknown taxon_order=unknown taxon_class=RIF-OD1-8 phylum=Parcubacteria organism_tax=RIFCSPHIGHO2_01_FULL_RIF_OD1_08_40_12b_curated, RIF-OD1-8, Parcubacteria, Bacteria organism_desc=Good	rifcsplowo2_01_scaffold_3296_7	0.9801324503311258 | 49.3 | 2.5e-38 | 149.8 ** 0.9423076923076923 | 53.0 | 4.8e-40 | 155.6 ** - ** - ** 0.9733333333333334 | 71.6 | 1.6e-58 | 216.9 ** ! ** 0.9235668789808917 | 46.9 | 3e-34 | 136.3	50S ribosomal protein L9 id=57843469 bin="RIFCSPLOWO2_01_FULL_RIF-OD1-08_38_39" species=RIFCSPLOWO2_01_FULL_RIF_OD1_08_38_39_curated genus=unknown taxon_order=unknown taxon_class=RIF-OD1-8 phylum=Parcubacteria organism_tax=RIFCSPLOWO2_01_FULL_RIF_OD1_08_38_39_curated, RIF-OD1-8, Parcubacteria, Bacteria organism_desc=Good	rifcsplowo2_01_scaffold_21377_8	0.9490445859872612 | 41.4 | 1.1e-28 | 118.2 ** 0.9681528662420382 | 59.4 | 2.1e-48 | 183.3 ** - ** - ** 0.9235668789808917 | 48.3 | 4.1e-36 | 142.5 ** 0.9235668789808917 | 46.9 | 3e-34 | 136.3 ** !	rplI; 50S ribosomal protein L9 id=58225891 bin="RIFCSPLOWO2_01_FULL_RIF-OD1-08_43_11" species=Parcubacteria bacterium GW2011_GWA2_43_9b genus=unknown taxon_order=unknown taxon_class=unknown phylum=Parcubacteria organism_tax=RIFCSPLOWO2_01_FULL_RIF_OD1_08_43_11_curated, RIF-OD1-8, Parcubacteria, Bacteria organism_desc=Moderate +
GWA2_OD1-rel_38_13_curated_scaffold_2_15	TRUE	! ** 0.9926062846580407 | 64.0 | 4.2e-210 | 722.6 ** - ** - ** 0.9741219963031423 | 67.9 | 5.6e-218 | 748.4 ** 0.9944547134935305 | 67.6 | 1.6e-223 | 766.9 ** -	pyrG; CTP synthetase (EC:6.3.4.2) id=297486423 bin="ParcuNitro_R3" species=Parcubacteria (OD1-vii) bacterium GW2011_GWA2_38_13b genus=unknown taxon_order=unknown taxon_class=unknown phylum=Parcubacteria organism_tax=Parcubacteria (OD1-vii) bacterium GW2011_GWA2_38_13b, Parcubacteria, Bacteria	GWB1_scaffold_18555_3	0.9926062846580407 | 64.0 | 4.2e-210 | 722.6 ** ! ** - ** - ** 0.9722735674676525 | 66.1 | 1.2e-207 | 714.1 ** 0.9926062846580407 | 67.9 | 4e-219 | 752.3 ** -	CTP synthetase id=3180387 bin="GWB1_OD1_42_6" species=Parcubacteria bacterium GW2011_GWA1_42_7 genus=unknown taxon_order=unknown taxon_class=unknown phylum=Parcubacteria organism_tax=GWB1_OD1_42_6, Parcubacteria, Bacteria	-	-	-	-	-	-	rifcsphigho2_01_scaffold_7225_14	0.9741219963031423 | 67.9 | 5.6e-218 | 748.4 ** 0.9722735674676525 | 66.1 | 1.2e-207 | 714.1 ** - ** - ** ! ** 0.9776951672862454 | 84.3 | 2.5e-271 | 925.6 ** -	CTP synthase (EC:6.3.4.2) id=55432619 bin="RIFCSPHIGHO2_01_FULL_RIF-OD1-08_40_12b" species=RIFCSPHIGHO2_01_FULL_RIF_OD1_08_40_12b_curated genus=unknown taxon_order=unknown taxon_class=RIF-OD1-8 phylum=Parcubacteria organism_tax=RIFCSPHIGHO2_01_FULL_RIF_OD1_08_40_12b_curated, RIF-OD1-8, Parcubacteria, Bacteria organism_desc=Good	rifcsplowo2_01_scaffold_3296_6	0.9944547134935305 | 67.6 | 1.6e-223 | 766.9 ** 0.9926062846580407 | 67.9 | 4e-219 | 752.3 ** - ** - ** 0.9776951672862454 | 84.3 | 2.5e-271 | 925.6 ** ! ** -	CTP synthase id=57843468 bin="RIFCSPLOWO2_01_FULL_RIF-OD1-08_38_39" species=RIFCSPLOWO2_01_FULL_RIF_OD1_08_38_39_curated genus=unknown taxon_order=unknown taxon_class=RIF-OD1-8 phylum=Parcubacteria organism_tax=RIFCSPLOWO2_01_FULL_RIF_OD1_08_38_39_curated, RIF-OD1-8, Parcubacteria, Bacteria organism_desc=Good	-	-	-
-	TRUE	-	-	GWB1_scaffold_18555_4	- ** ! ** - ** - ** - ** - ** -	Tax=GWB1_OD1_42_6 id=3180391 bin="GWB1_OD1_42_6" species=GWB1_OD1_42_6 genus=unknown taxon_order=unknown taxon_class=unknown phylum=Parcubacteria organism_tax=GWB1_OD1_42_6, Parcubacteria, Bacteria	-	-	-	-	-	-	-	-	-	-	-	-	-	-	-
-	TRUE	-	-	GWB1_scaffold_18555_5	- ** ! ** 0.6915887850467289 | 46.1 | 2.3e-14 | 69.7 ** - ** - ** - ** 0.7473684210526316 | 38.4 | 5.7e-09 | 51.6	Tax=GWB1_OD1_42_6 id=3180392 bin="GWB1_OD1_42_6" species=GWB1_OD1_42_6 genus=unknown taxon_order=unknown taxon_class=unknown phylum=Parcubacteria organism_tax=GWB1_OD1_42_6, Parcubacteria, Bacteria	gwf2_scaffold_5519_15	- ** 0.6915887850467289 | 46.1 | 2.3e-14 | 69.7 ** ! ** - ** - ** - ** 0.8130841121495327 | 46.1 | 4.1e-19 | 85.5	Putative uncharacterized protein id=4329163 bin="GWF2_OD1-rel_39_13_partial" species=Parcubacteria bacterium GW2011_GWF2_39_13b genus=unknown taxon_order=unknown taxon_class=unknown phylum=Parcubacteria organism_tax=Parcubacteria bacterium GW2011_GWF2_39_13b, Parcubacteria, Bacteria organism_desc=Partial	-	-	-	-	-	-	-	-	-	rifcsplowo2_01_scaffold_20552_1	- ** 0.7473684210526316 | 38.4 | 5.7e-09 | 51.6 ** 0.8130841121495327 | 46.1 | 4.1e-19 | 85.5 ** - ** - ** - ** !	Uncharacterized protein id=58206477 bin="RIFCSPLOWO2_01_FULL_RIF-OD1-08_43_11" species=RIFCSPLOWO2_01_FULL_RIF_OD1_08_43_11_curated genus=unknown taxon_order=unknown taxon_class=RIF-OD1-8 phylum=Parcubacteria organism_tax=RIFCSPLOWO2_01_FULL_RIF_OD1_08_43_11_curated, RIF-OD1-8, Parcubacteria, Bacteria organism_desc=Moderate +
-	TRUE	-	-	GWB1_scaffold_18555_6	- ** ! ** 0.9742120343839542 | 47.2 | 1.1e-86 | 311.6 ** - ** - ** - ** 0.9941176470588236 | 45.9 | 3.2e-86 | 310.1	Retron-type reverse transcriptase id=3180393 bin="GWB1_OD1_42_6" species=GWB1_OD1_42_6 genus=unknown taxon_order=unknown taxon_class=unknown phylum=Parcubacteria organism_tax=GWB1_OD1_42_6, Parcubacteria, Bacteria	gwf2_scaffold_6961_2	- ** 0.9742120343839542 | 47.2 | 1.1e-86 | 311.6 ** ! ** - ** - ** - ** - | - | - | -	RNA-directed DNA polymerase (Reverse transcriptase) id=4432319 bin="GWF2_OD1-rel_39_13_partial" species=Parcubacteria bacterium GW2011_GWF2_39_13b genus=unknown taxon_order=unknown taxon_class=unknown phylum=Parcubacteria organism_tax=Parcubacteria bacterium GW2011_GWF2_39_13b, Parcubacteria, Bacteria organism_desc=Partial	-	-	-	-	-	-	-	-	-	rifcsplowo2_01_scaffold_20552_2	- ** 0.9941176470588236 | 45.9 | 3.2e-86 | 310.1 ** - | - | - | - ** - ** - ** - ** !	RNA-directed DNA polymerase Reverse transcriptase id=58206478 bin="RIFCSPLOWO2_01_FULL_RIF-OD1-08_43_11" species=RIFCSPLOWO2_01_FULL_RIF_OD1_08_43_11_curated genus=unknown taxon_order=unknown taxon_class=RIF-OD1-8 phylum=Parcubacteria organism_tax=RIFCSPLOWO2_01_FULL_RIF_OD1_08_43_11_curated, RIF-OD1-8, Parcubacteria, Bacteria organism_desc=Moderate +
GWA2_OD1-rel_38_13_curated_scaffold_2_16	FALSE	! ** - ** - ** - ** - ** - ** -	hypothetical protein id=297486424 bin="ParcuNitro_R3" species=Parcubacteria (OD1-vii) bacterium GW2011_GWA2_38_13b genus=unknown taxon_order=unknown taxon_class=unknown phylum=Parcubacteria organism_tax=Parcubacteria (OD1-vii) bacterium GW2011_GWA2_38_13b, Parcubacteria, Bacteria	-	-	-	-	-	-	-	-	-	-	-	-	-	-	-	-	-	-
-	TRUE	-	-	-	-	-	-	-	-	-	-	-	-	-	-	-	-	-	rifcsplowo2_01_scaffold_21377_5	- ** - ** - ** - ** - ** - ** !	Uncharacterized protein id=58225888 bin="RIFCSPLOWO2_01_FULL_RIF-OD1-08_43_11" species=Parcubacteria bacterium GW2011_GWA2_43_9b genus=unknown taxon_order=unknown taxon_class=unknown phylum=Parcubacteria organism_tax=RIFCSPLOWO2_01_FULL_RIF_OD1_08_43_11_curated, RIF-OD1-8, Parcubacteria, Bacteria organism_desc=Moderate +
-	TRUE	-	-	-	-	-	-	-	-	-	-	-	-	-	-	-	-	-	rifcsplowo2_01_scaffold_21377_6	- ** - ** - ** - ** - ** - ** !	CTP synthase id=58225889 bin="RIFCSPLOWO2_01_FULL_RIF-OD1-08_43_11" species=RIFCSPLOWO2_01_FULL_RIF_OD1_08_43_11_curated genus=unknown taxon_order=unknown taxon_class=RIF-OD1-8 phylum=Parcubacteria organism_tax=RIFCSPLOWO2_01_FULL_RIF_OD1_08_43_11_curated, RIF-OD1-8, Parcubacteria, Bacteria organism_desc=Moderate +
-	TRUE	-	-	-	-	-	-	-	-	-	-	-	-	-	-	-	-	-	rifcsplowo2_01_scaffold_21377_7	- ** - ** - ** - ** - ** - ** !	CTP synthase (EC:6.3.4.2) id=58225890 bin="RIFCSPLOWO2_01_FULL_RIF-OD1-08_43_11" species=RIFCSPLOWO2_01_FULL_RIF_OD1_08_43_11_curated genus=unknown taxon_order=unknown taxon_class=RIF-OD1-8 phylum=Parcubacteria organism_tax=RIFCSPLOWO2_01_FULL_RIF_OD1_08_43_11_curated, RIF-OD1-8, Parcubacteria, Bacteria organism_desc=Moderate +
-	TRUE	-	-	-	-	-	-	-	-	-	-	-	-	-	-	rifcsplowo2_01_scaffold_3296_5	- ** - ** - ** - ** - ** ! ** -	hypothetical protein id=57843467 bin="RIFCSPLOWO2_01_FULL_RIF-OD1-08_38_39" organism_tax=RIFCSPLOWO2_01_FULL_RIF_OD1_08_38_39_curated, RIF-OD1-8, Parcubacteria, Bacteria organism_desc=Good	-	-	-
GWA2_OD1-rel_38_13_curated_scaffold_2_17	TRUE	! ** 0.9354838709677419 | 64.0 | 2e-30 | 123.2 ** - ** - ** - ** 0.90625 | 66.3 | 9.1e-31 | 124.4 ** 0.9354838709677419 | 62.9 | 1.4e-28 | 117.1	rpmA; 50S ribosomal protein L27 id=297486425 bin="ParcuNitro_R3" species=Parcubacteria (OD1-vii) bacterium GW2011_GWA2_38_13b genus=unknown taxon_order=unknown taxon_class=unknown phylum=Parcubacteria organism_tax=Parcubacteria (OD1-vii) bacterium GW2011_GWA2_38_13b, Parcubacteria, Bacteria	GWB1_scaffold_18555_7	0.9354838709677419 | 64.0 | 2e-30 | 123.2 ** ! ** - ** - ** - ** 0.9375 | 67.4 | 1.4e-31 | 126.7 ** 0.989247311827957 | 74.5 | 1.4e-34 | 136.7	50S ribosomal protein L27 id=3180396 bin="GWB1_OD1_42_6" species=Parcubacteria bacterium GW2011_GWC1_43_12 genus=unknown taxon_order=unknown taxon_class=unknown phylum=Parcubacteria organism_tax=GWB1_OD1_42_6, Parcubacteria, Bacteria	-	-	-	-	-	-	-	-	-	rifcsplowo2_01_scaffold_3296_3	0.90625 | 66.3 | 9.1e-31 | 124.4 ** 0.9375 | 67.4 | 1.4e-31 | 126.7 ** - ** - ** - ** ! ** 0.9375 | 67.4 | 1.7e-32 | 129.8	rpmA; 50S ribosomal protein L27 id=57843465 bin="RIFCSPLOWO2_01_FULL_RIF-OD1-08_38_39" species=RIFCSPLOWO2_01_FULL_RIF_OD1_08_38_39_curated genus=unknown taxon_order=unknown taxon_class=RIF-OD1-8 phylum=Parcubacteria organism_tax=RIFCSPLOWO2_01_FULL_RIF_OD1_08_38_39_curated, RIF-OD1-8, Parcubacteria, Bacteria organism_desc=Good	rifcsplowo2_01_scaffold_21377_4	0.9354838709677419 | 62.9 | 1.4e-28 | 117.1 ** 0.989247311827957 | 74.5 | 1.4e-34 | 136.7 ** - ** - ** - ** 0.9375 | 67.4 | 1.7e-32 | 129.8 ** !	rpmA; 50S ribosomal protein L27 id=58225887 bin="RIFCSPLOWO2_01_FULL_RIF-OD1-08_43_11" species=RIFCSPLOWO2_01_FULL_RIF_OD1_08_43_11_curated genus=unknown taxon_order=unknown taxon_class=RIF-OD1-8 phylum=Parcubacteria organism_tax=RIFCSPLOWO2_01_FULL_RIF_OD1_08_43_11_curated, RIF-OD1-8, Parcubacteria, Bacteria organism_desc=Moderate +
GWA2_OD1-rel_38_13_curated_scaffold_2_18	TRUE	! ** - ** - ** - ** 0.8417721518987342 | 40.3 | 5.6e-53 | 199.5 ** 0.8417721518987342 | 37.0 | 1.9e-51 | 194.5 ** 0.8730650154798761 | 36.8 | 2.2e-44 | 171.4	transmembrane_regions 16..38 id=297486426 bin="ParcuNitro_R3" species=Parcubacteria (OD1-vii) bacterium GW2011_GWA2_38_13b genus=unknown taxon_order=unknown taxon_class=unknown phylum=Parcubacteria organism_tax=Parcubacteria (OD1-vii) bacterium GW2011_GWA2_38_13b, Parcubacteria, Bacteria	-	-	-	-	-	-	-	-	-	rifcsphigho2_01_scaffold_14841_7	0.8417721518987342 | 40.3 | 5.6e-53 | 199.5 ** - ** - ** - ** ! ** 0.988929889298893 | 63.7 | 2e-102 | 363.6 ** 0.8637770897832817 | 41.3 | 8.9e-62 | 228.8	hypothetical protein id=55586985 bin="RIFCSPHIGHO2_01_FULL_RIF-OD1-08_40_12b" species=RIFCSPHIGHO2_01_FULL_RIF_OD1_08_40_12b_curated genus=unknown taxon_order=unknown taxon_class=RIF-OD1-8 phylum=Parcubacteria organism_tax=RIFCSPHIGHO2_01_FULL_RIF_OD1_08_40_12b_curated, RIF-OD1-8, Parcubacteria, Bacteria organism_desc=Good	rifcsplowo2_01_scaffold_1172_38	0.8417721518987342 | 37.0 | 1.9e-51 | 194.5 ** - ** - ** - ** 0.988929889298893 | 63.7 | 2e-102 | 363.6 ** ! ** 0.8544891640866873 | 40.1 | 1.2e-61 | 228.4	hypothetical protein id=57733761 bin="RIFCSPLOWO2_01_FULL_RIF-OD1-08_38_39" species=RIFCSPLOWO2_01_FULL_RIF_OD1_08_38_39_curated genus=unknown taxon_order=unknown taxon_class=RIF-OD1-8 phylum=Parcubacteria organism_tax=RIFCSPLOWO2_01_FULL_RIF_OD1_08_38_39_curated, RIF-OD1-8, Parcubacteria, Bacteria organism_desc=Good	rifcsplowo2_01_scaffold_59570_3	0.8730650154798761 | 36.8 | 2.2e-44 | 171.4 ** - ** - ** - ** 0.8637770897832817 | 41.3 | 8.9e-62 | 228.8 ** 0.8544891640866873 | 40.1 | 1.2e-61 | 228.4 ** !	hypothetical protein id=58599781 bin="RIFCSPLOWO2_01_FULL_RIF-OD1-08_43_11" species=Parcubacteria bacterium GW2011_GWA2_43_9b genus=unknown taxon_order=unknown taxon_class=unknown phylum=Parcubacteria organism_tax=RIFCSPLOWO2_01_FULL_RIF_OD1_08_43_11_curated, RIF-OD1-8, Parcubacteria, Bacteria organism_desc=Moderate +
-	TRUE	-	-	-	-	-	-	-	-	-	-	-	-	-	-	-	-	-	rifcsplowo2_01_scaffold_68354_1	- ** - ** - ** - ** - ** - ** !	recombinase id=58659494 bin="RIFCSPLOWO2_01_FULL_RIF-OD1-08_43_11" species=RIFCSPLOWO2_01_FULL_RIF_OD1_08_43_11_curated genus=unknown taxon_order=unknown taxon_class=RIF-OD1-8 phylum=Parcubacteria organism_tax=RIFCSPLOWO2_01_FULL_RIF_OD1_08_43_11_curated, RIF-OD1-8, Parcubacteria, Bacteria organism_desc=Moderate +
-	TRUE	-	-	-	-	-	-	-	-	-	-	-	-	-	-	-	-	-	rifcsplowo2_01_scaffold_68354_2	- ** - ** - ** - ** - ** - ** !	Tax=RIFCSPLOWO2_01_FULL_RIF_OD1_08_43_11_curated id=58659495 bin="RIFCSPLOWO2_01_FULL_RIF-OD1-08_43_11" species=RIFCSPLOWO2_01_FULL_RIF_OD1_08_43_11_curated genus=unknown taxon_order=unknown taxon_class=RIF-OD1-8 phylum=Parcubacteria organism_tax=RIFCSPLOWO2_01_FULL_RIF_OD1_08_43_11_curated, RIF-OD1-8, Parcubacteria, Bacteria organism_desc=Moderate +
[truncated: 2,247 more rows]
